# Supplementary material for: 2-Oxo-2H-chromen-7-yl 4-ethyl­benzoate
Source: IUCrdata. 2025 Nov 21;10(Pt 11):x251030. doi: 10.1107/S2414314625010302 (PMC12810260; doi:10.1107/S2414314625010302)
Supplement: Supplementary file 1 [file x-10-x251030-sup1.cif]

##############################################################################
#                                                                            #
# This CIF contains the data for a data article accepted for                 #
# publication in IUCrData. It conforms to the requirements of                #
# Notes for Authors for IUCrData, and has been                               #
# peer reviewed under the auspices of IUCrData.                              #
#                                                                            #
# Full details of the Crystallographic Information File format               #
# are given in the paper "The Crystallographic Information File (CIF):       #
# a New Standard Archive File for Crystallography" by S. R. Hall, F. H.      #
# Allen and I. D. Brown [Acta Cryst. (1991), A47, 655-685].                  #
#                                                                            #
# The current version of the core CIF dictionary is obtainable from          #
# ftp://ftp.iucr.org/pub/cif_core.dic.                                       #
#                                                                            #
# Software is freely available for graphical display of the structure(s)     #
# in this CIF. For information consult the CIF software page                 #
# http://www.iucr.org/resources/cif/software.                                #
#                                                                            #
# This file may be used for bona fide research purposes within the           #
# scientific community so long as proper attribution is given to the data    # 
# article from which it was obtained.                                        #
#                                                                            #
##############################################################################
data_I
_audit_creation_method     'SHELXL-2018/3'
_journal_date_recd_electronic     2025-11-10
_journal_date_accepted     2025-11-17
_journal_name_full     'IUCrData'
_journal_year     2025
_journal_volume     10
_journal_issue      1
_journal_page_first     0
_journal_page_last     0
_journal_paper_category     HO
_journal_paper_doi     10.1107/S2414314625010302
_journal_coeditor_code     HB4544
_publ_contact_author_name     'S\'everin Dri Goulizan-Bi'
_publ_contact_author_address
;
Laboratory of Material Sciences, Environnement and Solar Energy
Research Team: Crystallography and Molecular Physics
University F\'elix Houphou\"et-Boigny
22 BP 582 Abidjan 22, C\^ote d'Ivoire
;
_publ_contact_author_email     'goulizan2000@yahoo.fr'
_publ_contact_author_fax     ?
_publ_contact_author_phone     '0747378406'
_publ_section_title
;
2-Oxo-2<i>H</i>-chromen-7-yl 4-ethylbenzoate
;
loop_
    _publ_author_name
    _publ_author_footnote
    _publ_author_address
    'Goulizan-Bi, S\'everin Dri' .
;
Laboratory of Material Sciences, Environnement and Solar Energy
Research Team: Crystallography and Molecular Physics
University F\'elix Houphou\"et-Boigny
22 BP 582 Abidjan 22, C\^ote d'Ivoire
;
    'Bazi\'e, Hypolite' .
;
Laboratory of Molecular Chemistry and Materials, Research Team: Organic \
Chemistry and Phytochemistry, University Joseph KI-ZERBO, 03 BP 7021,
Ouagadougou 03,
Burkina Faso
;
    'N'Gouan, Aka Joseph' .
;
Laboratory of Material Sciences, Environnement and Solar Energy
Research Team: Crystallography and Molecular Physics
University F\'elix Houphou\"et-Boigny
22 BP 582 Abidjan 22, C\^ote d'Ivoire
;
    'Djand\'e, Abdoulaye' .
;
Laboratory of Molecular Chemistry and Materials, Research Team: Organic \
Chemistry and Phytochemistry, University Joseph KI-ZERBO, 03 BP 7021,
Ouagadougou 03,
Burkina Faso
;
    'Kakou-Yao, Rita' .
;
Laboratory of Material Sciences, Environnement and Solar Energy
Research Team: Crystallography and Molecular Physics
University F\'elix Houphou\"et-Boigny
22 BP 582 Abidjan 22, C\^ote d'Ivoire
;
    'Lecomte, Claude' .
;
CRM2, CNRS-Universit\'e de Lorraine, Vandoeuvre-l\`es-Nancy CEDEX BP 70239,
France
;
_publ_section_synopsis
;
In the title compound, C---H...O hydrogen bonds generate infinite (101) sheets.
;
_chemical_name_systematic
;
2-Oxo-2<i>H</i>-chromen-7-yl 4-ethylbenzoate
;
_chemical_name_common     'Coumarin ester'
_chemical_formula_moiety     'C18 H14 O4'
_chemical_formula_sum     'C18 H14 O4'
_chemical_formula_iupac     'C18 H14 O4'
_chemical_formula_weight     294.29
_chemical_melting_point_gt     '407'
_chemical_melting_point_lt     '409'
_space_group_crystal_system     monoclinic
_space_group_name_H-M_alt     'P 21/c'
_space_group_name_Hall     '-P 2ybc'
loop_
    _space_group_symop_operation_xyz
    'x, y, z'
    '-x, y+1/2, -z+1/2'
    '-x, -y, -z'
    'x, -y-1/2, z-1/2'
_cell_length_a     11.4837(5)
_cell_length_b     6.1481(3)
_cell_length_c     19.9255(9)
_cell_angle_alpha     90
_cell_angle_beta     97.386(2)
_cell_angle_gamma     90
_cell_volume     1395.13(11)
_cell_formula_units_Z     4
_cell_measurement_reflns_used     4940
_cell_measurement_theta_min     5.1
_cell_measurement_theta_max     61.304
_cell_measurement_temperature     293(2)
_exptl_crystal_description     prism
_exptl_crystal_colour     colourless
_exptl_crystal_size_max     0.240
_exptl_crystal_size_mid     0.064
_exptl_crystal_size_min     0.059
_exptl_crystal_density_diffrn     1.401
_exptl_crystal_density_meas     ?
_exptl_crystal_density_method     ?
_exptl_crystal_F_000     616
_exptl_absorpt_coefficient_mu     0.099
_exptl_absorpt_correction_type     multi-scan
_exptl_absorpt_process_details
;
(SADABS; Krause <i>et al.</i>,  2015)
;
_exptl_absorpt_correction_T_min     0.7124
_exptl_absorpt_correction_T_max     0.7461
_diffrn_ambient_temperature     293(2)
_diffrn_source     'micro-focus sealed X-ray tube'
_diffrn_radiation_type     MoK\a
_diffrn_radiation_wavelength     0.71073
_diffrn_measurement_device_type     'Bruker D8 Venture'
_diffrn_measurement_method     '\w scans'
_diffrn_detector_area_resol_mean     ?
_diffrn_reflns_number     70676
_diffrn_reflns_av_R_equivalents     0.0582
_diffrn_reflns_av_unetI/netI     0.0247
_diffrn_reflns_theta_min     2.550
_diffrn_reflns_theta_max     30.652
_diffrn_reflns_theta_full     25.242
_diffrn_measured_fraction_theta_max     0.998
_diffrn_measured_fraction_theta_full     0.999
_diffrn_reflns_limit_h_min     -16
_diffrn_reflns_limit_h_max     16
_diffrn_reflns_limit_k_min     -8
_diffrn_reflns_limit_k_max     8
_diffrn_reflns_limit_l_min     -28
_diffrn_reflns_limit_l_max     28
_refine_special_details
;
The H atoms were located in difference maps and their positions and
<i>U</i>~iso~ values were freely refined.
;
_reflns_number_total     4305
_reflns_number_gt     3095
_reflns_threshold_expression     'I > 2\s(I)'
_refine_ls_structure_factor_coef     Fsqd
_refine_ls_matrix_type     full
_refine_ls_R_factor_all     0.0699
_refine_ls_R_factor_gt     0.0495
_refine_ls_wR_factor_gt     0.1385
_refine_ls_wR_factor_ref     0.1558
_refine_ls_goodness_of_fit_ref     1.058
_refine_ls_restrained_S_all     1.058
_refine_ls_number_reflns     4305
_refine_ls_number_parameters     255
_refine_ls_number_restraints     0
_refine_ls_hydrogen_treatment     refall
_refine_ls_weighting_scheme     calc
_refine_ls_weighting_details
              'w=1/[\s^2^(Fo^2^)+(0.0889P)^2^+0.2456P] where P=(Fo^2^+2Fc^2^)/3'
_atom_sites_solution_hydrogens     difmap
_atom_sites_solution_primary     ?
_atom_sites_solution_secondary     ?
_refine_ls_shift/su_max     0.001
_refine_ls_shift/su_mean     0.000
_refine_diff_density_max     0.217
_refine_diff_density_min     -0.309
_refine_ls_extinction_method     none
_refine_ls_extinction_coef     .
loop_
    _atom_type_symbol
    _atom_type_description
    _atom_type_scat_dispersion_real
    _atom_type_scat_dispersion_imag
    _atom_type_scat_source
    'C' 'C' 0.0033 0.0016
                         'International Tables Vol C Tables 4.2.6.8 and 6.1.1.4'
    'H' 'H' 0.0000 0.0000
                         'International Tables Vol C Tables 4.2.6.8 and 6.1.1.4'
    'O' 'O' 0.0106 0.0060
                         'International Tables Vol C Tables 4.2.6.8 and 6.1.1.4'
_computing_data_collection
;
CrysAlisPro 1.171.42.79a (Rigaku OD, 2022)
;
_computing_cell_refinement
;
CrysAlisPro 1.171.42.79a (Rigaku OD, 2022)
;
_computing_data_reduction
;
CrysAlisPro 1.171.42.79a (Rigaku OD, 2022)
;
_computing_structure_solution
;
<i>SHELXT2018/2</i> (Sheldrick, 2015a)
;
_computing_structure_refinement
;
<i>SHELXL2018/3</i> (Sheldrick, 2015b)
;
_computing_molecular_graphics
;
PLATON (Spek,2020)  and WinGX (Farrugia, 2012)
;
_computing_publication_material
;
<i>SHELXL2018/3</i> (Sheldrick, 2015b) and publCIF (Westrip,
2010)
;
loop_
    _atom_site_type_symbol
    _atom_site_label
    _atom_site_fract_x
    _atom_site_fract_y
    _atom_site_fract_z
    _atom_site_U_iso_or_equiv
    _atom_site_adp_type
    _atom_site_calc_flag
    _atom_site_occupancy
    _atom_site_disorder_assembly
    _atom_site_disorder_group
    O O2 0.71504(8) 0.42159(14) 0.38731(4) 0.0248(2) Uani d 1 . .
    O O3 0.55289(8) 0.14242(14) 0.57921(4) 0.0252(2) Uani d 1 . .
    O O1 0.80649(9) 0.09594(16) 0.40536(5) 0.0323(2) Uani d 1 . .
    O O4 0.46888(9) 0.00631(16) 0.66357(5) 0.0344(2) Uani d 1 . .
    C C17 0.60586(10) 0.31085(19) 0.54905(6) 0.0219(2) Uani d 1 . .
    C C10 0.68769(10) 0.4389(2) 0.45336(6) 0.0231(2) Uani d 1 . .
    C C9 0.77633(10) 0.2465(2) 0.36850(6) 0.0244(2) Uani d 1 . .
    C C6 0.80475(10) 0.2753(2) 0.29849(6) 0.0235(2) Uani d 1 . .
    C C18 0.63433(11) 0.2719(2) 0.48430(6) 0.0235(2) Uani d 1 . .
    C C5 0.78305(11) 0.4703(2) 0.26297(6) 0.0258(2) Uani d 1 . .
    C C13 0.62824(10) 0.50917(19) 0.58229(6) 0.0234(2) Uani d 1 . .
    C C3 0.87510(11) 0.3251(2) 0.16904(6) 0.0262(3) Uani d 1 . .
    C C11 0.71028(11) 0.6413(2) 0.48389(6) 0.0256(2) Uani d 1 . .
    C C8 0.89493(11) 0.1307(2) 0.20483(7) 0.0275(3) Uani d 1 . .
    C C7 0.86050(11) 0.1057(2) 0.26900(6) 0.0263(2) Uani d 1 . .
    C C16 0.51819(11) 0.1624(2) 0.64297(6) 0.0259(3) Uani d 1 . .
    C C4 0.81888(11) 0.4938(2) 0.19946(6) 0.0273(3) Uani d 1 . .
    C C14 0.59507(11) 0.5311(2) 0.64935(6) 0.0266(3) Uani d 1 . .
    C C15 0.54372(11) 0.3659(2) 0.67835(6) 0.0267(3) Uani d 1 . .
    C C12 0.68011(11) 0.6754(2) 0.54797(7) 0.0269(3) Uani d 1 . .
    C C2 0.91348(12) 0.3636(2) 0.10002(6) 0.0302(3) Uani d 1 . .
    C C1 0.98427(15) 0.1831(3) 0.07278(8) 0.0391(3) Uani d 1 . .
    H H2A 0.9611(14) 0.505(3) 0.1025(8) 0.034(4) Uiso d 1 . .
    H H7 0.8742(14) -0.032(3) 0.2945(8) 0.035(4) Uiso d 1 . .
    H H8 0.9368(15) 0.002(3) 0.1848(8) 0.038(4) Uiso d 1 . .
    H H4 0.8076(14) 0.636(3) 0.1754(8) 0.035(4) Uiso d 1 . .
    H H2B 0.8427(15) 0.393(3) 0.0674(8) 0.036(4) Uiso d 1 . .
    H H5 0.7432(15) 0.596(3) 0.2835(8) 0.036(4) Uiso d 1 . .
    H H1B 1.0623(18) 0.151(3) 0.1047(10) 0.052(5) Uiso d 1 . .
    H H11 0.7455(14) 0.751(3) 0.4603(8) 0.033(4) Uiso d 1 . .
    H H1C 0.9376(17) 0.043(3) 0.0665(11) 0.059(6) Uiso d 1 . .
    H H18 0.6161(15) 0.136(3) 0.4624(8) 0.034(4) Uiso d 1 . .
    H H1A 1.0048(16) 0.222(3) 0.0264(9) 0.044(5) Uiso d 1 . .
    H H12 0.6935(15) 0.816(3) 0.5699(9) 0.043(5) Uiso d 1 . .
    H H15 0.5194(16) 0.377(3) 0.7232(10) 0.045(5) Uiso d 1 . .
    H H14 0.6115(15) 0.671(3) 0.6738(8) 0.037(4) Uiso d 1 . .
loop_
    _atom_site_aniso_label
    _atom_site_aniso_U_11
    _atom_site_aniso_U_22
    _atom_site_aniso_U_33
    _atom_site_aniso_U_12
    _atom_site_aniso_U_13
    _atom_site_aniso_U_23
    O2 0.0296(4) 0.0253(4) 0.0205(4) 0.0027(3) 0.0076(3) 0.0016(3)
    O3 0.0322(5) 0.0251(4) 0.0193(4) -0.0033(3) 0.0070(3) -0.0004(3)
    O1 0.0364(5) 0.0323(5) 0.0300(5) 0.0082(4) 0.0115(4) 0.0091(4)
    O4 0.0460(6) 0.0333(5) 0.0259(4) -0.0070(4) 0.0115(4) 0.0030(4)
    C17 0.0226(5) 0.0231(5) 0.0201(5) -0.0005(4) 0.0033(4) 0.0018(4)
    C10 0.0230(5) 0.0280(6) 0.0187(5) 0.0018(4) 0.0041(4) 0.0009(4)
    C9 0.0233(5) 0.0255(6) 0.0252(5) 0.0004(4) 0.0055(4) 0.0008(4)
    C6 0.0231(5) 0.0272(6) 0.0206(5) -0.0016(4) 0.0042(4) 0.0000(4)
    C18 0.0262(6) 0.0247(5) 0.0197(5) -0.0006(4) 0.0035(4) -0.0013(4)
    C5 0.0279(6) 0.0273(6) 0.0226(5) 0.0013(5) 0.0051(4) 0.0006(4)
    C13 0.0225(5) 0.0256(5) 0.0220(5) 0.0017(4) 0.0031(4) -0.0021(4)
    C3 0.0233(5) 0.0335(6) 0.0217(5) -0.0021(5) 0.0031(4) -0.0019(5)
    C11 0.0263(6) 0.0245(5) 0.0270(6) -0.0005(4) 0.0069(5) 0.0017(4)
    C8 0.0258(6) 0.0303(6) 0.0272(6) 0.0011(5) 0.0061(5) -0.0039(5)
    C7 0.0260(6) 0.0272(6) 0.0260(6) 0.0008(5) 0.0049(5) 0.0005(5)
    C16 0.0287(6) 0.0310(6) 0.0187(5) 0.0011(5) 0.0057(4) 0.0018(4)
    C4 0.0296(6) 0.0300(6) 0.0226(5) 0.0002(5) 0.0044(5) 0.0017(5)
    C14 0.0277(6) 0.0279(6) 0.0244(5) 0.0010(5) 0.0043(4) -0.0044(4)
    C15 0.0290(6) 0.0311(6) 0.0207(5) 0.0021(5) 0.0052(4) -0.0016(4)
    C12 0.0285(6) 0.0240(6) 0.0290(6) -0.0002(4) 0.0070(5) -0.0027(4)
    C2 0.0282(6) 0.0411(7) 0.0218(6) -0.0004(5) 0.0056(5) -0.0016(5)
    C1 0.0434(8) 0.0451(8) 0.0315(7) 0.0000(7) 0.0157(6) -0.0066(6)
_geom_special_details
;
 All esds (except the esd in the dihedral angle between two l.s. planes)
 are estimated using the full covariance matrix.  The cell esds are taken
 into account individually in the estimation of esds in distances, angles
 and torsion angles; correlations between esds in cell parameters are only
 used when they are defined by crystal symmetry.  An approximate (isotropic)
 treatment of cell esds is used for estimating esds involving l.s. planes.
;
loop_
    _geom_bond_atom_site_label_1
    _geom_bond_atom_site_label_2
    _geom_bond_site_symmetry_2
    _geom_bond_distance
    _geom_bond_publ_flag
    O2 C9 . 1.3644(14) ?
    O2 C10 . 1.3958(13) ?
    O3 C17 . 1.3774(14) ?
    O3 C16 . 1.3850(14) ?
    O1 C9 . 1.2048(15) ?
    O4 C16 . 1.2126(15) ?
    C17 C18 . 1.3918(15) ?
    C17 C13 . 1.3956(16) ?
    C10 C18 . 1.3807(16) ?
    C10 C11 . 1.3948(17) ?
    C9 C6 . 1.4836(16) ?
    C6 C7 . 1.3925(17) ?
    C6 C5 . 1.3980(17) ?
    C18 H18 . 0.952(17) ?
    C5 C4 . 1.3876(16) ?
    C5 H5 . 1.009(17) ?
    C13 C12 . 1.4040(17) ?
    C13 C14 . 1.4421(16) ?
    C3 C8 . 1.3956(18) ?
    C3 C4 . 1.4003(18) ?
    C3 C2 . 1.5157(17) ?
    C11 C12 . 1.3813(17) ?
    C11 H11 . 0.941(17) ?
    C8 C7 . 1.3946(17) ?
    C8 H8 . 1.035(17) ?
    C7 H7 . 0.990(17) ?
    C16 C15 . 1.4474(18) ?
    C4 H4 . 0.995(17) ?
    C14 C15 . 1.3417(18) ?
    C14 H14 . 0.994(17) ?
    C15 H15 . 0.973(18) ?
    C12 H12 . 0.972(18) ?
    C2 C1 . 1.517(2) ?
    C2 H2A . 1.022(17) ?
    C2 H2B . 0.990(17) ?
    C1 H1B . 1.05(2) ?
    C1 H1C . 1.01(2) ?
    C1 H1A . 1.011(18) ?
loop_
    _geom_angle_atom_site_label_1
    _geom_angle_atom_site_label_2
    _geom_angle_atom_site_label_3
    _geom_angle_site_symmetry_1
    _geom_angle_site_symmetry_3
    _geom_angle
    _geom_angle_publ_flag
    C9 O2 C10 . . 120.37(9) ?
    C17 O3 C16 . . 121.92(9) ?
    O3 C17 C18 . . 116.40(10) ?
    O3 C17 C13 . . 120.96(10) ?
    C18 C17 C13 . . 122.63(11) ?
    C18 C10 C11 . . 122.47(11) ?
    C18 C10 O2 . . 122.07(10) ?
    C11 C10 O2 . . 115.30(10) ?
    O1 C9 O2 . . 123.83(11) ?
    O1 C9 C6 . . 125.74(11) ?
    O2 C9 C6 . . 110.36(10) ?
    C7 C6 C5 . . 119.36(11) ?
    C7 C6 C9 . . 118.44(11) ?
    C5 C6 C9 . . 122.12(11) ?
    C10 C18 C17 . . 117.17(11) ?
    C10 C18 H18 . . 122.0(10) ?
    C17 C18 H18 . . 120.8(10) ?
    C4 C5 C6 . . 119.78(11) ?
    C4 C5 H5 . . 119.5(9) ?
    C6 C5 H5 . . 120.7(9) ?
    C17 C13 C12 . . 117.94(11) ?
    C17 C13 C14 . . 117.83(11) ?
    C12 C13 C14 . . 124.23(11) ?
    C8 C3 C4 . . 117.86(11) ?
    C8 C3 C2 . . 123.35(11) ?
    C4 C3 C2 . . 118.77(11) ?
    C12 C11 C10 . . 118.94(11) ?
    C12 C11 H11 . . 121.9(10) ?
    C10 C11 H11 . . 119.2(10) ?
    C7 C8 C3 . . 121.06(11) ?
    C7 C8 H8 . . 118.1(9) ?
    C3 C8 H8 . . 120.9(9) ?
    C6 C7 C8 . . 120.29(12) ?
    C6 C7 H7 . . 118.4(9) ?
    C8 C7 H7 . . 121.4(9) ?
    O4 C16 O3 . . 116.24(11) ?
    O4 C16 C15 . . 126.41(11) ?
    O3 C16 C15 . . 117.35(10) ?
    C5 C4 C3 . . 121.65(12) ?
    C5 C4 H4 . . 119.7(9) ?
    C3 C4 H4 . . 118.6(9) ?
    C15 C14 C13 . . 120.76(11) ?
    C15 C14 H14 . . 120.6(10) ?
    C13 C14 H14 . . 118.6(10) ?
    C14 C15 C16 . . 121.14(11) ?
    C14 C15 H15 . . 122.6(11) ?
    C16 C15 H15 . . 116.2(11) ?
    C11 C12 C13 . . 120.82(11) ?
    C11 C12 H12 . . 120.4(11) ?
    C13 C12 H12 . . 118.8(10) ?
    C3 C2 C1 . . 116.26(12) ?
    C3 C2 H2A . . 107.8(9) ?
    C1 C2 H2A . . 109.2(9) ?
    C3 C2 H2B . . 108.3(9) ?
    C1 C2 H2B . . 109.3(10) ?
    H2A C2 H2B . . 105.4(13) ?
    C2 C1 H1B . . 112.1(10) ?
    C2 C1 H1C . . 111.5(11) ?
    H1B C1 H1C . . 108.3(16) ?
    C2 C1 H1A . . 110.5(11) ?
    H1B C1 H1A . . 108.5(14) ?
    H1C C1 H1A . . 105.7(15) ?
loop_
    _geom_torsion_atom_site_label_1
    _geom_torsion_atom_site_label_2
    _geom_torsion_atom_site_label_3
    _geom_torsion_atom_site_label_4
    _geom_torsion_site_symmetry_1
    _geom_torsion_site_symmetry_2
    _geom_torsion_site_symmetry_3
    _geom_torsion_site_symmetry_4
    _geom_torsion
    _geom_torsion_publ_flag
    C16 O3 C17 C18 . . . . -178.68(10) ?
    C16 O3 C17 C13 . . . . 0.87(17) ?
    C9 O2 C10 C18 . . . . -51.22(17) ?
    C9 O2 C10 C11 . . . . 133.19(11) ?
    C10 O2 C9 O1 . . . . 2.72(18) ?
    C10 O2 C9 C6 . . . . -174.39(10) ?
    O1 C9 C6 C7 . . . . 7.17(19) ?
    O2 C9 C6 C7 . . . . -175.79(10) ?
    O1 C9 C6 C5 . . . . -169.36(13) ?
    O2 C9 C6 C5 . . . . 7.68(16) ?
    C11 C10 C18 C17 . . . . -1.63(18) ?
    O2 C10 C18 C17 . . . . -176.91(10) ?
    O3 C17 C18 C10 . . . . -179.88(10) ?
    C13 C17 C18 C10 . . . . 0.58(18) ?
    C7 C6 C5 C4 . . . . -1.06(19) ?
    C9 C6 C5 C4 . . . . 175.44(11) ?
    O3 C17 C13 C12 . . . . -178.62(10) ?
    C18 C17 C13 C12 . . . . 0.90(18) ?
    O3 C17 C13 C14 . . . . 0.54(17) ?
    C18 C17 C13 C14 . . . . -179.94(11) ?
    C18 C10 C11 C12 . . . . 1.16(19) ?
    O2 C10 C11 C12 . . . . 176.73(11) ?
    C4 C3 C8 C7 . . . . -0.39(19) ?
    C2 C3 C8 C7 . . . . 178.31(12) ?
    C5 C6 C7 C8 . . . . 0.37(19) ?
    C9 C6 C7 C8 . . . . -176.26(11) ?
    C3 C8 C7 C6 . . . . 0.4(2) ?
    C17 O3 C16 O4 . . . . 177.58(11) ?
    C17 O3 C16 C15 . . . . -2.29(16) ?
    C6 C5 C4 C3 . . . . 1.05(19) ?
    C8 C3 C4 C5 . . . . -0.32(19) ?
    C2 C3 C4 C5 . . . . -179.08(11) ?
    C17 C13 C14 C15 . . . . -0.42(18) ?
    C12 C13 C14 C15 . . . . 178.69(12) ?
    C13 C14 C15 C16 . . . . -1.07(19) ?
    O4 C16 C15 C14 . . . . -177.46(13) ?
    O3 C16 C15 C14 . . . . 2.40(18) ?
    C10 C11 C12 C13 . . . . 0.43(19) ?
    C17 C13 C12 C11 . . . . -1.41(18) ?
    C14 C13 C12 C11 . . . . 179.49(12) ?
    C8 C3 C2 C1 . . . . -4.46(19) ?
    C4 C3 C2 C1 . . . . 174.23(12) ?
loop_
    _geom_hbond_atom_site_label_d
    _geom_hbond_atom_site_label_h
    _geom_hbond_atom_site_label_a
    _geom_hbond_site_symmetry_a
    _geom_hbond_distance_dh
    _geom_hbond_distance_ha
    _geom_hbond_distance_da
    _geom_hbond_angle_dha
    C11 H11 O1 1_565 0.943(17) 2.527(18) 3.4535(16) 167.8(14)
    C12 H12 O3 1_565 0.972(18) 2.597(18) 3.3166(15) 131.0(13)
    C15 H15 O4 2_656 0.97(2) 2.38(2) 3.2871(16) 155.1(15)
_shelx_space_group_comment
;
The symmetry employed for this shelxl refinement is uniquely defined
by the following loop, which should always be used as a source of
symmetry information in preference to the above space-group names.
They are only intended as comments.
;
_shelx_estimated_absorpt_T_min     0.977
_shelx_estimated_absorpt_T_max     0.994
_shelx_hkl_file
;
  -1   0   0 -0.0509 0.05722   7
  -1   0   0 0.00303 0.06424  10
   1   0   0 0.07740 0.10195   3
   1   0   0 -0.0763 0.06554   9
   1   0   0 -0.0075 0.05660  11
   1   0   0 -0.0613 0.05037  12
   1   0   0 -0.0027 0.04737  13
  -1   0   0 -0.0455 0.03470   6
   2   0   0 106.988 3.75721   9
   2   0   0 105.460 3.72853   7
   2   0   0 112.346 3.97044   3
  -2   0   0 105.712 3.90473   3
  -2   0   0 106.323 3.59950   6
  -2   0   0 105.884 3.72868   7
  -2   0   0 105.437 3.72558   9
  -2   0   0 107.551 3.80592  10
  -2   0   0 109.758 3.66738  11
  -2   0   0 101.728 3.66240  12
  -2   0   0 108.436 3.74971  13
   2   0   0 110.584 3.61692   6
   2   0   0 109.048 3.79994  10
   2   0   0 104.559 3.67458  11
   2   0   0 107.068 3.70286  12
   2   0   0 103.047 3.75066  13
  -3   0   0 356.150 11.5748  13
   3   0   0 351.802 11.8874   3
   3   0   0 349.197 11.5565   7
   3   0   0 340.698 11.4739  11
   3   0   0 349.481 11.5197  12
   3   0   0 337.659 11.5921  13
  -3   0   0 345.802 11.5445   7
  -3   0   0 358.283 11.5481   9
  -3   0   0 332.502 11.6236  10
  -3   0   0 351.112 11.4600  12
   3   0   0 355.771 11.6308   9
   3   0   0 363.960 11.6597  10
  -3   0   0 352.425 11.3584   6
   3   0   0 351.161 11.3620   6
  -3   0   0 340.470 11.8136   3
  -4   0   0 1.17131 0.52735  10
  -4   0   0 1.84418 0.46117   9
   4   0   0 0.86696 0.35056   6
   4   0   0 0.89372 0.42549   7
   4   0   0 1.32890 0.52408   9
   4   0   0 1.37688 0.50562  10
   4   0   0 1.09661 0.42609  11
   4   0   0 1.41837 0.48775  12
   4   0   0 0.89468 0.45971  13
  -4   0   0 0.82363 0.47300   7
  -4   0   0 0.46734 0.53384   3
  -4   0   0 1.29293 0.39093   6
   4   0   0 0.91662 0.58695   3
  -4   0   0 0.90805 0.41983  13
  -4   0   0 1.07414 0.40059  12
   5   0   0 0.62067 0.55771  13
  -5   0   0 0.64859 0.43002   9
  -5   0   0 0.66254 0.66988  10
  -5   0   0 1.43831 0.61721   7
   5   0   0 0.04974 0.43947   6
   5   0   0 0.34572 0.54726   7
   5   0   0 0.50341 0.55422  12
   5   0   0 0.20908 0.69346   3
   5   0   0 1.08130 0.59149  11
  -5   0   0 0.62340 0.47923   6
   5   0   0 0.89098 0.59416   9
  -5   0   0 -0.0069 0.52660   3
  -5   0   0 0.24413 0.44845  13
   5   0   0 0.25241 0.53743  10
   6   0   0 24.0579 1.38223   6
   6   0   0 20.6322 1.60324   7
   6   0   0 22.6237 1.75718   9
  -6   0   0 22.0574 1.59788  13
   6   0   0 20.9871 1.57882  12
   6   0   0 21.9740 2.00602   3
   6   0   0 20.3250 1.51562  11
  -6   0   0 20.7788 1.78110   3
  -6   0   0 24.5538 1.36970   6
  -6   0   0 20.9412 1.57596   7
  -6   0   0 23.3547 1.50615   9
  -6   0   0 25.2673 1.68931   9
  -6   0   0 26.1047 1.91765  10
   6   0   0 20.3834 1.68121  10
   6   0   0 24.0460 1.77148  13
  -7   0   0 0.25587 0.54503   7
   7   0   0 0.41154 0.44515   6
   7   0   0 0.03387 0.57528  13
   7   0   0 0.17064 0.65122   3
   7   0   0 0.21694 0.60802   9
  -7   0   0 -0.5583 0.45765   3
  -7   0   0 0.07206 0.44172  13
  -7   0   0 -0.1503 0.41527   9
  -7   0   0 0.20632 0.51801   9
   7   0   0 -0.3016 0.41529  11
   7   0   0 0.60978 0.57713   7
   7   0   0 0.84952 0.59601  12
  -7   0   0 0.01409 0.42531   6
  -7   0   0 0.98889 0.69185  10
   7   0   0 0.50245 0.64437  10
   8   0   0 19.2374 1.85485  13
   8   0   0 20.4959 1.70216   7
  -8   0   0 19.0372 1.52059   9
   8   0   0 16.6912 1.67203  11
   8   0   0 19.9661 1.38188   6
  -8   0   0 18.0793 2.01259  10
   8   0   0 17.7239 2.28727  10
   8   0   0 17.5765 2.25587   3
   8   0   0 15.6598 1.92146   9
  -8   0   0 23.2962 1.41586   6
  -8   0   0 19.1391 1.66888   7
   8   0   0 17.6532 1.65628  12
  -8   0   0 19.2544 1.70032   9
   9   0   0 9.16388 1.43592  11
   9   0   0 13.8523 1.94114   9
   9   0   0 11.8130 1.75042  13
  -9   0   0 11.8111 1.56753   9
  -9   0   0 13.3045 1.51315   9
  -9   0   0 10.8871 1.69750  10
  -9   0   0 14.0031 1.29033   6
  -9   0   0 13.7206 1.69399   7
   9   0   0 12.7277 1.31769   6
   9   0   0 15.3892 1.83239  12
   9   0   0 11.1241 2.12375   3
  10   0   0 112.967 5.36471  11
  10   0   0 124.870 5.65604  12
 -10   0   0 114.304 5.12049   9
  10   0   0 125.129 5.88164  13
  10   0   0 135.436 6.21918   9
  10   0   0 118.067 6.52552   3
 -10   0   0 120.978 5.45380   9
  10   0   0 114.899 4.81601   6
 -10   0   0 115.276 5.38868   7
 -10   0   0 122.883 4.78890   6
  11   0   0 16.6559 2.71455   3
  11   0   0 23.9851 2.39200  11
  11   0   0 15.7093 2.15268  12
 -11   0   0 20.3463 1.59035   6
 -11   0   0 19.8377 2.26109   7
 -11   0   0 18.3484 2.10997   9
  11   0   0 18.6733 2.64007   9
  11   0   0 17.1138 2.21544  13
  11   0   0 15.2013 1.59957   6
 -12   0   0 117.665 4.82707   6
 -12   0   0 121.208 5.61676   9
  12   0   0 116.998 6.18162  13
  12   0   0 121.090 5.75942  11
  12   0   0 117.264 6.43619   9
  12   0   0 114.612 6.95445   3
  12   0   0 105.706 4.81555   6
 -12   0   0 126.535 5.73655   7
  12   0   0 109.333 5.78935  12
  13   0   0 13.7769 2.31932  12
 -13   0   0 13.4606 1.47102   6
 -13   0   0 14.1758 2.13203   7
 -13   0   0 12.9243 1.98077   9
  13   0   0 13.8562 2.14235  11
  13   0   0 13.4266 2.31932  13
  13   0   0 14.8321 2.88636   3
  13   0   0 13.3405 2.42731   9
  13   0   0 8.91675 1.37968   6
 -14   0   0 0.39071 1.04113   9
  14   0   0 1.97450 1.30627  11
  14   0   0 0.13416 1.49196   3
  14   0   0 0.74013 1.06095  12
  14   0   0 0.01486 1.08768   9
  14   0   0 2.12411 1.44098  13
 -14   0   0 1.41589 0.84687   6
 -14   0   0 -0.3638 0.74232   7
 -15   0   0 1.76188 0.86579   6
  15   0   0 0.65708 1.19848   9
 -15   0   0 1.52171 1.24657   9
  15   0   0 -0.5037 1.05702  11
 -15   0   0 0.77882 0.95102   7
  15   0   0 1.23390 1.31186  13
  15   0   0 0.35871 1.01780  12
  15   0   0 0.05609 1.63243   3
 -16   0   0 0.07701 0.92890   7
  16   0   0 -0.2416 1.02388  12
  16   0   0 0.38979 1.12438  11
  16   0   0 -0.4789 1.21877  13
  16   0   0 -0.3868 1.13778   9
  16   0   0 -0.8365 1.78953   3
 -16   0   0 -0.1932 1.16799   9
   0  -1   0 0.51673 0.37750   4
   0  -1   0 0.26607 0.29304   6
   0  -1   0 0.10969 0.32907  12
   0  -1   0 0.16554 0.32504   8
   0  -1   0 0.19760 0.17950  10
   0  -1   0 0.19614 0.26816  11
   0  -1   0 0.40903 0.30375  13
   0   1   0 0.06793 0.15592  10
   0   1   0 -0.0949 0.28264  13
   0   1   0 -0.0434 0.26437   6
   0   1   0 0.04866 0.30349   8
   0   1   0 0.18927 0.38144   4
   0   1   0 0.14553 0.24063   9
   0   1   0 -0.3813 0.26347  11
   0   1   0 -0.3533 0.30341  12
   0   1   0 0.19350 0.15632   5
   0   1   0 -0.3736 0.34627   3
  -1  -1   0 1511.49 52.6030   1
  -1  -1   0 1610.51 51.8327   2
   1  -1   0 1610.65 54.8992   1
   1   1   0 1622.44 52.6739   1
  -1   1   0 1509.93 52.6572   2
   1   1   0 1653.94 51.9460   2
  -1   1   0 1641.44 54.8885   1
   2  -1   0 229.313 7.93139   9
   2  -1   0 221.168 7.67126  10
   2  -1   0 234.188 7.70931   6
   2  -1   0 217.791 7.88470  12
   2  -1   0 228.861 8.10370   3
  -2  -1   0 234.112 7.36601   9
  -2  -1   0 230.802 7.77694   4
  -2  -1   0 223.408 7.78588   7
  -2  -1   0 222.453 7.57317   3
   2  -1   0 227.310 8.23787   4
   2  -1   0 213.655 7.79511  13
   2  -1   0 220.358 7.31445   7
   2  -1   0 236.059 7.59671  11
  -2  -1   0 229.558 7.49741  13
  -2   1   0 231.612 7.71986  10
   2   1   0 236.065 7.80203   7
  -2   1   0 222.114 7.84620  12
   2   1   0 229.461 7.43036   9
   2   1   0 222.503 7.47282  13
  -2   1   0 227.690 7.87685   9
   2   1   0 226.627 7.25599   6
   2   1   0 222.166 7.56261   3
   2   1   0 224.169 7.46410  10
  -2   1   0 226.489 8.08452   3
  -2   1   0 230.016 7.70052   6
   2   1   0 235.705 7.72656   8
  -2   1   0 220.322 7.77861  13
  -2   1   0 221.044 7.53579  11
   2   1   0 232.459 7.82670   4
   3  -1   0 539.247 17.8548  10
  -3  -1   0 550.577 17.7205   3
  -3  -1   0 561.564 17.4357   9
   3  -1   0 555.751 18.0170  13
  -3  -1   0 517.858 17.8996   7
   3  -1   0 546.021 17.7762   6
   3  -1   0 535.871 18.1062   9
   3  -1   0 547.070 17.4363   7
  -3  -1   0 542.131 17.6452  10
  -3  -1   0 533.382 17.5606  13
   3  -1   0 545.208 18.3852   3
   3  -1   0 543.050 17.6809  11
   3  -1   0 543.282 18.0275  12
   3   1   0 533.519 17.6298  10
  -3   1   0 528.723 17.7521   6
   3   1   0 540.821 17.5931  13
  -3   1   0 552.933 17.9499  12
   3   1   0 562.593 17.9623   7
  -3   1   0 530.364 17.3998   7
  -3   1   0 517.210 17.8521  10
  -3   1   0 530.143 18.2765   3
   3   1   0 556.387 17.9391   4
  -3   1   0 553.741 18.0337   9
   3   1   0 568.179 17.7925   3
  -3   1   0 540.178 17.6143  11
   3   1   0 537.829 17.5217   9
   4  -1   0 500.492 16.8296  12
   4  -1   0 510.462 16.6911  10
   4  -1   0 497.999 16.4310  11
  -4  -1   0 496.324 16.7303   7
  -4  -1   0 495.169 16.5323   3
   4  -1   0 508.578 16.9485   9
  -4  -1   0 499.696 16.3150  13
   4  -1   0 481.123 16.2056   7
  -4  -1   0 513.773 16.1718   9
  -4  -1   0 497.844 16.4879  10
   4  -1   0 515.699 16.8486  13
   4  -1   0 478.635 17.2241   3
   4  -1   0 509.108 16.5150   6
   4   1   0 478.122 16.6915   7
  -4   1   0 501.264 16.6644  12
  -4   1   0 486.173 16.3441  11
  -4   1   0 512.827 17.1802   3
   4   1   0 505.816 16.4042  13
   4   1   0 480.514 16.6350   3
   4   1   0 502.252 16.4599  10
  -4   1   0 496.034 16.7714   9
   4   1   0 514.223 15.9086   6
  -4   1   0 505.912 16.7389  10
   4   1   0 520.389 16.3513   9
  -4   1   0 494.209 16.1753   7
  -4   1   0 489.218 16.4882   6
  -4   1   0 476.741 16.6823  13
  -5  -1   0 24.5703 1.77089   7
   5  -1   0 26.4566 1.90741  13
  -5  -1   0 25.8946 1.50140  13
   5  -1   0 25.8562 2.25479   3
  -5  -1   0 27.2736 1.09515   6
   5  -1   0 25.2784 1.81401  10
  -5  -1   0 25.3205 1.69781  10
   5  -1   0 29.0767 2.07599   9
   5  -1   0 28.2171 1.67309   6
   5  -1   0 27.2279 1.60926  11
   5  -1   0 27.1626 1.85562  12
  -5  -1   0 25.8976 1.67383   3
   5  -1   0 25.8786 1.45796   7
  -5  -1   0 26.3663 1.35622   9
   5   1   0 25.1274 1.81779   3
  -5   1   0 27.0997 1.53173  11
  -5   1   0 25.3361 1.80346   9
   5   1   0 25.0039 1.62142  10
  -5   1   0 26.9692 2.12240   3
  -5   1   0 27.3664 1.45623   7
   5   1   0 27.4998 1.13886   6
  -5   1   0 27.2716 1.80081   9
  -5   1   0 23.5427 1.61856   6
  -5   1   0 26.7287 1.79447  13
  -5   1   0 26.9651 1.72173  12
   5   1   0 24.8956 1.81307   7
   5   1   0 27.9597 1.62326  13
  -5   1   0 27.9091 1.96298  10
   5   1   0 23.3400 1.47917   9
  -6  -1   0 0.85377 0.56845   3
   6  -1   0 0.81589 0.60815  13
  -6  -1   0 1.74339 0.53336   9
  -6  -1   0 2.59933 0.82717   7
  -6  -1   0 1.66071 0.53419  13
  -6  -1   0 1.75287 0.34016   6
   6  -1   0 1.53505 0.58358   7
   6  -1   0 2.04971 0.90207   9
   6  -1   0 3.21720 0.77102   6
   6  -1   0 1.19287 0.93548   3
  -6  -1   0 1.65086 0.47237   9
   6  -1   0 2.08595 0.65459  11
   6  -1   0 2.05501 0.84314  12
   6  -1   0 1.87537 0.72642  10
  -6  -1   0 2.41645 0.81016  10
  -6   1   0 1.18455 0.73105   3
  -6   1   0 1.25540 0.68778   9
  -6   1   0 0.99104 0.51213   7
   6   1   0 1.74796 0.37599   6
  -6   1   0 2.20895 0.64370  12
   6   1   0 2.38503 0.60144  12
  -6   1   0 1.42533 0.50719  11
   6   1   0 2.16060 0.71328  10
   6   1   0 1.27164 0.52912  13
  -6   1   0 0.98172 0.63718   6
   6   1   0 1.98191 0.78984   7
   6   1   0 2.35690 0.68451   9
   6   1   0 1.17515 0.53327  11
  -6   1   0 2.19336 0.68781  13
  -6   1   0 2.31794 0.83170  10
   6   1   0 2.36559 0.85115   3
  -6   1   0 1.84409 0.66329   9
  -7  -1   0 0.01105 0.48310   3
   7  -1   0 0.22311 0.65557  10
  -7  -1   0 0.28234 0.39582   9
   7  -1   0 -0.7828 0.46400  13
  -7  -1   0 -0.5506 0.47846  10
  -7  -1   0 1.08310 0.72523   7
   7  -1   0 -0.0886 0.47890   6
  -7  -1   0 0.33341 0.52036   9
   7  -1   0 -0.4067 0.54078  12
   7  -1   0 0.21165 0.46154   7
   7  -1   0 -0.6389 0.58123   3
   7  -1   0 0.23014 0.57990  11
  -7  -1   0 -0.1926 0.33971  13
  -7  -1   0 0.15690 0.25589   6
   7  -1   0 0.30536 0.74496   9
  -7   1   0 -0.5310 0.38995  11
  -7   1   0 0.13746 0.60203   3
   7   1   0 -0.2674 0.28386   6
   7   1   0 -0.2184 0.40946  12
  -7   1   0 -0.1274 0.47540  13
  -7   1   0 -0.1853 0.49272   6
  -7   1   0 0.29185 0.44902   7
  -7   1   0 -0.1356 0.49564   9
  -7   1   0 -0.5277 0.55162   9
  -7   1   0 0.63739 0.52096  12
   7   1   0 0.28640 0.51530   9
   7   1   0 0.19771 0.45623  13
   7   1   0 -0.6343 0.46839  10
  -7   1   0 0.27634 0.80517  10
   7   1   0 -0.1898 0.59691   3
   7   1   0 0.56455 0.49568  11
   8  -1   0 70.6524 4.54047   3
  -8  -1   0 77.4800 3.36337   9
   8  -1   0 68.4653 3.82856  12
   8  -1   0 72.2307 3.52824  11
   8  -1   0 71.7343 3.39468   7
  -8  -1   0 73.1810 3.14998   9
   8  -1   0 70.3084 4.10383   9
   8  -1   0 62.6382 3.81189  13
  -8  -1   0 73.6783 3.80270   7
  -8  -1   0 77.6068 2.79446   6
   8  -1   0 71.3545 3.38284   6
   8   1   0 73.9659 3.56670  11
   8   1   0 70.8069 3.61565   9
  -8   1   0 74.1999 3.94218  10
   8   1   0 74.9132 4.15332   3
   8   1   0 70.8579 2.81568   6
  -8   1   0 70.1542 3.62281   9
   8   1   0 75.0193 3.67699  13
  -8   1   0 71.7736 3.30331   7
  -8   1   0 73.6317 3.39535   6
  -8   1   0 76.1925 3.94620  13
  -8   1   0 79.3223 3.88069   9
  -8   1   0 72.2134 3.49458  12
   8   1   0 64.3454 3.52521  10
   8   1   0 72.9269 3.43491  12
  -9  -1   0 12.9855 1.80233   7
  -9  -1   0 12.5287 1.30441   9
   9  -1   0 16.1093 1.83336  11
   9  -1   0 9.80924 2.00570   3
   9  -1   0 16.5834 2.21491  13
  -9  -1   0 13.5496 0.94058   6
  -9  -1   0 11.5451 1.44143   9
   9  -1   0 13.1753 1.55303   6
   9  -1   0 11.4382 2.03336   9
   9  -1   0 11.5799 1.78919  12
  -9   1   0 13.6874 1.52251   6
   9   1   0 10.9674 1.59427   9
  -9   1   0 11.4966 1.79299  10
   9   1   0 14.7049 1.69163  12
  -9   1   0 11.9527 1.72319   9
   9   1   0 11.4384 1.92185   3
   9   1   0 10.6273 0.92951   6
   9   1   0 13.2273 1.72312  13
  -9   1   0 14.3619 1.52208   7
   9   1   0 10.0301 1.44810  11
 -10  -1   0 0.14370 0.41366   6
  10  -1   0 -0.5519 0.97154   3
  10  -1   0 1.98919 1.20664   9
 -10  -1   0 1.97663 0.82030   9
  10  -1   0 -0.0832 0.70925  11
  10  -1   0 -0.9846 0.69514  13
 -10  -1   0 -0.3097 0.50160   9
  10  -1   0 0.71488 0.73319   6
  10  -1   0 -0.4197 0.78880  12
 -10  -1   0 1.36104 0.96513   7
 -10   1   0 1.29254 1.08170  10
 -10   1   0 0.73088 0.82375   6
 -10   1   0 0.61751 0.69661   7
  10   1   0 2.24236 1.05209   9
  10   1   0 1.40976 0.84556  11
  10   1   0 1.84615 0.86044  12
 -10   1   0 0.34229 0.96458   9
  10   1   0 0.66528 0.44562   6
  10   1   0 -0.2561 0.92335   3
  10   1   0 0.12658 0.74811  13
  11  -1   0 53.3758 4.00263   9
 -11  -1   0 54.2804 2.84906   9
  11  -1   0 58.5410 3.50682  11
  11  -1   0 54.2071 3.93671  13
  11  -1   0 50.8476 4.43442   3
  11  -1   0 53.1341 3.80324  12
 -11  -1   0 55.5639 3.63137   7
 -11  -1   0 58.9437 3.13091   9
 -11   1   0 55.7167 3.14950   7
  11   1   0 53.5101 4.18435   3
  11   1   0 54.2998 3.40650  11
 -11   1   0 53.0405 3.04767   6
  11   1   0 61.1123 3.51518  12
 -11   1   0 58.7553 3.73382   9
  11   1   0 49.2086 3.47284  13
  11   1   0 63.2272 3.89842   9
  11   1   0 52.3586 2.42412   6
  12  -1   0 2.29982 1.37798  12
 -12  -1   0 2.28649 0.83364   9
  12  -1   0 3.35698 1.39970  13
  12  -1   0 2.21760 1.40475   3
  12  -1   0 4.30851 1.53007   9
 -12  -1   0 5.18352 1.16276   9
  12  -1   0 4.52234 1.36869  11
 -12  -1   0 5.27217 1.48937   7
  12   1   0 5.60239 1.54647  13
  12   1   0 3.19373 1.19875  11
  12   1   0 3.64086 0.71454   6
 -12   1   0 5.97071 1.29572   7
  12   1   0 6.04163 1.63657   9
 -12   1   0 4.93066 1.23367   6
 -12   1   0 2.42203 1.27306   9
  12   1   0 5.32508 1.87352   3
  12   1   0 4.50629 1.37115  12
  13  -1   0 2.87393 1.79194   3
 -13  -1   0 2.21618 0.87422   9
 -13  -1   0 4.58507 1.11489   9
  13  -1   0 2.26546 1.26292  11
  13  -1   0 3.31797 1.58906  13
  13  -1   0 2.07575 1.45668   9
  13  -1   0 2.94053 1.35132  12
 -13  -1   0 3.84379 1.45577   7
  13   1   0 2.58283 1.22567  12
  13   1   0 2.85439 1.46857   9
  13   1   0 4.84645 1.53728  11
 -13   1   0 0.57963 0.93561   7
 -13   1   0 4.94853 1.49026   9
  13   1   0 2.51966 0.64952   6
  13   1   0 2.16249 1.23017  13
 -13   1   0 2.98650 1.08867   6
  13   1   0 3.56407 1.68698   3
 -14  -1   0 0.83395 0.90406   9
  14  -1   0 1.01058 1.27876  13
  14  -1   0 0.13538 1.10094  11
  14  -1   0 -0.0427 1.27761   9
  14  -1   0 0.96915 1.67260   3
  14  -1   0 0.38537 1.08677  12
 -14  -1   0 -0.3420 0.78811   7
  14   1   0 0.88123 1.52844   3
  14   1   0 0.54705 1.12329   9
 -14   1   0 1.29823 0.99836   6
 -14   1   0 -0.6316 0.96118   9
  14   1   0 0.30914 1.02983  13
  14   1   0 1.35471 1.05203  12
  14   1   0 -0.8044 0.99749  11
 -14   1   0 -0.3530 0.80353   7
  15  -1   0 -1.7669 0.93083  11
 -15  -1   0 0.18151 0.90878   7
  15  -1   0 1.21768 1.48262  13
  15  -1   0 0.69989 1.92252   3
  15  -1   0 -0.4647 0.97286  12
  15  -1   0 0.42514 1.39442   9
  15  -1   0 0.38332 1.65625   4
 -15  -1   0 1.05542 0.95263   9
  15   1   0 -0.1407 0.88666  12
 -15   1   0 1.05389 1.01467   6
  15   1   0 0.68596 1.26451  13
  15   1   0 -1.5179 1.37184   3
  15   1   0 0.77217 1.36336  11
 -15   1   0 -0.9713 0.68766   7
 -15   1   0 -0.8361 1.14480   9
  15   1   0 0.45714 1.12585   9
  16  -1   0 1.80606 1.60053  11
  16  -1   0 0.77908 1.30791  12
 -16  -1   0 0.27820 1.02568   7
  16  -1   0 -0.1536 1.87999   4
  16  -1   0 0.12187 1.31496   9
  16  -1   0 5.57043 2.42880   3
  16  -1   0 1.08072 1.75830  13
  16   1   0 -0.2915 1.05876  11
 -16   1   0 2.11176 1.24833   6
 -16   1   0 1.14187 1.52943   9
  16   1   0 1.55126 1.36194  13
  16   1   0 0.85898 1.22560  12
  16   1   0 1.29093 1.58474   9
  16   1   0 2.42494 1.90321   3
   0  -2   0 39.5700 1.49250  10
   0  -2   0 36.6429 1.77790   6
   0  -2   0 36.8717 1.82767  11
   0  -2   0 39.8465 1.94509   8
   0  -2   0 38.2164 2.18811  12
   0  -2   0 38.5781 1.45413   5
   0  -2   0 37.0579 2.22745   4
   0   2   0 38.4141 1.95286  13
   0   2   0 41.5079 1.50716  10
   0   2   0 44.3569 1.88763  11
   0   2   0 35.8871 2.07556  12
   0   2   0 39.2623 1.86945  13
   0   2   0 39.0728 1.85667   9
   0   2   0 36.9810 1.91687   3
   0   2   0 35.9424 2.16713   3
   0   2   0 36.2055 1.75203   9
   0   2   0 37.3617 1.79329   6
   0   2   0 36.7981 1.85689   8
   0   2   0 38.2353 2.28155   4
   0   2   0 39.5903 1.47093   5
   1  -2   0 55.9886 2.46512   9
   1  -2   0 53.8292 2.38036   6
  -1  -2   0 54.5441 2.31998  13
   1  -2   0 54.3421 2.18138  10
   1  -2   0 57.1124 2.93942   4
  -1  -2   0 55.1787 2.63554  12
  -1  -2   0 60.2086 2.80594   4
  -1  -2   0 51.4730 2.18606   6
   1  -2   0 56.3329 2.40641   8
   1  -2   0 54.5998 2.34380  11
  -1  -2   0 53.2062 2.47813   8
  -1  -2   0 54.6774 2.45088   7
  -1  -2   0 57.7232 2.60486   3
  -1   2   0 51.8715 2.68147   3
   1   2   0 52.7782 2.34547  13
   1   2   0 54.1502 2.46598   8
  -1   2   0 55.0657 2.31339  11
  -1   2   0 55.6846 2.48738  13
   1   2   0 52.6301 2.18902   9
   1   2   0 52.0265 2.13838   5
  -1   2   0 55.0374 2.71459  12
   1   2   0 52.2152 2.52702   3
  -1   2   0 56.2037 2.36258   8
   1   2   0 53.7950 2.64168  12
   1   2   0 53.1572 2.74435   4
   1   2   0 54.1342 2.19989   6
  -1   2   0 52.4577 2.56799  13
  -1   2   0 55.6748 2.58573   9
  -1   2   0 53.0606 2.38126   9
  -1   2   0 53.3856 2.41900   6
   1   2   0 56.0826 1.84501  10
   1   2   0 56.7306 2.41720  11
  -1   2   0 55.5662 2.92287   4
   2  -2   0 10.7425 1.40554  12
  -2  -2   0 9.37356 0.83366  13
   2  -2   0 7.05020 1.01798   9
   2  -2   0 8.40345 0.86696  10
  -2  -2   0 7.92467 0.95261   3
   2  -2   0 8.66525 1.18097   3
  -2  -2   0 6.53254 0.96117   4
   2  -2   0 11.5176 1.04891  11
   2  -2   0 10.1750 1.16096  13
  -2  -2   0 10.7929 1.20878   7
  -2  -2   0 8.43107 0.96310   8
   2  -2   0 9.04098 0.92331   8
   2  -2   0 8.89463 1.03322   6
   2  -2   0 8.74924 0.65092   5
   2  -2   0 8.44541 1.32173   4
  -2  -2   0 9.29901 0.67330   6
  -2   2   0 9.10148 1.09998  13
  -2   2   0 9.33286 0.91229  11
   2   2   0 10.3391 1.16946  12
   2   2   0 9.20245 0.81675   5
  -2   2   0 11.1378 1.53879   4
  -2   2   0 10.2874 1.24253   9
   2   2   0 9.25200 0.68468   6
  -2   2   0 8.26901 0.97729   6
   2   2   0 9.54253 0.82482  13
   2   2   0 8.69214 0.88525   3
  -2   2   0 9.00501 0.88202   8
  -2   2   0 10.6054 1.29778  12
  -2   2   0 8.30054 0.99111   9
  -2   2   0 8.31493 0.90379  10
   2   2   0 9.76251 0.73838   9
  -2   2   0 7.94913 1.19936   3
   2   2   0 8.27347 0.98133   8
   2   2   0 9.69858 1.27394   4
   2   2   0 9.76652 0.52932  10
   3  -2   0 41.5591 2.50484  12
  -3  -2   0 41.9807 2.08194   3
   3  -2   0 41.9709 2.46747   9
   3  -2   0 40.3817 2.10069  10
   3  -2   0 41.3094 2.16628   6
  -3  -2   0 41.6132 1.91635  13
  -3  -2   0 38.4615 2.24311   7
   3  -2   0 45.9936 2.91812   4
   3  -2   0 41.0383 2.33050  13
   3  -2   0 39.0082 1.94158   8
   3  -2   0 40.8823 2.67214   3
   3  -2   0 43.1035 2.06453  11
  -3  -2   0 43.0557 2.31109   4
  -3   2   0 43.1331 2.41274   9
   3   2   0 38.1724 1.78292   9
   3   2   0 43.0907 1.99199   3
  -3   2   0 41.6958 2.25637   9
  -3   2   0 43.5449 2.18535  10
  -3   2   0 42.2758 1.96484  11
   3   2   0 42.1611 2.14486   5
   3   2   0 44.1458 1.62356   6
  -3   2   0 39.4811 2.38986  12
   3   2   0 42.2106 1.87612  13
  -3   2   0 40.4334 2.79536   4
   3   2   0 43.0139 2.41379   4
   3   2   0 43.1531 2.23839  12
  -3   2   0 41.1381 2.58008   3
  -3   2   0 40.9967 2.23014   6
   3   2   0 43.5909 1.73746  10
   3   2   0 42.8747 2.27266   8
   4  -2   0 1.03069 0.70484  13
   4  -2   0 2.43084 0.72358  11
   4  -2   0 2.15777 1.00794  12
  -4  -2   0 2.07708 0.88359   7
   4  -2   0 2.72742 0.97635   9
   4  -2   0 2.25765 0.60338   8
   4  -2   0 2.37179 0.38015   7
  -4  -2   0 2.67666 0.55205  13
   4  -2   0 1.60858 0.92161   3
  -4  -2   0 2.85633 0.63108   3
   4  -2   0 3.31060 0.78932  10
   4  -2   0 3.19798 0.83530   6
   4  -2   0 3.36039 1.08289   4
   4   2   0 2.30859 0.58608   3
   4   2   0 2.74657 0.79388   5
  -4   2   0 1.60846 0.95128   3
   4   2   0 3.30113 0.61953  13
  -4   2   0 3.08600 0.87200   6
   4   2   0 1.72498 0.74075   8
  -4   2   0 2.82803 0.92248   9
  -4   2   0 2.07107 0.78748  13
   4   2   0 1.69354 0.73039   4
  -4   2   0 2.22005 0.82583  10
   4   2   0 2.82681 0.58063  10
  -4   2   0 3.20609 0.86498   9
  -4   2   0 2.18813 0.77400  12
  -4   2   0 2.40530 0.57387  11
   4   2   0 2.59301 0.50402   9
   5  -2   0 2.60117 0.82639  13
  -5  -2   0 4.63924 0.70853  13
   5  -2   0 5.39648 1.44387   4
   5  -2   0 4.24744 0.53759   7
   5  -2   0 2.66696 0.92542   9
  -5  -2   0 4.62612 0.37743   9
  -5  -2   0 5.73719 0.90259   3
   5  -2   0 3.43251 0.78952  11
   5  -2   0 3.53169 1.03433  12
  -5  -2   0 4.04722 1.01458   7
   5  -2   0 4.79888 0.99054  10
   5  -2   0 3.00042 1.09513   3
   5  -2   0 4.75524 0.90123   6
  -5   2   0 4.30065 0.77462  11
   5   2   0 3.67658 0.89433   5
  -5   2   0 2.76613 0.81945  12
   5   2   0 4.00952 0.97591   4
  -5   2   0 3.87350 0.90513   9
   5   2   0 4.62174 0.72646  13
  -5   2   0 5.29388 1.30920   3
  -5   2   0 3.94131 0.95933   9
   5   2   0 5.13882 0.97164   8
   5   2   0 3.88471 0.65406   9
   5   2   0 3.69273 0.77319   3
  -5   2   0 4.17000 0.91676  13
  -5   2   0 3.53845 0.91663   6
  -5   2   0 3.91999 0.92250  10
   5   2   0 5.34877 0.78186  10
   6  -2   0 -0.3344 0.75021   3
   6  -2   0 0.17352 0.84657   4
  -6  -2   0 -0.3415 0.56848   7
  -6  -2   0 0.28369 0.26260   9
   6  -2   0 0.41566 0.71907  12
  -6  -2   0 0.04063 0.40088   3
   6  -2   0 0.69311 0.38236   7
   6  -2   0 0.40651 0.55553  11
   6  -2   0 0.35225 0.73825   9
   6  -2   0 -0.0923 0.50816  10
   6  -2   0 0.79372 0.72296  13
  -6  -2   0 0.38935 0.37706  13
  -6  -2   0 0.05968 0.25532   9
   6  -2   0 0.91586 0.65538   6
   6   2   0 0.65493 0.43485  13
   6   2   0 -0.0511 0.55786   5
   6   2   0 0.66266 0.64171   4
  -6   2   0 -0.1466 0.56722   6
   6   2   0 0.84241 0.51081  10
  -6   2   0 1.14138 0.79106  10
  -6   2   0 -0.4893 0.70951   3
   6   2   0 0.27120 0.39710   9
  -6   2   0 0.76479 0.47963  11
  -6   2   0 0.09446 0.48600  13
  -6   2   0 -0.3822 0.47062  12
   6   2   0 0.62677 0.58717   3
   6   2   0 0.41581 0.56864   8
  -6   2   0 -0.1276 0.52001   9
  -6   2   0 -0.4931 0.52732   9
  -7  -2   0 4.79206 0.58062   9
  -7  -2   0 3.57842 1.09085   7
   7  -2   0 4.47865 0.95320  11
   7  -2   0 4.33303 1.06375  13
   7  -2   0 2.10900 1.33548   4
   7  -2   0 5.20287 1.08188   6
   7  -2   0 3.91998 1.21007   9
  -7  -2   0 4.55311 0.54152   9
  -7  -2   0 4.64163 0.96635   3
   7  -2   0 3.70906 1.33664   3
   7  -2   0 5.16573 0.75998   7
   7  -2   0 4.42224 1.29184  12
   7   2   0 4.79680 1.06415   8
  -7   2   0 2.97218 1.12520   3
  -7   2   0 3.89500 1.12158   9
   7   2   0 5.62062 1.20650   4
  -7   2   0 5.53458 1.26061  10
  -7   2   0 4.43996 1.00736  13
   7   2   0 3.78661 1.08906   5
  -7   2   0 3.64420 1.08202   9
  -7   2   0 3.03086 0.87089   6
   7   2   0 4.67990 0.90069  10
  -7   2   0 4.06908 1.04608  12
   7   2   0 6.00021 0.97541  13
   7   2   0 4.98388 0.89727   9
  -7   2   0 3.58767 0.81732  11
   7   2   0 4.60739 1.06161   3
   8  -2   0 21.4342 2.51820  12
  -8  -2   0 22.7222 1.24388   9
  -8  -2   0 21.2686 1.17045   9
   8  -2   0 21.8035 2.72171   9
  -8  -2   0 17.9127 2.12148   7
   8  -2   0 21.3355 1.47795   7
   8  -2   0 16.3756 2.69992   4
   8  -2   0 21.9501 3.06311   3
   8  -2   0 16.6059 1.83356  11
   8  -2   0 26.4296 2.79941  13
   8   2   0 19.8383 1.68903   9
  -8   2   0 17.4482 1.86847   6
  -8   2   0 22.5233 2.07852   9
   8   2   0 18.0872 1.86395  10
   8   2   0 22.7014 1.83218  11
  -8   2   0 22.4886 2.44616  13
   8   2   0 21.9832 2.29018   3
  -8   2   0 18.4518 2.16541  10
   8   2   0 21.8563 1.61191  12
   8   2   0 22.6369 1.74907  13
   9  -2   0 31.1562 2.78588  12
   9  -2   0 23.0185 2.87697   9
   9  -2   0 25.3558 3.61836   4
  -9  -2   0 26.0743 1.40770   9
  -9  -2   0 27.9660 1.50038   9
   9  -2   0 28.0398 2.69158  13
   9  -2   0 24.4348 2.35226  11
   9  -2   0 27.0839 3.42442   3
  -9  -2   0 29.5277 2.95187   7
  -9   2   0 23.8359 2.60301   9
   9   2   0 28.5421 2.14042  13
   9   2   0 28.2107 2.17910  11
   9   2   0 25.9958 1.90101  12
   9   2   0 20.9872 2.49853   3
   9   2   0 28.2166 2.15087   9
  -9   2   0 23.8299 2.11616   6
  -9   2   0 32.4926 2.66641  10
  10  -2   0 -0.4912 1.06718   3
  10  -2   0 0.90177 1.02941   9
 -10  -2   0 -0.1155 0.41510   9
 -10  -2   0 1.04618 1.08245   7
  10  -2   0 0.52778 1.02397  12
  10  -2   0 0.40686 1.28721   4
  10  -2   0 0.12723 0.96646  13
 -10  -2   0 0.19506 0.40976   9
  10  -2   0 0.32791 0.89138  11
 -10   2   0 0.49185 0.86171   6
 -10   2   0 -0.3674 0.91321   9
  10   2   0 -0.1740 0.63026  11
  10   2   0 1.01590 0.79542   9
 -10   2   0 -0.2540 1.06914  10
  10   2   0 0.26788 0.65147  12
  10   2   0 -0.4538 0.88597   3
  10   2   0 0.87279 0.70320  13
  11  -2   0 -0.4203 0.97811   9
  11  -2   0 1.01109 0.98170  11
 -11  -2   0 1.45503 0.52024   9
  11  -2   0 -0.4876 1.00191  12
 -11  -2   0 1.22295 0.47374   9
 -11  -2   0 2.91062 1.31415   7
  11  -2   0 0.43279 1.57776   4
  11  -2   0 1.21901 1.46893   3
  11  -2   0 2.12673 1.20803  13
 -11   2   0 -0.1181 1.06444  10
  11   2   0 0.76963 0.79920  11
  11   2   0 -0.0399 0.70519  13
  11   2   0 1.42847 0.96598   9
  11   2   0 1.49012 0.90547  12
  11   2   0 0.39235 1.02742   3
 -11   2   0 -0.3159 0.86234   6
 -11   2   0 1.70315 1.16291   9
 -12  -2   0 0.10811 0.40542   9
 -12  -2   0 -0.4271 1.08481   7
  12  -2   0 2.74497 1.56828   9
  12  -2   0 -1.0346 0.94185  12
  12  -2   0 -0.8193 1.25682   4
 -12  -2   0 -0.0300 0.37849   9
  12  -2   0 -0.1505 0.98804  11
  12  -2   0 -0.6340 1.13118  13
  12  -2   0 0.99323 1.47631   3
  12   2   0 -0.5779 0.89221  12
  12   2   0 0.19961 1.12700   3
  12   2   0 0.42556 0.91700   9
  12   2   0 -0.3976 0.87618  11
 -12   2   0 -0.6410 0.86453   6
 -12   2   0 0.00327 1.08159   9
  12   2   0 0.05316 0.77073  13
  13  -2   0 1.43581 1.21960  12
 -13  -2   0 1.36311 1.23504   7
  13  -2   0 -1.3227 0.84828  11
  13  -2   0 -0.3579 1.03026  13
  13  -2   0 0.71310 1.85284   4
  13  -2   0 -1.3117 1.09158   9
  13  -2   0 0.07516 1.49565   3
  13   2   0 0.00206 1.28423   3
 -13   2   0 1.03851 1.23214   9
  13   2   0 -0.7358 0.93013  11
  13   2   0 0.31649 0.88647   9
  13   2   0 0.62661 0.82933  12
  13   2   0 -0.6016 0.73533  13
 -13   2   0 0.09258 0.96150   6
  14  -2   0 0.63772 1.23213  11
  14  -2   0 0.25923 1.17701  12
  14  -2   0 -0.2736 1.14560  13
  14  -2   0 -0.3069 1.39407   9
  14  -2   0 2.00931 2.06589   4
  14  -2   0 1.21286 2.02954   3
 -14  -2   0 1.05067 1.30529   7
  14   2   0 0.05654 0.88830  13
 -14   2   0 -0.3879 1.01393   6
  14   2   0 -0.4496 0.81753  12
  14   2   0 -1.2996 0.90920   3
 -14   2   0 1.66095 1.49832   9
  14   2   0 0.32646 0.93403   9
  14   2   0 -0.1708 0.96999  11
  15  -2   0 -0.2854 1.25789  11
  15  -2   0 -0.1239 1.54544   9
  15  -2   0 0.44330 1.50610  13
  15  -2   0 -0.0004 1.09824  12
  15  -2   0 0.84056 2.07644   4
 -15  -2   0 -0.4937 0.83835   7
  15  -2   0 0.98277 1.74217   3
 -15   2   0 -0.1231 1.32184   9
 -15   2   0 -0.2387 1.14648   6
  15   2   0 0.27192 1.02581  13
  15   2   0 1.99828 1.58657   3
  15   2   0 0.59431 0.94070  12
  15   2   0 0.21408 1.10285   9
  15   2   0 0.67670 1.10767  11
   0  -3   0 0.18944 0.71582   4
   0  -3   0 1.00363 0.69900   8
   0  -3   0 0.25239 0.55431  11
   0  -3   0 -0.1705 0.80535  12
   0  -3   0 -0.0043 0.51025   7
   0  -3   0 0.54920 0.56762   6
   0  -3   0 0.14001 0.30551  10
   0   3   0 0.35262 0.26469   5
   0   3   0 -0.1404 0.45774  13
   0   3   0 0.15820 0.52481  11
   0   3   0 0.25673 0.53054   9
   0   3   0 -0.8146 0.54224  13
   0   3   0 -0.2434 0.62754   3
   0   3   0 -0.6078 0.56503  12
   0   3   0 -0.1085 0.56401   8
   0   3   0 0.23175 0.32455  10
   0   3   0 -0.9211 0.56081   4
   0   3   0 0.25674 0.55878   3
   0   3   0 -0.8781 0.49441   6
   0   3   0 0.07473 0.49481   9
   1  -3   0 100.025 4.09822  11
  -1  -3   0 98.3475 4.15899   7
   1  -3   0 99.8386 4.90582   4
   1  -3   0 96.7537 4.17915   8
  -1  -3   0 101.723 4.28072   8
  -1  -3   0 101.839 3.92774   6
   1  -3   0 98.3100 4.72091  12
   1  -3   0 95.0520 4.10343   6
   1  -3   0 101.011 3.72159  10
  -1  -3   0 103.725 4.60470  12
  -1  -3   0 104.165 4.73394   4
  -1   3   0 104.727 4.92071   3
   1   3   0 98.3368 4.13378  11
   1   3   0 98.9438 4.43619   3
  -1   3   0 94.6983 4.08358   8
  -1   3   0 89.9300 4.46567   3
  -1   3   0 102.492 4.16723   9
  -1   3   0 100.915 4.17419   6
  -1   3   0 96.8401 4.56917  12
   1   3   0 101.510 3.31229  10
  -1   3   0 93.9125 4.37609  13
   1   3   0 98.6910 4.76830   4
   1   3   0 101.518 3.68200   5
  -1   3   0 103.292 4.25625  13
  -1   3   0 96.1160 4.84539   4
   1   3   0 98.2097 4.50203  12
  -1   3   0 102.019 3.75308  10
   1   3   0 102.264 3.96206   9
   1   3   0 94.8708 4.19313   8
   1   3   0 97.6716 4.14765  13
  -1   3   0 98.6501 4.02840  11
  -1   3   0 102.711 4.38671   9
   1   3   0 99.7370 3.95221   6
   2  -3   0 60.5018 3.50904  12
   2  -3   0 56.9524 2.90467   6
  -2  -3   0 59.4330 3.34404   4
  -2  -3   0 62.0898 3.06076   7
   2  -3   0 59.6186 3.05769   9
   2  -3   0 65.9384 2.93434  11
   2  -3   0 60.1725 2.27566   5
   2  -3   0 63.0815 3.73724   4
   2  -3   0 63.4341 2.69768  10
   2  -3   0 61.2966 2.89977   8
  -2  -3   0 62.3087 3.10850   3
  -2  -3   0 60.9578 2.59054   6
  -2  -3   0 58.9789 2.72954  13
  -2  -3   0 61.2666 3.08897   8
   2   3   0 62.0195 2.83517  13
  -2   3   0 65.3152 3.17531  13
  -2   3   0 65.0055 2.82168  11
   2   3   0 58.1199 3.36972   4
   2   3   0 61.3592 3.23386  12
  -2   3   0 59.5389 2.81411   8
  -2   3   0 56.3110 2.94530   6
  -2   3   0 54.8304 3.23863  12
   2   3   0 63.3833 2.68919   5
  -2   3   0 63.6189 3.48614   3
  -2   3   0 62.1160 2.71206  10
  -2   3   0 63.0169 3.05468   9
   2   3   0 64.4171 2.64242   6
  -2   3   0 57.3584 3.23775  13
  -2   3   0 66.4720 3.73315   4
   2   3   0 66.8369 3.06788   3
  -2   3   0 61.5485 3.26727   9
   2   3   0 61.1934 2.99103  11
   2   3   0 63.0305 3.12836   8
   2   3   0 62.8018 2.69243   9
   3  -3   0 5.22972 0.63547   5
   3  -3   0 5.37310 0.85109  10
   3  -3   0 5.93049 0.97001   6
  -3  -3   0 6.04172 0.64969   6
  -3  -3   0 4.75507 0.73802  13
   3  -3   0 4.75521 1.08786   9
   3  -3   0 2.41326 0.72337  11
   3  -3   0 3.08478 1.01122  12
   3  -3   0 5.61183 0.89845   8
  -3  -3   0 3.60819 0.98265   7
  -3  -3   0 3.45406 0.86190   3
   3  -3   0 5.19128 1.20921   3
   3  -3   0 2.95780 1.12619   4
  -3  -3   0 4.23541 1.00940   4
  -3   3   0 2.64251 1.05214   4
   3   3   0 4.17860 0.78026   5
  -3   3   0 4.97847 0.97703  13
   3   3   0 5.52452 0.79221  13
   3   3   0 4.13112 1.05358   4
   3   3   0 3.41204 0.90447  12
   3   3   0 6.39356 1.14296   8
   3   3   0 7.21625 0.83370   9
   3   3   0 3.83528 0.73797   3
  -3   3   0 3.25415 0.93992  12
  -3   3   0 2.20569 0.62624  11
  -3   3   0 4.11754 1.07891   9
   4  -3   0 9.41246 0.98801   5
   4  -3   0 8.52903 1.50065  12
  -4  -3   0 8.38075 1.21200   3
   4  -3   0 9.66110 1.72548   3
  -4  -3   0 8.25253 1.32063   4
   4  -3   0 8.85823 1.30038   6
   4  -3   0 6.43508 1.15601  13
  -4  -3   0 7.91728 1.27097   7
  -4  -3   0 9.98987 1.06555  13
   4  -3   0 7.95309 1.10993  11
   4  -3   0 9.53182 1.90285   4
   4  -3   0 8.54704 1.06422   8
   4  -3   0 9.30928 1.22804  10
   4  -3   0 10.1753 1.59433   9
   4  -3   0 8.11484 0.54820   7
   4   3   0 8.22964 1.00901   3
   4   3   0 9.03782 1.34410  12
   4   3   0 8.50162 0.96484  13
  -4   3   0 5.11266 0.94217  13
   4   3   0 8.13903 0.71490   6
  -4   3   0 11.8633 1.83714   3
  -4   3   0 8.78416 1.36817   9
   4   3   0 8.09001 1.20786   8
   4   3   0 8.70596 0.92995   9
  -4   3   0 10.8077 1.63608  12
   4   3   0 9.27923 1.21684   5
   4   3   0 8.98472 0.69891  10
  -4   3   0 6.67614 1.15377   6
  -4   3   0 9.09245 1.10410  11
  -4   3   0 8.08318 1.43831   9
  -4   3   0 8.26692 1.15215  10
   4   3   0 10.8351 1.64954   4
  -5  -3   0 4.37345 1.03820   4
   5  -3   0 5.18705 1.03400  10
   5  -3   0 5.07562 1.23972  13
  -5  -3   0 4.91206 0.95920   3
  -5  -3   0 5.96980 0.86657  13
   5  -3   0 5.60320 0.91566   8
   5  -3   0 6.56367 1.08613  11
   5  -3   0 4.46245 0.98800   6
   5  -3   0 3.31171 1.18543  12
   5  -3   0 4.06544 0.42656   7
   5  -3   0 6.51526 1.57506   4
  -5  -3   0 4.49711 1.13706   7
   5  -3   0 6.27432 1.54574   3
   5  -3   0 2.77964 1.00372   9
   5  -3   0 3.84685 0.81755   5
  -5   3   0 4.37593 0.99693  13
   5   3   0 4.68008 0.39533   6
   5   3   0 4.61299 0.74243  13
   5   3   0 3.86015 0.99970   5
  -5   3   0 3.52281 1.01926  12
  -5   3   0 4.63362 1.07242   6
   5   3   0 3.92407 1.12841   4
  -5   3   0 5.60950 1.24179   9
   5   3   0 4.61917 1.09327   8
  -5   3   0 5.45737 1.26433   9
   5   3   0 5.01844 0.86151   3
   5   3   0 4.30738 0.70418   9
  -5   3   0 5.39228 1.11848  10
  -5   3   0 5.63748 1.47220   3
   5   3   0 5.13283 1.11787  12
  -5   3   0 5.20742 0.88642  11
   5   3   0 5.33049 0.70173  10
   6  -3   0 180.491 7.06204  11
   6  -3   0 183.916 8.04941  12
   6  -3   0 174.595 7.21744  10
   6  -3   0 190.822 7.79578  13
   6  -3   0 183.803 6.77534   8
  -6  -3   0 191.117 7.65650   7
   6  -3   0 178.935 6.05916   7
   6  -3   0 191.497 8.75563   4
   6  -3   0 172.771 8.25208   3
   6  -3   0 183.921 7.96899   9
  -6  -3   0 178.770 7.04714   3
  -6   3   0 187.351 7.61041   9
   6   3   0 187.507 6.70327  13
  -6   3   0 181.750 7.28486   6
  -6   3   0 177.560 7.51313  13
   6   3   0 172.421 7.31088   5
   6   3   0 178.599 6.56577  10
  -6   3   0 174.944 7.32467  10
  -6   3   0 185.926 6.81061  11
   6   3   0 184.070 6.99635   3
  -6   3   0 172.976 8.12733   3
   6   3   0 185.800 6.67241   9
   6   3   0 175.334 7.66410   4
   7  -3   0 37.0145 1.61879   7
   7  -3   0 39.3823 2.20025   8
  -7  -3   0 33.8985 2.30874   3
   7  -3   0 33.1144 3.58653   3
   7  -3   0 36.5219 3.07900  12
   7  -3   0 35.8099 4.11203   4
   7  -3   0 36.2578 3.09975   9
   7  -3   0 39.9149 3.00328  13
  -7  -3   0 38.3320 2.80871   7
   7  -3   0 38.5585 2.51562  11
  -7   3   0 40.8089 2.81720  10
   7   3   0 38.5199 2.11968   9
  -7   3   0 36.2312 2.82032   9
   7   3   0 36.9413 2.43856   3
   7   3   0 36.8296 2.15727  13
   7   3   0 33.4394 2.75116   4
  -7   3   0 35.4348 2.14626  11
  -7   3   0 35.2307 2.74660  13
   7   3   0 35.3991 2.09147  10
  -7   3   0 40.3294 2.62411   6
   8  -3   0 0.41976 1.33400   4
   8  -3   0 -1.2064 0.90950  12
   8  -3   0 -0.2201 0.81342  13
   8  -3   0 -0.5122 0.68561  11
   8  -3   0 0.54462 1.05677   9
   8  -3   0 -0.5374 0.51494   8
   8  -3   0 0.24961 1.22944   3
  -8  -3   0 0.04044 0.90177   7
   8   3   0 -0.1710 0.53217   9
   8   3   0 0.08820 0.55294  10
   8   3   0 0.36725 0.74162   3
  -8   3   0 1.04297 0.98405   9
  -8   3   0 -1.4516 0.60941  10
  -8   3   0 -0.0626 0.73881   6
   8   3   0 -0.9437 0.36888  13
  -8   3   0 0.06198 0.78125  13
   9  -3   0 15.7609 2.53176  12
   9  -3   0 10.3623 2.13302   9
   9  -3   0 13.8384 2.86963   4
   9  -3   0 9.23046 2.40135   3
   9  -3   0 15.6816 2.52315  13
   9  -3   0 12.8848 1.42479   8
   9  -3   0 12.7166 1.86011  11
  -9  -3   0 10.4157 1.90393   7
   9   3   0 12.9720 1.57833  13
  -9   3   0 11.6937 1.89716   6
   9   3   0 11.5483 1.51476   9
   9   3   0 10.0800 1.43535  10
   9   3   0 13.8500 1.96144   3
   9   3   0 14.8373 1.77370  11
  -9   3   0 16.9919 2.37927   9
  -9   3   0 10.4252 1.86804  10
  10  -3   0 0.67861 1.19643   9
  10  -3   0 1.43152 1.34629   3
  10  -3   0 0.42013 1.16447  12
  10  -3   0 0.53526 1.19255  13
  10  -3   0 0.70434 0.74476   8
 -10  -3   0 -0.7900 0.88547   7
  10  -3   0 -0.7974 0.75791  11
  10  -3   0 1.19652 1.62225   4
  10   3   0 0.00310 0.61890  13
 -10   3   0 1.40318 1.14090  10
 -10   3   0 1.85807 1.05258   6
  10   3   0 -0.3558 0.72567  11
  10   3   0 -0.2127 0.59768  12
  10   3   0 0.06866 0.68119   9
  10   3   0 0.95021 0.94295   3
 -10   3   0 -0.3618 0.93223   9
 -11  -3   0 -0.2798 1.08862   7
  11  -3   0 0.63098 1.31203  12
  11  -3   0 -1.1542 0.74219  11
  11  -3   0 0.97605 1.21293  13
  11  -3   0 -0.5427 1.43896   4
  11  -3   0 -0.5592 0.66611   8
  11  -3   0 -0.6054 1.10520   3
  11  -3   0 1.16743 1.41912   9
 -11   3   0 0.25091 1.03937  10
 -11   3   0 -0.8659 0.82084   6
 -11   3   0 1.56606 1.25157   9
  11   3   0 -0.3798 0.62030  13
  11   3   0 0.04199 0.84021  11
  11   3   0 -0.7387 0.85625   3
  11   3   0 -0.3174 0.66688   9
  11   3   0 0.72868 0.82761  12
  12  -3   0 -0.7501 1.21510  12
 -12  -3   0 -0.4876 1.08159   7
  12  -3   0 0.41121 1.07852  11
  12  -3   0 2.31458 1.93760   4
  12  -3   0 0.66554 1.17480  13
  12  -3   0 -0.7755 1.49475   3
  12  -3   0 1.78131 0.89118   8
  12  -3   0 0.24374 1.42642   9
  12   3   0 1.17987 0.91604  12
  12   3   0 -0.4361 0.74610   9
  12   3   0 0.10569 1.11624   3
  12   3   0 1.11470 0.87239  13
 -12   3   0 0.46569 1.11543   6
 -12   3   0 0.35085 1.29577   9
  12   3   0 1.87242 1.12444  11
  13  -3   0 1.04720 1.83375   3
 -13  -3   0 -0.3503 1.11034   7
  13  -3   0 -0.5669 1.03229  11
  13  -3   0 -0.0489 0.80748   8
  13  -3   0 -1.0653 1.09849  12
  13  -3   0 -0.6010 1.48549   9
  13  -3   0 -0.9484 1.15173  13
  13  -3   0 2.09969 2.16418   4
 -13   3   0 0.05558 1.12214   6
  13   3   0 1.27545 1.09397   9
  13   3   0 -0.5939 0.67855  12
  13   3   0 -0.3744 0.77333  13
  13   3   0 -0.3250 1.04530   3
 -13   3   0 0.93645 1.36882   9
  13   3   0 -0.4188 0.94513  11
  14  -3   0 -0.2361 1.86971   3
  14  -3   0 -0.4679 1.40428  13
  14  -3   0 1.87679 1.76257   9
 -14  -3   0 0.72136 1.12210   7
  14  -3   0 -1.3890 1.40111   4
  14  -3   0 -0.7105 1.17323  11
  14  -3   0 0.67760 1.27147  12
  14  -3   0 -0.0474 0.86424   8
  14   3   0 -0.1962 0.89425  13
 -14   3   0 -0.0768 1.16906   6
 -14   3   0 0.31404 1.46437   9
  14   3   0 -0.0568 1.01207   9
  14   3   0 2.78072 1.34743  11
  14   3   0 0.03141 1.14617   3
  14   3   0 0.36104 0.82047  12
  15  -3   0 0.48826 1.35650  12
  15  -3   0 0.65542 1.53251  11
  15  -3   0 -0.1083 1.70345   9
  15  -3   0 -0.4099 1.76374   4
  15  -3   0 1.90588 1.97007   3
 -15  -3   0 0.04957 1.08307   7
  15  -3   0 -0.3319 1.58588  13
 -15   3   0 2.06033 1.49790   6
  15   3   0 0.16722 0.93790  12
  15   3   0 -0.2660 0.99314   9
  15   3   0 1.87153 1.27135  13
 -15   3   0 0.80365 1.61407   9
  15   3   0 -0.3374 1.12324   3
  15   3   0 -0.3157 0.90606  11
   0  -4   0 18.6904 1.00277  10
   0  -4   0 19.9152 1.54110   6
   0  -4   0 16.2211 1.48120   7
   0  -4   0 19.8558 2.52238   4
   0  -4   0 19.7090 2.33992  12
   0  -4   0 19.0693 1.94633   8
   0   4   0 18.0569 1.54897   6
   0   4   0 22.4113 2.46048  12
   0   4   0 17.5337 1.66025   9
   0   4   0 18.8079 2.41756   4
   0   4   0 16.6471 1.52710  13
   0   4   0 20.3014 1.88346  11
   0   4   0 19.4305 1.92376   8
   0   4   0 13.3832 1.72889   3
   0   4   0 18.0175 1.00805  10
   0   4   0 23.0820 1.89179  13
   0   4   0 18.8838 0.88152   5
   0   4   0 18.2738 2.23503   3
   0   4   0 18.2347 1.52946   9
  -1  -4   0 11.2663 1.26355   6
   1  -4   0 10.1441 1.34650  11
  -1  -4   0 9.79340 1.36375   7
   1  -4   0 13.3213 1.53747   6
  -1  -4   0 12.2399 1.78471  12
  -1  -4   0 10.4422 1.73021   4
  -1  -4   0 9.91531 1.37422   8
   1  -4   0 11.2635 1.23230   7
   1  -4   0 11.3674 0.94350  10
   1  -4   0 10.9019 1.86379  12
   1  -4   0 13.1489 2.14661   4
   1  -4   0 8.84725 1.30407   8
   1   4   0 11.2182 1.42612  11
   1   4   0 10.2943 1.71836  12
  -1   4   0 10.3799 1.35271   9
  -1   4   0 12.5674 1.46787   8
   1   4   0 11.8287 1.47703   9
  -1   4   0 12.6901 2.06216   3
  -1   4   0 10.9315 1.39861   6
  -1   4   0 12.4360 1.58922  13
  -1   4   0 11.7439 1.70760  13
   1   4   0 10.1374 1.22346   6
   1   4   0 11.2138 0.85878   5
  -1   4   0 11.8525 1.87668  12
   1   4   0 12.0211 2.00230   4
  -1   4   0 9.77551 1.52367   9
   1   4   0 11.2004 1.31547   9
   1   4   0 11.0206 1.52560   8
   1   4   0 10.5266 1.40194  13
   1   4   0 13.7356 1.55987   3
  -1   4   0 14.0174 1.51067  11
   1   4   0 10.2541 1.28029  13
   1   4   0 11.2492 1.64218   3
  -1   4   0 9.83324 0.89763  10
  -1   4   0 12.6338 2.03538   4
  -1   4   0 11.7244 1.84700   3
  -2  -4   0 21.5171 2.43797   4
   2  -4   0 20.1657 1.34099   7
   2  -4   0 19.4227 1.69702   8
  -2  -4   0 20.7328 1.44555   6
   2  -4   0 21.3001 1.73232  11
  -2  -4   0 19.6225 1.77671   7
   2  -4   0 16.0111 2.19241  12
  -2  -4   0 19.6294 1.82131   8
   2  -4   0 21.7207 1.43476  10
   2  -4   0 18.3911 2.49205   4
   2  -4   0 19.1788 1.88784   6
  -2   4   0 21.5972 2.31469   9
  -2   4   0 21.1763 2.73732   3
  -2   4   0 21.4894 2.41560  12
  -2   4   0 22.0039 1.85916  13
   2   4   0 22.8237 1.57676   9
  -2   4   0 17.0425 1.48021  11
  -2   4   0 23.6404 2.89583   4
   2   4   0 21.3638 2.07740   8
   2   4   0 18.9851 1.31342   5
   2   4   0 23.6793 2.49782  12
   2   4   0 20.0050 1.62397  13
   2   4   0 22.2057 1.89573   3
  -2   4   0 18.4463 1.67329   6
   2   4   0 19.4296 1.43509   6
  -2   4   0 17.9904 1.59988   8
   2   4   0 25.5941 2.82562   4
  -2   4   0 19.9095 2.21953  13
  -2   4   0 20.1832 2.39400   3
   2   4   0 17.8856 1.79648  11
  -2   4   0 22.6018 1.44784  10
  -2   4   0 19.0181 1.73355   9
   3  -4   0 7.70209 0.83211   7
   3  -4   0 5.84563 1.10352   8
  -3  -4   0 7.06943 1.48543   4
   3  -4   0 7.60095 1.05992  10
   3  -4   0 6.78436 0.59708   5
  -3  -4   0 8.98346 1.45016   7
  -3  -4   0 7.49590 1.33610   3
  -3  -4   0 6.83763 1.00977  13
   3  -4   0 8.45898 1.37116   9
   3  -4   0 10.3259 1.39484  11
  -3  -4   0 7.20724 0.87931   6
   3  -4   0 5.06225 1.54096   4
   3  -4   0 5.34986 1.38197  12
  -3   4   0 6.86811 1.09290   8
  -3   4   0 6.88727 1.39367  13
   3   4   0 9.02011 1.34471  11
  -3   4   0 7.23845 1.05572  10
   3   4   0 7.50886 0.95888   6
   3   4   0 8.26746 1.17712   3
   3   4   0 3.99986 1.29225   4
  -3   4   0 7.52049 1.49918   9
  -3   4   0 6.78986 1.30393   9
  -3   4   0 5.11314 1.58546   3
  -3   4   0 5.16067 1.19105  13
  -3   4   0 7.13929 1.31415   6
  -3   4   0 7.86091 2.03697   4
   3   4   0 7.40354 1.04196   5
   3   4   0 8.30635 1.08725   9
   3   4   0 7.29447 1.48580  12
   3   4   0 5.39107 0.94887  13
  -3   4   0 9.42569 1.79192   3
  -3   4   0 7.48813 1.12805  11
  -4  -4   0 0.51653 0.73476   3
   4  -4   0 0.61605 0.98812   4
   4  -4   0 1.41326 0.85433  13
  -4  -4   0 0.04889 0.72317   7
   4  -4   0 1.26656 0.36617   7
   4  -4   0 2.37835 0.81945   8
   4  -4   0 0.71417 0.41290   5
  -4  -4   0 0.20609 0.73690   4
   4  -4   0 1.06345 0.78117  11
   4  -4   0 0.23456 0.77184   9
   4  -4   0 0.84232 0.62954  10
   4  -4   0 0.27892 0.70018   3
  -4  -4   0 0.78969 0.43043   6
   4  -4   0 1.00748 1.05082  12
   4   4   0 1.32570 0.54714  13
   4   4   0 1.91680 1.09206   4
  -4   4   0 1.82628 0.94188   9
   4   4   0 0.77713 0.44185   6
   4   4   0 0.18093 0.52138   5
  -4   4   0 -0.4930 0.82742   3
  -4   4   0 1.18247 0.90844   6
  -4   4   0 0.88571 0.95444  13
   4   4   0 1.07785 0.85028  12
   4   4   0 1.66392 0.70258   3
  -4   4   0 0.59316 0.60543  13
   4   4   0 1.06762 0.56416   9
   4   4   0 0.88161 0.78435  11
  -4   4   0 1.00460 0.74123  10
  -4   4   0 0.14471 0.53888  11
  -5  -4   0 206.860 9.09851   4
   5  -4   0 232.494 9.79499   3
   5  -4   0 227.707 9.46988   9
   5  -4   0 224.970 8.74753  10
   5  -4   0 225.997 9.90489  12
   5  -4   0 235.425 8.80411  11
   5  -4   0 235.973 9.41792  13
   5  -4   0 232.811 8.18104   5
  -5  -4   0 222.278 8.78685   3
   5  -4   0 240.125 10.5770   4
   5  -4   0 226.083 8.59432   8
  -5  -4   0 230.434 9.27595   7
   5   4   0 224.070 9.65702   4
   5   4   0 234.736 7.77255   6
   5   4   0 235.383 8.30450   9
   5   4   0 244.345 7.70943  10
  -5   4   0 221.581 8.41996  11
  -5   4   0 216.207 9.13464  13
  -5   4   0 236.363 9.80275  13
  -5   4   0 233.801 9.06201   6
  -5   4   0 225.540 9.96010   3
   5   4   0 239.682 8.31872  13
   5   4   0 213.750 8.68002   5
   5   4   0 236.371 8.50571   3
  -5   4   0 231.676 8.83860  10
  -5   4   0 235.088 9.30057   9
   5   4   0 227.944 9.23769  12
   5   4   0 226.699 7.63541  10
  -6  -4   0 2.77203 1.10205   7
   6  -4   0 0.66091 1.22663  12
   6  -4   0 5.16277 1.51476   9
   6  -4   0 5.61969 1.69068   3
   6  -4   0 3.12876 0.94659   8
  -6  -4   0 3.64905 1.07438   3
   6  -4   0 2.10597 0.79541   5
   6  -4   0 1.77740 0.94378  11
   6  -4   0 2.42837 1.50218   4
   6  -4   0 2.55427 1.19610  13
  -6   4   0 3.75733 1.17326  13
   6   4   0 3.72822 0.80959  13
   6   4   0 3.09084 0.76091   9
   6   4   0 2.35113 0.56838  10
  -6   4   0 2.54935 0.82568  11
  -6   4   0 2.03206 1.05148   9
   6   4   0 1.28955 0.83205   5
   6   4   0 3.11650 1.23326  12
  -6   4   0 2.75728 1.12260   6
  -6   4   0 4.65030 1.26990  10
   6   4   0 2.29967 0.80898   3
   7  -4   0 126.704 6.61335  12
   7  -4   0 115.494 6.19815   9
   7  -4   0 111.543 5.24465  11
   7  -4   0 112.096 4.92329   8
   7  -4   0 121.566 7.07754   4
   7  -4   0 113.135 4.96529   5
  -7  -4   0 119.445 5.88529   7
   7  -4   0 124.051 6.13972  13
   7  -4   0 123.921 6.66169   3
  -7   4   0 108.505 5.68897  13
  -7   4   0 101.788 5.38511  10
   7   4   0 108.800 4.42347  10
   7   4   0 116.549 5.61806  12
   7   4   0 116.030 5.05610   3
  -7   4   0 107.132 5.69131   9
   7   4   0 121.977 4.83333   9
   7   4   0 119.390 4.78213  13
  -7   4   0 109.918 5.43844   6
   8  -4   0 11.0619 2.52433   3
   8  -4   0 13.1671 1.58429   8
   8  -4   0 9.67206 1.69053  11
   8  -4   0 14.7460 2.39567  13
   8  -4   0 14.1157 1.75030   5
   8  -4   0 12.3370 2.47671   9
   8  -4   0 10.4828 2.67644   4
   8  -4   0 10.7460 1.57774   5
   8  -4   0 11.5159 2.30257  12
  -8  -4   0 10.0192 1.93871   7
   8   4   0 12.2366 1.47388   9
  -8   4   0 12.5410 2.21213   9
  -8   4   0 12.2000 1.99944   6
   8   4   0 12.0601 1.32036  10
  -8   4   0 8.94403 1.79461  10
   8   4   0 12.1835 1.72256   3
   8   4   0 12.6437 1.47236  13
   9  -4   0 7.36308 2.44709   4
   9  -4   0 5.39063 1.97074  12
   9  -4   0 5.26197 1.80003   9
  -9  -4   0 5.49780 1.66008   7
   9  -4   0 5.76081 1.45921  11
   9  -4   0 3.68790 1.13574   5
   9  -4   0 4.55420 1.90195   3
   9  -4   0 5.30254 1.15585   8
   9  -4   0 9.17754 2.06484  13
  -9   4   0 4.10020 1.43190  10
   9   4   0 6.63130 1.17823  13
  -9   4   0 5.94794 1.51086   6
   9   4   0 4.77693 1.10044   9
   9   4   0 5.43808 1.32221   3
  -9   4   0 4.16371 1.55647   9
   9   4   0 3.66847 0.91395  10
  10  -4   0 1.08977 1.30831  12
  10  -4   0 0.23665 0.74945   8
  10  -4   0 0.29143 0.92213   5
  10  -4   0 0.48376 1.03558  11
 -10  -4   0 0.16599 1.14631   7
  10  -4   0 1.28863 1.30279   9
  10  -4   0 0.19258 1.27801   3
  10  -4   0 -0.0843 1.32088   4
  10  -4   0 1.38330 1.45006  13
  10   4   0 -0.4387 0.83711   3
 -10   4   0 -0.5861 1.00549   9
  10   4   0 0.19447 0.63629  13
  10   4   0 -1.0320 0.66552  11
 -10   4   0 -0.7793 0.99266  10
  10   4   0 0.31615 0.77383  10
 -10   4   0 -1.4410 0.81994   6
  10   4   0 -0.0152 0.64328   9
  11  -4   0 3.83175 1.82296  13
  11  -4   0 2.99250 1.00251   8
  11  -4   0 3.73293 2.04145   4
 -11  -4   0 4.45486 1.57011   7
  11  -4   0 4.42242 1.52620  11
  11  -4   0 3.42297 1.80564  12
  11  -4   0 1.98663 1.59050   9
  11  -4   0 3.13018 1.26707   5
  11  -4   0 1.66896 1.69864   3
 -11   4   0 3.99797 1.70255   9
  11   4   0 4.17646 1.39139  11
 -11   4   0 1.91541 1.36212   6
  11   4   0 3.89198 1.32772   3
  11   4   0 3.34924 1.15556   9
  11   4   0 2.16803 0.94116  13
  11   4   0 2.00634 0.91496  12
  12  -4   0 -0.9505 1.04187  11
  12  -4   0 0.20258 0.88295   8
  12  -4   0 -0.4219 1.19765  12
  12  -4   0 0.75965 1.93764   4
  12  -4   0 -0.7038 1.46715   3
  12  -4   0 -0.3223 1.21671  13
  12  -4   0 -0.1155 1.04288   5
 -12  -4   0 2.46165 1.44966   7
  12  -4   0 2.03926 1.63402   9
  12   4   0 1.16325 0.88897  13
  12   4   0 0.15226 0.85549   3
  12   4   0 0.00146 0.88735  11
  12   4   0 0.59417 0.81062  12
 -12   4   0 -0.9030 1.08835   6
 -12   4   0 0.66325 1.42870   9
  12   4   0 -0.1718 0.71150   9
  13  -4   0 -0.1661 1.14721   5
  13  -4   0 0.09875 0.90421   8
  13  -4   0 -0.4706 1.18277  12
  13  -4   0 0.06158 1.30386  11
  13  -4   0 -0.4537 1.44158  13
  13  -4   0 0.80214 1.93239   3
  13  -4   0 -0.6795 1.74011   4
 -13  -4   0 -0.2090 1.32025   7
  13  -4   0 1.98185 1.74021   9
 -13   4   0 0.66537 1.32376   6
  13   4   0 -0.0258 0.87535  13
 -13   4   0 -0.9435 1.57731  13
  13   4   0 -0.3234 0.77651   9
  13   4   0 0.26513 0.79543  12
  13   4   0 -0.8396 0.97587  11
 -13   4   0 -0.8052 1.39045   9
  13   4   0 -0.2972 0.94633   3
  14  -4   0 0.24514 1.68486  13
 -14  -4   0 -0.5930 1.11391   7
  14  -4   0 -1.0890 1.27725   9
  14  -4   0 -1.1419 2.09835   4
  14  -4   0 1.51609 1.57635  11
  14  -4   0 0.10077 1.27049  12
  14  -4   0 0.03085 1.38275   5
  14  -4   0 -0.5235 1.72271   3
  14   4   0 0.42920 0.96847   9
  14   4   0 0.61417 1.07803   3
 -14   4   0 0.27647 1.50683   9
  14   4   0 0.14104 0.87148  12
 -14   4   0 1.23838 1.50334   6
 -14   4   0 -0.3916 1.86284  13
  14   4   0 0.09522 0.82532  13
  14   4   0 -0.6602 1.11763  11
   0  -5   0 -0.0640 0.65183   7
   0  -5   0 -0.0562 1.02272   4
   0  -5   0 -0.5443 0.72297   8
   0  -5   0 -0.2742 0.28923  10
   0  -5   0 0.80913 0.96150  12
   0   5   0 -0.1136 0.53899  13
   0   5   0 1.28750 0.79788   6
   0   5   0 0.73432 0.81549   3
   0   5   0 0.42614 0.72147   9
   0   5   0 -0.9418 0.78980   3
   0   5   0 -0.0461 0.68750  13
   0   5   0 -0.0462 0.68901  11
   0   5   0 -0.3257 0.62013   9
   1  -5   0 51.7935 3.91285   4
   1  -5   0 43.2021 3.46858  12
  -1  -5   0 49.7382 2.77961   6
  -1  -5   0 56.5044 3.87754   4
  -1  -5   0 53.2065 3.67138  12
   1  -5   0 48.2833 2.23693  10
  -1  -5   0 50.4405 2.95794   7
   1  -5   0 48.8184 3.06525   8
   1  -5   0 47.1959 2.66325   7
  -1  -5   0 46.5298 3.12690   8
  -1   5   0 50.9030 3.52834   3
  -1   5   0 48.2795 3.08025  13
  -1   5   0 44.3613 2.79857  11
  -1   5   0 58.5578 3.24894   9
  -1   5   0 52.9355 2.30350  10
   1   5   0 50.6193 3.09850  13
  -1   5   0 51.2881 3.90458   3
   1   5   0 49.0737 3.38952   3
   1   5   0 45.1878 3.15289   3
  -1   5   0 50.0402 3.35394  13
   1   5   0 46.2519 2.01806   5
   1   5   0 48.1489 2.91901  13
   1   5   0 45.8911 2.95227  11
   1   5   0 47.2154 2.86956   9
  -1   5   0 49.0584 2.98213   6
   1   5   0 50.4462 3.11032   9
   1   5   0 52.3966 2.88834   6
  -2  -5   0 2.17413 1.04084   8
   2  -5   0 1.06568 0.87986  11
   2  -5   0 3.67504 0.77297  10
   2  -5   0 3.06642 1.05015   8
  -2  -5   0 1.26225 0.74018   6
   2  -5   0 2.74630 1.45834   4
   2  -5   0 0.94508 1.11141  12
  -2  -5   0 1.72837 0.95178   7
   2  -5   0 2.68822 0.76474   7
  -2  -5   0 3.07406 1.35157   4
  -2   5   0 2.77591 0.74285  10
  -2   5   0 2.01183 0.93474  13
   2   5   0 1.51012 0.54365   5
   2   5   0 1.64014 0.78118  13
  -2   5   0 0.95193 0.87282   6
  -2   5   0 1.46325 0.88495   9
  -2   5   0 2.92645 0.89760  11
   2   5   0 4.00491 1.03929   9
   2   5   0 1.75887 0.82412   3
   2   5   0 1.88648 1.01290   3
  -2   5   0 2.22202 1.20298   3
  -2   5   0 1.59820 1.31612   3
  -2   5   0 2.99961 1.24030  13
   2   5   0 2.02138 0.87726   9
   2   5   0 2.31987 0.82676   6
   2   5   0 0.38702 0.73931  13
  -3  -5   0 323.497 12.4454   4
   3  -5   0 303.266 10.9350  10
   3  -5   0 317.659 11.5529   8
   3  -5   0 304.387 10.5789   7
   3  -5   0 309.912 12.8369  12
   3  -5   0 320.774 13.3454   4
  -3  -5   0 311.293 11.7547   7
   3  -5   0 320.088 11.4721  11
  -3  -5   0 300.811 10.7988   6
   3   5   0 294.097 10.8129   5
   3   5   0 318.289 11.1856   9
  -3   5   0 296.942 10.9482  10
   3   5   0 318.561 11.5095   3
  -3   5   0 307.036 11.2018  11
  -3   5   0 316.168 12.3320  13
  -3   5   0 280.680 11.6696  13
   3   5   0 314.402 10.8935   6
   3   5   0 311.786 11.2316  13
  -3   5   0 311.164 11.8562   9
  -3   5   0 297.519 12.5318   3
   3   5   0 315.047 11.3128   3
  -3   5   0 310.520 13.1931   3
  -3   5   0 306.341 11.6452   6
   4  -5   0 36.1650 3.42318  12
   4  -5   0 42.9115 1.90846   7
   4  -5   0 39.3789 2.50226  10
   4  -5   0 37.4153 4.39240   4
   4  -5   0 45.1265 2.88444   8
   4  -5   0 47.6310 3.07861   9
   4  -5   0 46.4984 2.90190  11
  -4  -5   0 43.7778 3.29177   4
  -4  -5   0 38.9468 2.95417   7
  -4  -5   0 41.0078 2.15863   6
   4   5   0 46.1381 2.55783   9
  -4   5   0 38.7050 2.96035   6
  -4   5   0 38.7704 3.51411   3
  -4   5   0 39.7764 2.56518  10
  -4   5   0 40.3005 3.43676  13
   4   5   0 39.6466 2.44271  13
  -4   5   0 46.5963 3.16399  13
  -4   5   0 45.0215 4.61331   3
   4   5   0 41.1805 2.47949   5
   4   5   0 40.6806 2.19795   6
  -4   5   0 42.0607 3.08137   9
  -4   5   0 40.1789 2.54025  11
   4   5   0 42.8148 2.63914   3
   5  -5   0 13.1422 1.82347  11
   5  -5   0 8.89472 2.10705  12
   5  -5   0 10.6272 0.93554   5
   5  -5   0 13.5410 2.12122   9
   5  -5   0 15.4903 1.94409   8
  -5  -5   0 13.1371 2.08893   7
   5  -5   0 13.0819 0.98113   5
   5  -5   0 13.1708 2.66841   4
  -5  -5   0 15.9172 2.27610   4
  -5   5   0 13.4340 2.73883   3
  -5   5   0 10.2303 1.89685  13
   5   5   0 11.8568 1.40491  13
  -5   5   0 11.6248 2.25044  13
  -5   5   0 12.4893 1.83090  10
  -5   5   0 14.7660 2.22162   9
   5   5   0 12.2614 1.43347   9
   5   5   0 13.9586 1.64007   3
  -5   5   0 15.1989 2.14736   6
   5   5   0 13.2647 1.18806   6
   5   5   0 10.9092 1.55941   5
   6  -5   0 39.3925 2.84926  11
   6  -5   0 38.3214 4.22886  12
   6  -5   0 36.9560 2.05268   5
  -6  -5   0 35.7246 3.03471   4
   6  -5   0 37.5623 2.67335   8
   6  -5   0 40.7375 4.74592   4
   6  -5   0 36.9786 2.04167   5
   6  -5   0 46.3648 3.46767   9
  -6  -5   0 37.0674 3.13005   7
   6   5   0 35.9207 1.68250   6
  -6   5   0 40.8124 3.24963   9
  -6   5   0 36.6551 2.97769   6
  -6   5   0 32.2520 4.25992   3
  -6   5   0 35.0831 3.43339  13
  -6   5   0 38.5083 3.20556  13
   6   5   0 39.2836 2.36058   9
   6   5   0 40.1368 2.29801  13
  -6   5   0 40.4260 2.89166  10
   6   5   0 39.7662 2.49228   3
   7  -5   0 10.2917 2.16176   3
   7  -5   0 7.51315 1.43538   8
   7  -5   0 8.94098 2.21544  12
   7  -5   0 9.83004 2.07807  13
   7  -5   0 7.34912 2.35368   4
  -7  -5   0 7.34204 1.76824   7
   7  -5   0 9.77816 1.63164  11
   7  -5   0 9.30974 2.17239   9
   7  -5   0 6.81781 1.12911   5
   7  -5   0 7.77714 1.17377   5
   7   5   0 7.05698 1.09902  13
  -7   5   0 8.29707 1.95419   9
  -7   5   0 7.68116 1.60085  10
   7   5   0 8.74457 1.39630   3
  -7   5   0 8.10867 2.07327  13
   7   5   0 6.88263 1.20079   9
  -7   5   0 4.94455 1.52083  13
  -7   5   0 9.60683 1.80143   6
   8  -5   0 1.56039 1.39680   9
   8  -5   0 0.40938 0.71477   5
   8  -5   0 2.13146 0.96461   8
   8  -5   0 0.90332 1.46178   4
   8  -5   0 2.49017 1.46804   3
   8  -5   0 0.42413 1.47080  12
   8  -5   0 1.59185 0.88613   5
   8  -5   0 1.80698 1.15984  11
   8  -5   0 3.80710 1.47649  13
  -8  -5   0 1.62741 1.21587   7
  -8   5   0 2.36989 1.24102   6
   8   5   0 1.14175 0.48330  10
  -8   5   0 4.11598 1.57286   9
   8   5   0 2.36676 0.58894  10
  -8   5   0 2.08288 1.17042  10
  -8   5   0 1.90972 1.48341  13
   8   5   0 4.53062 0.94210  13
   8   5   0 1.12379 0.73516   9
   8   5   0 2.63754 1.02757   3
   9  -5   0 22.5230 2.32746   5
   9  -5   0 19.6997 3.21248   3
   9  -5   0 25.6839 2.15561   8
   9  -5   0 17.4333 3.15573  12
   9  -5   0 21.8308 2.68444  11
  -9  -5   0 25.2277 3.21348   7
   9  -5   0 23.5695 2.62617   5
   9  -5   0 22.7210 3.24612  13
   9  -5   0 23.2107 3.36186   9
   9  -5   0 18.7162 3.72648   4
  -9   5   0 22.6919 3.30492  13
  -9   5   0 22.4890 2.70434   6
  -9   5   0 24.9552 3.17641   9
   9   5   0 24.3778 2.00002   9
   9   5   0 24.5860 1.96259  13
   9   5   0 20.2235 1.50973  10
   9   5   0 26.4862 2.54705   3
  -9   5   0 24.2733 2.89737  10
  10  -5   0 1.73662 1.54897  12
  10  -5   0 2.82098 1.08086   8
 -10  -5   0 -0.0921 1.33094   7
  10  -5   0 3.49138 1.79821   3
  10  -5   0 3.17966 1.79872  13
  10  -5   0 1.37299 1.70651   9
  10  -5   0 3.30523 1.36799  11
  10  -5   0 3.25124 2.00730   4
  10  -5   0 2.68677 1.30956   5
 -10   5   0 0.97444 1.54400  13
 -10   5   0 2.20794 1.45223   9
  10   5   0 1.26834 0.89334   3
  10   5   0 1.16402 0.78790   9
 -10   5   0 1.89181 1.36367   6
  10   5   0 1.73616 0.81707  13
  11  -5   0 0.05381 1.48341   9
  11  -5   0 -1.0342 1.72854   4
  11  -5   0 0.85041 1.05913   5
  11  -5   0 2.69675 1.81638   3
  11  -5   0 1.77437 1.70339  12
 -11  -5   0 3.00307 1.59322   7
  11  -5   0 1.90432 1.34315  11
  11  -5   0 1.12819 0.95145   8
  11  -5   0 1.26798 1.50469  13
 -11   5   0 0.92652 1.33867   6
  11   5   0 -0.1341 0.96510  11
 -11   5   0 -0.4291 1.29454   9
  11   5   0 1.28389 0.88767   9
 -11   5   0 -0.2655 1.54207  13
  11   5   0 1.46525 0.78462  13
  11   5   0 1.28921 1.00379   3
  12  -5   0 2.09298 2.37572   4
  12  -5   0 2.10267 1.09727   8
  12  -5   0 2.94000 1.41619   5
 -12  -5   0 2.91355 1.73461   7
  12  -5   0 1.55802 1.72990  13
  12  -5   0 0.95530 1.38810  12
  12  -5   0 1.63177 1.47493  11
  12  -5   0 0.04259 1.57115   3
  12  -5   0 0.31255 1.60656   9
  12   5   0 1.49221 0.82721  13
 -12   5   0 2.73202 1.56787   6
  12   5   0 1.67828 1.23051  11
  12   5   0 -0.0100 0.79086   3
 -12   5   0 -1.0132 1.43794   9
  12   5   0 1.19449 0.99400   9
  12   5   0 0.57470 0.78744  12
 -12   5   0 -0.2551 1.59422  13
  13  -5   0 8.59041 2.66120   9
  13  -5   0 5.67532 2.29376  12
  13  -5   0 13.7441 2.61096  11
  13  -5   0 13.5567 3.40338   3
  13  -5   0 11.6172 2.23990   5
 -13  -5   0 11.1890 2.57466   7
  13  -5   0 12.5447 3.05698  13
  13  -5   0 8.71928 3.07857   4
  13   5   0 5.94555 1.47863  12
 -13   5   0 11.7715 3.20759  13
 -13   5   0 12.0253 2.67222   9
 -13   5   0 8.05660 2.11150   6
  13   5   0 11.9654 2.22396  11
   0  -6   0 48.7223 4.11048   4
   0  -6   0 42.4107 4.36943  12
   0  -6   0 44.2987 3.25754   8
   0  -6   0 45.2099 2.89623   7
   0   6   0 40.2037 3.19839  13
   0   6   0 39.6876 3.39485   3
   0   6   0 42.3922 3.03822  13
   0   6   0 43.3009 3.09709   9
   0   6   0 53.3047 3.98932   3
   0   6   0 46.7907 2.97878   6
  -1  -6   0 28.2161 3.53265   4
  -1  -6   0 31.3911 2.73131   8
   1  -6   0 25.7852 2.69053   8
   1  -6   0 25.4879 2.05621   7
   1  -6   0 26.6082 1.51650  10
  -1  -6   0 25.7371 2.34354   7
   1  -6   0 30.1983 3.66843   4
  -1  -6   0 28.0387 3.32233  12
   1  -6   0 27.2096 3.38932  12
   1   6   0 28.0134 2.35370  13
   1   6   0 26.7881 2.50229  13
  -1   6   0 25.5651 3.19455   3
  -1   6   0 24.2346 2.47897   6
  -1   6   0 31.4108 2.60031  13
   1   6   0 24.4889 2.91545   3
   1   6   0 29.8858 2.32174   6
  -1   6   0 35.1148 3.94385   3
  -1   6   0 27.4862 2.98796  13
   1   6   0 30.2145 2.49116   9
  -1   6   0 27.9103 2.58947   9
   1   6   0 32.1132 3.39367   3
  -2  -6   0 83.8848 4.56946   7
   2  -6   0 84.6104 3.67077  10
   2  -6   0 90.3584 5.91189   4
  -2  -6   0 93.8102 5.64104   4
   2  -6   0 91.3452 4.76091   8
   2  -6   0 88.7267 3.95795   7
   2  -6   0 86.8695 5.61243  12
  -2   6   0 83.3875 4.75997   9
   2   6   0 88.3692 4.55876  13
   2   6   0 79.9965 4.74679   3
  -2   6   0 98.9329 6.10715   3
   2   6   0 82.9425 3.35409   5
  -2   6   0 98.3621 4.81259   6
   2   6   0 83.1334 4.37326   9
  -2   6   0 85.2709 4.75693  13
   2   6   0 96.2447 5.02038   3
  -2   6   0 87.4750 5.45873   3
   2   6   0 84.4327 4.17236   6
  -2   6   0 93.1981 5.26034  13
   2   6   0 84.5291 4.39300  13
   3  -6   0 1.47496 0.67485   7
   3  -6   0 3.57781 1.74110  12
   3  -6   0 2.77407 0.84560  10
  -3  -6   0 0.94041 1.02104   7
  -3  -6   0 1.66920 1.27549   4
   3  -6   0 2.06122 1.06105   8
   3  -6   0 1.92054 1.04198  11
   3  -6   0 2.07625 1.51330   4
  -3   6   0 2.23828 1.54528   3
   3   6   0 2.41909 1.00628   3
  -3   6   0 2.42038 1.24452   9
   3   6   0 1.42243 0.81214  13
   3   6   0 2.25323 1.07273   3
  -3   6   0 1.75156 1.10348  13
  -3   6   0 3.14697 1.60456   3
   3   6   0 3.29391 1.00685  13
   3   6   0 1.89520 0.92118   9
   3   6   0 1.16372 0.61333   5
  -3   6   0 2.05511 1.16175   6
   3   6   0 2.24250 0.87790   6
  -3   6   0 0.44560 0.79654  13
  -4  -6   0 0.44284 1.09285   4
   4  -6   0 2.15156 1.14121   8
   4  -6   0 1.45055 0.51061   7
   4  -6   0 1.25868 1.45398  12
  -4  -6   0 2.15234 1.20933   7
   4  -6   0 0.57117 0.99051  11
   4  -6   0 0.03043 1.38461   4
   4  -6   0 1.83820 0.87492  10
  -4  -6   0 1.35674 0.72009   6
  -4   6   0 0.34705 1.43352   3
   4   6   0 3.77125 0.90293   6
   4   6   0 1.16459 0.77353  13
   4   6   0 0.92701 0.72611   9
  -4   6   0 2.91663 1.34039   9
  -4   6   0 1.10339 0.94163  13
   4   6   0 3.65509 1.14457   3
  -4   6   0 1.39231 1.01713   6
   4   6   0 1.43406 0.85572   3
   4   6   0 1.10587 0.76282  13
  -4   6   0 3.12247 1.43713  13
   4   6   0 1.80387 0.81157   5
  -5  -6   0 5.23944 1.61550   7
   5  -6   0 5.24397 1.36541   8
   5  -6   0 2.12699 1.52897  12
   5  -6   0 5.37166 2.18246   4
  -5  -6   0 2.55313 1.23281   4
   5  -6   0 3.29748 1.20677  11
  -5   6   0 3.87662 1.57123   9
   5   6   0 3.41444 0.77464   6
   5   6   0 2.56923 0.88602   3
  -5   6   0 2.05977 1.12640   6
   5   6   0 5.56357 1.15850   9
   5   6   0 2.30059 0.84480  13
  -5   6   0 1.66421 1.14745  13
  -5   6   0 3.83339 2.02661   3
  -5   6   0 6.00514 1.89698  13
   5   6   0 2.39190 0.94919   3
   5   6   0 2.46088 0.93766   5
   6  -6   0 0.98603 1.08181  11
   6  -6   0 2.40392 1.94117   4
   6  -6   0 -0.0144 1.23404  12
   6  -6   0 1.47725 1.08158   8
  -6  -6   0 1.87349 1.17639   4
   6  -6   0 0.09321 0.90800   9
  -6  -6   0 -0.5061 1.05399   7
  -6   6   0 1.21800 1.15395   9
   6   6   0 0.26891 0.65444   3
  -6   6   0 1.64296 1.72029   3
   6   6   0 1.59930 0.83301   9
  -6   6   0 0.77057 1.08345  13
  -6   6   0 2.80556 1.52899  13
   6   6   0 0.33171 0.45790   6
  -6   6   0 0.51906 1.12030   6
   6   6   0 -0.0703 0.52164  13
   7  -6   0 0.05865 1.07344   9
  -7  -6   0 -1.1143 0.95218   7
   7  -6   0 -0.2626 0.94588  11
   7  -6   0 -0.1395 0.46551   5
   7  -6   0 -0.6461 0.84843   8
   7  -6   0 -0.3249 1.50206  12
   7  -6   0 -3.1302 1.17734   4
   7   6   0 -0.0921 0.60806   3
  -7   6   0 -0.6321 1.60459   3
   7   6   0 0.54663 0.67502   9
  -7   6   0 0.28809 1.15651   9
   7   6   0 0.05806 0.52757  13
  -7   6   0 0.28220 1.17754  13
  -7   6   0 1.23519 1.31103   6
  -7   6   0 -0.3199 1.10409  13
   8  -6   0 1.74060 1.54104   9
   8  -6   0 2.40523 1.89545   4
   8  -6   0 2.74691 0.79522   5
   8  -6   0 1.82654 1.04838   8
   8  -6   0 1.86339 1.65440  12
   8  -6   0 1.47986 1.21662  11
   8  -6   0 2.54950 1.06210   5
  -8  -6   0 0.68803 1.18461   7
   8   6   0 1.74222 0.86788   3
  -8   6   0 1.25410 1.34935   9
   8   6   0 2.20076 0.88827   9
  -8   6   0 0.89004 1.61504  13
   8   6   0 1.84109 0.77023  13
  -8   6   0 1.12306 1.26633   6
  -8   6   0 4.36479 2.40180   3
   9  -6   0 0.42617 1.81220   4
   9  -6   0 2.49595 1.85745  12
   9  -6   0 0.10003 0.87102   8
  -9  -6   0 0.02097 1.28380   7
   9  -6   0 -0.1873 1.24658   9
   9  -6   0 1.63204 1.28699  11
   9  -6   0 -0.1112 0.75149   5
  -9   6   0 -0.5493 1.99924   3
   9   6   0 0.42425 0.72794   3
  -9   6   0 -0.1435 1.27176   6
   9   6   0 0.99212 0.61053  13
  -9   6   0 0.43223 1.31369   9
   9   6   0 -0.8793 0.51299   9
  -9   6   0 0.10946 1.49781  13
  10  -6   0 0.40770 1.52109   9
  10  -6   0 -0.5884 0.79159   8
  10  -6   0 1.05057 1.79060  12
  10  -6   0 -0.5378 1.10978  11
 -10  -6   0 -0.4758 1.36596   7
  10  -6   0 0.01390 1.64123   4
  10  -6   0 0.93505 0.88102   5
 -10   6   0 1.05161 1.41615   6
 -10   6   0 -0.7787 2.22585   3
 -10   6   0 -0.7275 1.32401   9
  10   6   0 0.01586 0.74816   9
 -10   6   0 -0.9254 1.36706  13
  10   6   0 -0.1809 0.52944  13
  10   6   0 -0.3696 0.64013   3
  11  -6   0 1.19309 1.79266  12
  11  -6   0 0.99362 1.95067   4
 -11  -6   0 -0.1852 1.20524   7
  11  -6   0 5.04883 2.18743   9
  11  -6   0 1.51029 1.41171  11
  11  -6   0 1.65067 1.08942   8
  11  -6   0 1.50109 1.14384   5
 -11   6   0 0.54558 1.40242   9
  11   6   0 0.36902 0.87081  11
 -11   6   0 1.46776 2.50029   3
 -11   6   0 -0.0978 1.78989  13
  11   6   0 0.64207 0.86244   3
  11   6   0 0.82805 0.68225  13
  11   6   0 0.47933 0.85883   9
 -11   6   0 2.44993 1.49690   6
   0  -7   0 -0.6296 0.76112   7
   0  -7   0 1.27778 1.51053   4
   0  -7   0 1.25575 1.37992  12
   0   7   0 -0.4283 1.12538   3
   0   7   0 0.62417 0.94170  13
   0   7   0 0.45841 0.97439   9
   0   7   0 0.13357 0.86803  13
   0   7   0 -0.6713 0.87235   6
   0   7   0 0.66617 1.25689   3
   1  -7   0 17.7701 3.09059  12
   1  -7   0 13.7943 2.21205   8
  -1  -7   0 20.1161 3.23382   4
  -1  -7   0 17.2055 2.23593   7
   1  -7   0 20.8310 3.61028   4
   1  -7   0 20.4237 2.18793   7
   1   7   0 15.6390 2.61642   3
  -1   7   0 17.0170 3.10126   3
   1   7   0 17.0935 2.15658   6
  -1   7   0 22.3542 2.70144  13
   1   7   0 19.9682 2.89769   3
  -1   7   0 20.4685 2.83115  13
   1   7   0 21.7089 2.61284   9
   1   7   0 19.0316 2.46621  13
  -1   7   0 17.9363 2.99198   3
  -1   7   0 22.6444 2.62207   6
   1   7   0 21.8246 2.77955  13
  -1   7   0 23.9651 2.87088   9
   2  -7   0 1.10428 0.78262   7
  -2  -7   0 2.30619 1.59555   4
   2  -7   0 -0.0270 0.54082  10
  -2  -7   0 -0.3600 0.93027   7
   2  -7   0 -0.0076 1.38092  12
   2  -7   0 0.55291 1.45363   4
   2  -7   0 0.00718 1.08189   8
  -2   7   0 -0.4217 1.00344   6
  -2   7   0 0.44684 0.96840  13
   2   7   0 0.17312 1.10105   3
  -2   7   0 0.67401 0.98662   9
  -2   7   0 0.51236 1.15370  13
   2   7   0 0.08981 0.90169   9
   2   7   0 0.12796 0.98833   3
  -2   7   0 -0.0558 1.41670   3
   2   7   0 0.10248 0.78890  13
  -2   7   0 -1.4493 1.13557   3
   2   7   0 -0.5600 0.74634   6
   2   7   0 0.67785 0.96849  13
  -3  -7   0 -0.0057 0.97254   7
   3  -7   0 0.89588 1.56206   4
   3  -7   0 -0.4245 1.29773  12
   3  -7   0 0.05896 0.67358  10
  -3  -7   0 1.97089 1.35491   4
   3  -7   0 -0.1747 0.57838   7
   3  -7   0 0.45361 0.97393   8
  -3   7   0 0.02918 1.54910   3
  -3   7   0 0.01553 1.05978  13
   3   7   0 0.21510 0.83944  13
   3   7   0 -0.4638 0.68879   6
  -3   7   0 0.89232 1.03037   6
  -3   7   0 -0.0055 0.90996  13
   3   7   0 0.45708 0.85592   3
   3   7   0 0.34990 0.79420  13
   3   7   0 1.62100 1.01858   9
   3   7   0 1.02980 1.12151   3
  -3   7   0 -0.7425 0.97182   9
  -4  -7   0 1.64983 1.41300   4
   4  -7   0 1.08808 1.08041  11
   4  -7   0 0.60147 1.48950  12
   4  -7   0 1.88118 1.72414   4
   4  -7   0 0.78968 0.96542   8
   4  -7   0 0.23388 0.44531   7
  -4  -7   0 -0.5825 0.98451   7
   4   7   0 0.24436 0.75528  13
   4   7   0 0.41161 0.77154   6
  -4   7   0 0.90289 1.27978   9
   4   7   0 0.38447 0.79838   3
  -4   7   0 0.45015 1.04955   6
  -4   7   0 0.27859 1.25503  13
   4   7   0 0.17990 0.95715   3
  -4   7   0 0.72073 1.64152   3
   4   7   0 0.77689 0.86811  13
   4   7   0 0.91441 0.88237   9
   5  -7   0 2.01974 2.02464   4
   5  -7   0 3.67600 1.89900  12
  -5  -7   0 3.05530 1.47318   7
  -5  -7   0 3.07864 1.50594   4
   5  -7   0 3.21363 1.33328  11
   5  -7   0 1.50159 1.11144   8
   5   7   0 3.45286 1.07530   3
   5   7   0 1.42620 0.89121  13
  -5   7   0 3.42607 1.45135   9
   5   7   0 2.71954 0.98924  13
  -5   7   0 2.72109 1.54815   6
   5   7   0 2.33596 0.82406   6
  -5   7   0 2.83400 1.74788  13
  -5   7   0 4.73702 2.30446   3
   5   7   0 0.81033 0.80934   9
   6  -7   0 0.42785 1.67255  12
   6  -7   0 -0.0704 1.40533   4
   6  -7   0 -0.0718 0.87542   8
  -6  -7   0 -0.5981 1.03258   7
   6  -7   0 -0.4782 1.06056  11
  -6  -7   0 0.14779 1.14377   4
  -6   7   0 0.41170 1.12427   9
  -6   7   0 0.73677 1.26335   6
  -6   7   0 0.93401 1.71361   3
   6   7   0 -0.2303 0.62423   9
   6   7   0 0.21767 0.55565   6
   6   7   0 0.27201 0.82726  13
  -6   7   0 -0.2460 1.22436  13
   6   7   0 0.06740 0.52184  13
   6   7   0 0.38035 0.65836   3
  -7  -7   0 -1.1078 1.15693   7
   7  -7   0 2.54093 1.37358  11
   7  -7   0 0.73271 1.66149  12
   7  -7   0 0.35346 0.80554   8
   7  -7   0 1.97353 1.81481   4
  -7  -7   0 -0.3045 1.17016   4
  -7   7   0 -0.1274 1.16139   9
   7   7   0 0.19938 0.71448   9
   7   7   0 0.44634 0.66720   3
  -7   7   0 -0.3608 1.05840   6
   7   7   0 0.15078 0.51956  13
   7   7   0 -0.1034 0.85292  13
  -7   7   0 -1.1347 1.75351   3
  -7   7   0 0.99542 1.50502  13
  -8  -7   0 3.42406 1.72921   7
   8  -7   0 0.84443 1.25558  11
   8  -7   0 -0.2535 1.70907  12
   8  -7   0 0.48618 0.88370   8
   8  -7   0 -0.2954 1.54304   4
   8   7   0 -0.0287 0.66748   9
  -8   7   0 -1.0604 1.23414  13
  -8   7   0 1.32912 1.58173   9
   8   7   0 0.18349 0.67214   3
  -8   7   0 -0.5546 1.91860   3
   8   7   0 0.24286 0.51819  13
  -8   7   0 -1.2056 1.16229   6
  -9  -7   0 -0.3015 1.44480   7
   9  -7   0 2.32175 1.48954  11
   9  -7   0 2.16840 2.30114  12
   9  -7   0 -1.9546 1.57762   4
   9  -7   0 0.37587 1.40081   9
   9  -7   0 -0.5286 0.86521   8
  -9   7   0 1.60142 2.36430   3
  -9   7   0 1.76391 1.41859   6
   9   7   0 1.56386 0.99822   9
   9   7   0 0.39198 0.58670  13
   9   7   0 0.20377 0.74427   3
  -9   7   0 0.55927 1.71862  13
  -9   7   0 0.75555 1.47923   9
   0  -8   0 9.66161 2.62416   4
   0  -8   0 13.8636 2.01229   7
   0   8   0 8.20022 1.83781   9
   0   8   0 10.4067 2.50577   3
   0   8   0 8.00746 1.65667   6
   0   8   0 12.8859 2.29586  13
   1  -8   0 -0.2670 1.48202  12
   1  -8   0 2.72908 1.96816   4
  -1  -8   0 -0.7848 1.00808   7
   1  -8   0 -0.0154 0.91856   7
  -1  -8   0 -0.7180 1.47853   4
   1   8   0 -0.3663 0.96246  13
  -1   8   0 -0.3055 0.78084   6
   1   8   0 0.07717 0.80835   6
  -1   8   0 -0.7944 0.91678  13
   1   8   0 -0.6295 0.94135   3
   1   8   0 0.28946 0.87283   9
  -1   8   0 -0.4204 0.73563   9
  -1   8   0 0.05180 1.14640   3
   2  -8   0 -0.2141 1.68951   4
  -2  -8   0 2.76987 1.81834   4
  -2  -8   0 1.03401 1.19746   7
   2  -8   0 -0.6060 1.35010  12
   2  -8   0 1.38447 0.90282   7
  -2   8   0 0.12770 0.89767   9
   2   8   0 0.45232 0.90898   9
  -2   8   0 0.26239 1.03807   6
  -2   8   0 0.44791 1.22385  13
   2   8   0 1.20182 1.02779  13
   2   8   0 0.17969 0.71849   6
  -2   8   0 0.26224 1.50860   3
   2   8   0 0.35250 0.88553   3
   3  -8   0 30.6022 4.68339   4
  -3  -8   0 27.9864 3.22679   7
  -3  -8   0 21.1962 3.36511   4
   3  -8   0 23.8829 3.89590  12
   3  -8   0 15.1159 2.39768   8
  -3   8   0 11.1369 2.31561   9
   3   8   0 14.1383 2.13596   3
  -3   8   0 13.0589 2.16547   6
  -3   8   0 28.6771 3.68967  13
  -3   8   0 22.3842 4.02174   3
   3   8   0 16.3614 1.97831   6
   3   8   0 14.7214 2.18844   9
   4  -8   0 1.50695 1.77648   4
  -4  -8   0 -0.0046 1.28390   4
  -4  -8   0 0.67248 1.25801   7
   4  -8   0 -0.1889 0.84444   8
   4  -8   0 1.12181 1.61890  12
  -4   8   0 0.22173 0.96747   9
   4   8   0 -0.0004 0.70661  13
   4   8   0 0.28683 0.73254   6
   4   8   0 -0.4023 0.72308   9
  -4   8   0 -0.7000 0.91268   6
  -4   8   0 -0.0705 1.09817  13
  -4   8   0 1.43643 1.97510   3
   4   8   0 0.61611 0.78565   3
   5  -8   0 0.95712 1.78275   4
   5  -8   0 0.25725 0.97229   8
   5  -8   0 0.72553 1.49384  12
  -5  -8   0 1.56256 1.42043   7
  -5  -8   0 -0.0821 1.33332   4
  -5   8   0 -0.2131 0.98197   6
  -5   8   0 0.26100 1.35945  13
  -5   8   0 2.60354 2.13633   3
   5   8   0 1.91640 0.82133  13
  -5   8   0 0.64489 1.23713   9
   5   8   0 1.13961 0.87121   6
   5   8   0 0.60715 0.82593   9
   5   8   0 -0.2005 0.64324   3
   6  -8   0 0.46038 2.06772   4
   6  -8   0 -0.4921 1.24283  11
   6  -8   0 -0.1517 1.40639  12
   6  -8   0 -0.2534 0.89768   8
  -6  -8   0 1.24245 1.56556   4
  -6  -8   0 1.13872 1.55162   7
  -6   8   0 1.95033 1.35882   6
   6   8   0 0.52305 0.62543  13
  -6   8   0 1.23734 1.71265  13
   6   8   0 0.46057 0.88703   9
   6   8   0 -0.1552 0.69151   3
  -6   8   0 0.29040 1.18792   9
  -6   8   0 0.13694 2.15968   3
  16   0  -1 0.82071 1.48716   9
 -16   0   1 -0.0598 1.17250   9
  16   0  -1 0.15134 1.26991  11
  16   0  -1 1.57803 1.80794   3
  16   0  -1 -0.7530 1.02078  12
 -16   0   1 0.32872 0.94593   7
  16   0  -1 -0.6494 1.06242  13
  15   0  -1 -0.9820 1.08863  13
  15   0  -1 -0.4975 1.15475   9
 -15   0   1 -0.3800 0.83129   7
 -15   0   1 -0.3877 0.99761   9
  15   0  -1 -0.2254 0.84723  12
  15   0  -1 -0.1941 1.04862  11
  15   0  -1 -1.6432 1.33781   3
  14   0  -1 1.42405 1.50895   3
  14   0  -1 0.48839 0.99795  12
 -14   0   1 0.41446 1.03150   9
 -14   0   1 0.54392 0.95235   7
  14   0  -1 -0.3492 1.14579   9
 -14   0   1 -0.4705 0.67678   6
  14   0  -1 -0.6057 1.04656  13
  14   0  -1 0.05025 0.99333  11
 -13   0   1 -0.0497 0.98944   7
  13   0  -1 -0.9362 0.82718  13
 -13   0   1 1.14311 1.03135   9
  13   0  -1 0.68029 1.08312  12
  13   0  -1 -0.5168 1.06157   9
  13   0  -1 0.79223 1.31556   3
 -13   0   1 -0.4421 0.62004   6
  13   0  -1 -0.3206 1.04025   6
  13   0  -1 -0.8365 0.87805  11
  12   0  -1 -0.3646 0.64373   6
 -12   0   1 0.78300 1.00567   9
  12   0  -1 -0.6199 1.02241   3
 -12   0   1 -0.3187 0.62444   6
  12   0  -1 0.12692 0.97300  12
 -12   0   1 -0.0539 0.87275   7
  12   0  -1 -0.6243 0.84634  13
  12   0  -1 0.03859 0.86722  11
  12   0  -1 0.24892 1.02535   9
  11   0  -1 -0.1815 0.98190   3
  11   0  -1 0.44866 0.87941  12
  11   0  -1 0.02905 0.77668  13
 -11   0   1 0.19599 0.62468   6
 -11   0   1 1.00978 0.73436   9
 -11   0   1 0.26503 0.89841   9
  11   0  -1 0.12511 0.90270   9
  11   0  -1 0.91756 0.68962   6
  11   0  -1 1.40390 0.87155  11
 -11   0   1 -1.8524 0.65007   7
  10   0  -1 -0.2536 0.80769   9
  10   0  -1 -0.1008 0.68801  12
  10   0  -1 -0.2492 0.53925   6
 -10   0   1 -0.4909 0.74125   7
  10   0  -1 0.23749 0.78763  11
 -10   0   1 -0.4509 0.68312   9
 -10   0   1 0.04729 0.61685   6
  10   0  -1 0.12766 0.99021   3
 -10   0   1 -0.1074 0.60353   9
  10   0  -1 0.44740 0.74678  13
  -9   0   1 0.27987 0.69619   7
   9   0  -1 0.49475 0.71544  11
   9   0  -1 -0.1304 0.72659   9
   9   0  -1 -0.0164 0.52233   6
   9   0  -1 -0.1131 0.87943   3
   9   0  -1 -0.6191 0.61927  12
   9   0  -1 -0.0785 0.58664  13
   9   0  -1 -0.3330 0.65765   7
  -9   0   1 -0.1201 0.53100   6
  -9   0   1 -0.0255 0.51846   9
  -9   0   1 0.61362 0.72027   9
  -8   0   1 -0.2830 0.54438   7
  -8   0   1 0.30114 0.49322   6
  -8   0   1 -0.4153 0.37397   9
   8   0  -1 0.31561 0.45463   6
   8   0  -1 0.41357 0.82240   3
  -8   0   1 -0.4458 0.56162   9
   8   0  -1 -0.3244 0.64145   9
   8   0  -1 -0.4296 0.64370  10
   8   0  -1 0.51246 0.56572  11
   8   0  -1 0.48391 0.59977  12
   8   0  -1 -0.2431 0.51472   7
   8   0  -1 -0.3103 0.49532  13
  -7   0   1 0.27982 0.44215   6
   7   0  -1 0.21886 0.42296   6
  -7   0   1 0.26456 0.53843   7
   7   0  -1 0.00368 0.48219   7
   7   0  -1 -0.3494 0.54640  10
   7   0  -1 0.30466 0.71359   3
   7   0  -1 -0.1569 0.49082  13
  -7   0   1 0.35398 0.56631   9
   7   0  -1 -0.2626 0.52068   9
  -7   0   1 0.05211 0.56041   3
  -7   0   1 -0.0767 0.41485  13
   7   0  -1 -0.0254 0.48246  12
  -7   0   1 -0.0742 0.37718   9
  -7   0   1 -0.4592 0.67412  10
   7   0  -1 0.22974 0.48462  11
  -6   0   1 -0.0357 0.53066   9
   6   0  -1 -0.0771 0.45666  11
   6   0  -1 -0.4045 0.63095   3
   6   0  -1 -0.1107 0.42059   6
   6   0  -1 0.31837 0.53811  10
  -6   0   1 0.81282 0.63452   3
   6   0  -1 -0.7007 0.42276  12
  -6   0   1 -0.2655 0.36499  13
   6   0  -1 0.39376 0.56250   7
   6   0  -1 -0.1775 0.54638   9
  -6   0   1 -0.4160 0.51585   7
  -6   0   1 -1.1557 0.64676  10
  -6   0   1 -0.1688 0.44760   6
  -6   0   1 0.67781 0.47453   9
   6   0  -1 0.26435 0.49464  13
   5   0  -1 0.09829 0.51497  10
  -5   0   1 0.19308 0.39405  11
   5   0  -1 -0.0253 0.42598  13
   5   0  -1 -0.7000 0.44609   9
  -5   0   1 0.31003 0.38416  12
   5   0  -1 -0.0658 0.62642   3
  -5   0   1 -0.0521 0.42668   6
   5   0  -1 -0.4097 0.39995  11
  -5   0   1 0.13853 0.40127   9
  -5   0   1 -0.5483 0.34244  13
   5   0  -1 -0.3444 0.39716   6
  -5   0   1 0.42609 0.54226   3
  -5   0   1 0.37989 0.53835   7
  -5   0   1 0.55964 0.60455  10
   5   0  -1 -0.0070 0.42688  12
  -5   0   1 0.20445 0.50073   9
   5   0  -1 0.14205 0.53406   7
  -4   0   1 0.03118 0.27228  12
   4   0  -1 0.22152 0.34758  12
  -4   0   1 0.25181 0.38428   9
   4   0  -1 -0.1146 0.37654  10
  -4   0   1 0.60616 0.48593   3
  -4   0   1 -0.2295 0.26511  11
   4   0  -1 0.18609 0.52816   3
  -4   0   1 -0.5674 0.27395   6
   4   0  -1 -0.2713 0.31540  13
   4   0  -1 0.04652 0.34715   7
   4   0  -1 0.06976 0.36487  11
  -4   0   1 0.08867 0.49459  10
  -4   0   1 0.11000 0.40172   7
  -4   0   1 0.03459 0.32709   9
   4   0  -1 0.32923 0.31567   6
  -4   0   1 -0.2039 0.24341  13
   4   0  -1 0.54038 0.43670   9
  -3   0   1 0.07840 0.40290   3
   3   0  -1 -0.1922 0.41351  10
   3   0  -1 -0.3651 0.42182   3
  -3   0   1 -0.4862 0.29446   7
  -3   0   1 -0.2004 0.28563   9
  -3   0   1 0.12133 0.28462  11
   3   0  -1 0.00835 0.34699   9
  -3   0   1 0.12588 0.28676  12
   3   0  -1 0.09243 0.33017  13
  -3   0   1 -0.0625 0.31682   9
  -3   0   1 -0.3315 0.40648  10
   3   0  -1 -0.0269 0.28984   6
  -3   0   1 -0.6299 0.25781   6
   3   0  -1 -0.1542 0.33217   7
   3   0  -1 0.27787 0.37747  11
  -3   0   1 -0.1951 0.27539  13
   3   0  -1 -0.1204 0.30547  12
  -2   0   1 -0.0004 0.26241  11
  -2   0   1 0.05324 0.21648  12
   2   0  -1 -0.1642 0.24046  13
  -2   0   1 0.22658 0.29158   7
  -2   0   1 0.27572 0.25895   9
   2   0  -1 0.12370 0.23506  11
  -2   0   1 -0.1091 0.32741   3
   2   0  -1 0.03187 0.33164   3
   2   0  -1 0.24917 0.31386  10
  -2   0   1 -0.0973 0.26094   9
   2   0  -1 0.58533 0.26706  12
   2   0  -1 0.15406 0.30538   7
   2   0  -1 -0.1356 0.24510   9
   2   0  -1 0.05846 0.24377   6
  -2   0   1 0.25329 0.27341  13
   2   0  -1 -0.0431 0.27264   9
  -2   0   1 0.27545 0.25158   6
  -1   0   1 0.01863 0.05227   6
   1   0  -1 -0.0806 0.05441  13
   1   0  -1 0.15019 0.10835   3
   1   0  -1 0.08070 0.09854  12
  -1   0   1 -0.0279 0.06367   9
  -1   0   1 0.02794 0.07185   7
   1   0  -1 0.08304 0.08012  11
   1   0  -1 -0.1093 0.09949   9
  -1   0  -1 -0.0505 0.08308   5
   1   0   1 0.02381 0.08252  13
   1   0   1 -0.0177 0.08052   9
   1   0   1 0.02976 0.10027   3
  -1   0  -1 0.02465 0.09329  10
  -1   0  -1 -0.0283 0.05716   6
   1   0   1 0.03289 0.08028  12
  -2   0  -1 -0.1263 0.24433  13
  -2   0  -1 0.12898 0.33584  10
  -2   0  -1 0.08073 0.35394   3
   2   0   1 0.12771 0.24816   6
   2   0   1 -0.1259 0.24126  12
   2   0   1 -0.2430 0.32941   3
   2   0   1 0.18765 0.26888  13
  -2   0  -1 0.52411 0.31206   9
  -2   0  -1 0.03577 0.25481   6
   2   0   1 -0.2404 0.34213  10
   2   0   1 -0.0869 0.32218   5
   2   0   1 -0.0499 0.30326   9
  -2   0  -1 -0.0361 0.29997   7
  -3   0  -1 -0.2082 0.36848   7
   3   0   1 0.13603 0.30406   6
   3   0   1 0.25004 0.39012   9
   3   0   1 0.12880 0.48478   3
  -3   0  -1 -0.2173 0.31573  13
  -3   0  -1 -0.4275 0.38193   3
  -3   0  -1 0.23592 0.33858   9
   3   0   1 0.08741 0.28257  11
   3   0   1 0.02287 0.36431  12
  -3   0  -1 -0.6851 0.26400   6
   3   0   1 -0.0037 0.34695  13
   3   0   1 -0.2753 0.38976  10
  -3   0  -1 0.76860 0.47472  10
   4   0   1 0.95075 0.47273  12
  -4   0  -1 -0.1582 0.41795   3
   4   0   1 0.57879 0.34140   6
   4   0   1 -0.3540 0.38426   9
  -4   0  -1 0.12975 0.33598   9
   4   0   1 0.49268 0.56851   3
   4   0   1 -0.2563 0.36875  10
  -4   0  -1 0.34767 0.44885   7
   4   0   1 0.09163 0.39090  13
  -4   0  -1 -0.6155 0.29283   6
  -4   0  -1 -0.0753 0.44020  10
   4   0   1 0.17319 0.35363  11
  -4   0  -1 0.09580 0.35154  13
  -5   0  -1 -0.2488 0.37462  13
   5   0   1 -0.4286 0.66134   3
  -5   0  -1 0.33406 0.55944   3
  -5   0  -1 0.40202 0.66135  10
   5   0   1 0.42295 0.43910   6
   5   0   1 0.61963 0.49852  13
  -5   0  -1 -0.1907 0.51587   7
  -5   0  -1 0.16785 0.43258   9
  -5   0  -1 -0.3823 0.41334   6
   5   0   1 -0.0024 0.54727   9
   5   0   1 -1.3400 0.47318  10
   5   0   1 0.26870 0.51732  11
   5   0   1 -0.5811 0.44139  12
   6   0   1 0.17363 0.49948   9
   6   0   1 -0.4303 0.38991   6
   6   0   1 -0.2237 0.50964  11
  -6   0  -1 -0.3458 0.50151   7
   6   0   1 0.66096 0.54399  13
  -6   0  -1 -0.0142 0.44053   6
  -6   0  -1 0.36285 0.46426  13
   6   0   1 0.51795 0.54413  12
   6   0   1 -0.8914 0.51819  10
   6   0   1 -0.1406 0.58815   3
  -6   0  -1 0.36892 0.44708   9
  -6   0  -1 0.35924 0.62288   3
  -6   0  -1 -0.3430 0.60999  10
   7   0   1 0.02983 0.70982   3
   7   0   1 -0.4482 0.53097   9
  -7   0  -1 0.94357 0.48968   6
   7   0   1 0.39933 0.61267  10
   7   0   1 0.38783 0.42308   6
   7   0   1 0.22579 0.53384  13
  -7   0  -1 -0.2443 0.40091   9
   7   0   1 -0.2790 0.50935   5
  -7   0  -1 0.23379 0.59599   3
  -7   0  -1 0.52064 0.70513  10
  -7   0  -1 -0.0990 0.54165   7
   7   0   1 -0.2463 0.47094  12
   7   0   1 -0.5395 0.48171  11
  -7   0  -1 0.53226 0.51035  13
  -8   0  -1 0.22934 0.63390   7
  -8   0  -1 -1.1212 0.51571   9
   8   0   1 0.13425 0.49503  11
  -8   0  -1 -0.2508 0.67665  10
   8   0   1 0.33349 0.67097   9
   8   0   1 0.41953 0.67267  13
  -8   0  -1 0.37601 0.50688   9
   8   0   1 -0.1024 0.42891   6
  -8   0  -1 -0.6197 0.43765   6
   8   0   1 -0.1433 0.53923  12
   8   0   1 -0.5255 0.66941   3
   9   0   1 -0.4389 0.61701  13
   9   0   1 -0.4972 0.98375   3
   9   0   1 0.57962 0.73641  11
  -9   0  -1 -0.2560 0.53664   6
   9   0   1 0.41951 0.82221   9
  -9   0  -1 -1.0711 0.67141  10
  -9   0  -1 0.57074 0.71592   7
   9   0   1 0.25645 0.49875   6
   9   0   1 -0.5247 0.69267  12
  -9   0  -1 0.39355 0.63055   9
  -9   0  -1 1.26715 0.84042   9
 -10   0  -1 -0.4957 0.91078  10
  10   0   1 0.10575 0.69061  11
  10   0   1 1.35173 0.91070  12
  10   0   1 -0.4192 0.69204  13
  10   0   1 0.10045 0.86524   9
 -10   0  -1 -0.1329 0.77177   9
 -10   0  -1 0.98164 0.85455   7
  10   0   1 0.10755 0.53187   6
  10   0   1 1.59662 1.20533   3
 -10   0  -1 0.07122 0.56100   6
  11   0   1 -0.2051 1.18642   3
 -11   0  -1 0.94854 0.66706   6
 -11   0  -1 0.43535 1.08842  10
 -11   0  -1 -0.0107 0.91896   7
  11   0   1 0.02037 0.74115  13
  11   0   1 0.34719 0.59496   6
 -11   0  -1 -0.6170 0.92783   9
  11   0   1 0.06933 0.85605  11
  11   0   1 -0.8711 0.81496  12
  11   0   1 0.25998 0.94691   9
 -12   0  -1 -1.1631 0.56417   6
 -12   0  -1 -0.5944 0.80996   7
  12   0   1 1.20517 0.99807  11
  12   0   1 -0.4333 0.97041   9
  12   0   1 1.00987 1.42565   3
  12   0   1 0.08108 0.80447  12
  12   0   1 0.00070 0.89762  13
  12   0   1 1.33781 0.73643   6
 -12   0  -1 -0.2063 0.90921   9
  13   0   1 -0.3981 0.85948  12
  13   0   1 -0.5818 0.87658  11
  13   0   1 -0.8582 0.82918  13
 -13   0  -1 -0.5651 0.62446   6
  13   0   1 -1.0371 1.07547   9
 -13   0  -1 0.77444 1.08177   9
  13   0   1 -0.4100 1.32706   3
 -13   0  -1 0.45972 0.84490   7
  13   0   1 0.07786 0.72737   6
  14   0   1 -0.4116 0.91195  12
 -14   0  -1 0.12765 0.69021   6
  14   0   1 1.30389 1.28646   9
  14   0   1 1.46188 1.68390   3
 -14   0  -1 0.10711 0.91378   7
 -14   0  -1 0.62236 1.11349   9
  14   0   1 0.61833 1.18329  13
  14   0   1 -0.4107 0.98053  11
  15   0   1 0.42470 0.96980  12
  15   0   1 0.27860 1.15929  11
  15   0   1 -0.7934 1.10847   9
 -15   0  -1 -0.1091 0.76834   7
  15   0   1 -0.1812 1.30816  13
  15   0   1 0.89276 1.69591   3
 -15   0  -1 -0.7410 0.69258   6
 -15   0  -1 -0.6667 1.03156   9
  16   0   1 -0.7408 1.21027  13
 -16   0  -1 1.48606 1.42604   9
  16   0   1 0.45191 1.29788   9
  16   0   1 0.70488 1.12088  12
 -16   0  -1 -0.2924 0.84873   7
  16   0   1 1.90033 1.31170  11
  16   0   1 -1.4101 1.68020   3
 -16  -1   1 -0.4761 0.90219   7
  16  -1  -1 0.31991 1.47386  11
  16  -1  -1 4.51626 2.08376  13
  16  -1  -1 -0.1592 1.16644  12
  16  -1  -1 0.38392 1.45746   9
  16  -1  -1 0.54758 1.80320   4
  16  -1  -1 2.97514 2.35675   3
  16   1  -1 0.88103 1.38853   9
  16   1  -1 -0.0535 1.09718  13
  16   1  -1 0.26920 1.39297   3
 -16   1   1 1.19539 1.12737   6
  16   1  -1 0.22447 1.05525  12
 -16   1   1 2.18190 1.52564   9
  16   1  -1 0.47269 1.13661  11
  15  -1  -1 -2.0203 1.58364   3
  15  -1  -1 1.39181 1.48074   9
  15  -1  -1 0.09204 0.96210  12
 -15  -1   1 0.12684 0.68856   9
 -15  -1   1 -0.4265 0.81630   7
  15  -1  -1 -1.0154 1.18150  13
  15  -1  -1 -0.8228 0.98126  11
  15  -1  -1 0.94244 1.69010   4
  15   1  -1 -0.1458 1.02333  11
  15   1  -1 -1.0449 0.94055   9
 -15   1   1 0.56065 0.95845   6
 -15   1   1 -0.2473 1.17789   9
  15   1  -1 0.15593 1.07242  13
  15   1  -1 0.54881 1.35533   3
  15   1  -1 0.38162 1.04381  12
  14  -1  -1 -0.3705 0.98126  11
  14  -1  -1 3.69572 1.51007  12
  14  -1  -1 0.22748 1.75226   3
 -14  -1   1 0.68014 0.81713   9
 -14  -1   1 0.26081 0.85419   7
  14  -1  -1 1.75051 1.43588  13
  14  -1  -1 0.41883 1.19249   9
  14  -1  -1 -0.6737 1.58882   4
  14   1  -1 -0.5971 0.85776   9
 -14   1   1 0.91684 0.88633   7
 -14   1   1 0.71786 1.24529   9
  14   1  -1 0.18349 0.81477  12
  14   1  -1 0.88623 1.12368  11
  14   1  -1 -0.7673 1.31754   3
 -14   1   1 0.38264 0.88155   6
  14   1  -1 0.90171 1.18164  13
  13  -1  -1 -0.1991 0.98006  13
  13  -1  -1 3.06569 1.80022   3
 -13  -1   1 0.58230 0.75206   9
  13  -1  -1 -0.0005 0.90032  11
 -13  -1   1 1.30945 0.71981   9
 -13  -1   1 0.38076 1.16164   7
  13  -1  -1 1.92360 1.58123   9
  13  -1  -1 0.24451 1.07328  12
  13   1  -1 -0.7353 1.17917   3
 -13   1   1 -0.0819 0.82620   6
 -13   1   1 1.29799 0.97771   7
  13   1  -1 0.00148 0.93509  12
  13   1  -1 1.17968 1.08829  11
  13   1  -1 1.27990 1.02512  13
  13   1  -1 -0.2680 1.00720   9
 -13   1   1 -0.1114 1.02978   9
  13   1  -1 0.70149 0.57997   6
 -12  -1   1 1.88971 1.12316   7
  12  -1  -1 -0.3443 1.01443   9
  12  -1  -1 -0.1113 1.07575   3
  12  -1  -1 -0.2639 1.00869  13
  12  -1  -1 1.97052 1.11971  11
 -12  -1   1 -0.1105 0.56228   9
 -12  -1   1 -0.2382 0.65465   9
  12  -1  -1 0.18919 0.97615  12
  12   1  -1 0.21901 0.87922  12
  12   1  -1 0.61749 1.12764   9
  12   1  -1 0.95873 0.86491  11
 -12   1   1 1.33636 1.13091   9
  12   1  -1 0.12478 0.51743   6
  12   1  -1 0.72426 0.94637  13
  12   1  -1 -0.8781 1.02896   3
 -12   1   1 -0.0754 0.71097   7
 -12   1   1 -0.4108 0.75900   6
 -11  -1   1 11.2999 1.30127   9
 -11  -1   1 13.1544 1.51737   9
  11  -1  -1 9.94233 1.96669  13
  11  -1  -1 17.0475 2.41841  12
  11  -1  -1 9.32957 1.59959  11
 -11  -1   1 12.7170 1.97830   7
  11  -1  -1 8.62628 1.97111   9
  11  -1  -1 10.3894 2.42724   3
 -11   1   1 9.70410 1.81507   9
  11   1  -1 12.1403 1.15927   6
 -11   1   1 10.5487 1.50624   6
  11   1  -1 11.5412 1.68068  12
  11   1  -1 11.0712 2.20581   3
 -11   1   1 12.7706 1.63167   7
  11   1  -1 10.3078 1.72848  11
  11   1  -1 14.3946 2.15377   9
  11   1  -1 13.1641 2.06800  13
  10  -1  -1 16.4618 2.30166  13
  10  -1  -1 15.3598 2.33149   9
 -10  -1   1 17.9100 1.42112   9
  10  -1  -1 18.7401 2.08799  11
 -10  -1   1 22.6827 2.45146   7
  10  -1  -1 20.9786 3.10842   3
  10  -1  -1 17.9926 1.96983   7
 -10  -1   1 19.9781 1.67898   9
  10  -1  -1 18.1035 1.88222   6
  10  -1  -1 23.5222 2.62781  12
  10   1  -1 18.7522 2.61787   3
 -10   1   1 17.3929 1.80014   6
 -10   1   1 21.6287 1.79126   7
  10   1  -1 19.8950 2.29467   9
  10   1  -1 18.5458 1.27951   6
  10   1  -1 17.7032 2.07749  13
  10   1  -1 21.1414 1.87309  12
 -10   1   1 15.6473 2.04763   9
  10   1  -1 18.4651 2.11723  11
  -9  -1   1 97.7235 4.78692   7
   9  -1  -1 96.7862 4.41628   7
   9  -1  -1 95.3273 4.59631  11
   9  -1  -1 92.8930 4.32627   6
   9  -1  -1 114.901 5.50397   9
   9  -1  -1 101.753 5.81341   3
  -9  -1   1 103.242 4.23157   9
   9  -1  -1 93.1425 5.00837  13
  -9  -1   1 94.5424 3.97740   9
   9  -1  -1 100.278 4.96189  12
  -9   1   1 102.534 4.35993   7
   9   1  -1 105.402 4.51123  12
  -9   1   1 101.016 4.36743   6
  -9   1   1 97.1640 4.82718   9
   9   1  -1 93.2250 3.76061   6
   9   1  -1 100.946 4.60733  11
   9   1  -1 105.297 4.78093  13
   9   1  -1 96.8998 4.72765   9
   9   1  -1 100.105 5.29328   3
  -9   1   1 95.5218 4.40559  12
  -9   1   1 99.9216 5.01847  10
   8  -1  -1 16.0841 1.89294  12
  -8  -1   1 15.6779 1.31977   9
  -8  -1   1 13.5862 1.10675   9
  -8  -1   1 15.7701 1.01446   6
  -8  -1   1 9.64456 1.45345   7
   8  -1  -1 11.0273 2.00158   3
   8  -1  -1 14.5681 2.01867   9
   8  -1  -1 15.1942 1.63929  11
   8  -1  -1 13.1796 1.88976  13
   8  -1  -1 15.2960 1.38165   7
   8  -1  -1 17.3580 1.68513   6
  -8   1   1 16.9853 1.61202   7
  -8   1   1 14.6031 1.48333   6
  -8   1   1 15.4791 2.60248  13
   8   1  -1 17.1126 1.83707  13
   8   1  -1 14.6934 1.63000  11
   8   1  -1 14.6269 1.01770   6
  -8   1   1 15.7658 1.45736  12
  -8   1   1 12.5596 1.64057   9
  -8   1   1 14.7487 1.70717   9
   8   1  -1 18.3665 1.88386  10
   8   1  -1 14.2031 1.30314  12
   8   1  -1 14.6964 1.96980   3
   8   1  -1 15.3335 1.68533   9
   8   1  -1 13.8141 1.79970   7
  -8   1   1 15.8149 2.02688  10
   7  -1  -1 68.6132 3.63066  12
  -7  -1   1 76.6409 3.68793   7
  -7  -1   1 71.6890 2.93727   9
   7  -1  -1 73.1530 4.26715   3
   7  -1  -1 78.1198 3.87516  13
   7  -1  -1 68.9166 3.60544  10
  -7  -1   1 73.0448 3.21015  13
  -7  -1   1 76.0354 3.10820   9
   7  -1  -1 71.0153 3.22702   7
   7  -1  -1 71.8620 3.31418   6
   7  -1  -1 71.6471 3.88787   9
   7  -1  -1 67.9700 3.34062  11
  -7  -1   1 68.2281 3.46828   3
  -7   1   1 72.6704 3.25478  11
  -7   1   1 77.8797 3.70938   9
   7   1  -1 76.4818 3.43400   9
  -7   1   1 69.5890 3.56020  13
   7   1  -1 72.4962 3.64465   7
  -7   1   1 71.8461 3.71810  10
  -7   1   1 67.9066 3.14173   7
  -7   1   1 70.2834 3.34457  12
  -7   1   1 75.3844 3.30507   6
   7   1  -1 74.2027 3.38123  11
   7   1  -1 74.9750 3.43545  13
   7   1  -1 70.1723 3.79253   3
   7   1  -1 70.7172 3.18436  12
   7   1  -1 73.2813 3.49242  10
  -7   1   1 73.6149 4.05662   3
   7   1  -1 73.9442 2.79612   6
  -7   1   1 73.4882 3.52222   9
   6  -1  -1 0.16573 0.54347  13
   6  -1  -1 0.37288 0.65881  10
  -6  -1   1 0.68105 0.61180   7
  -6  -1   1 0.05861 0.31167   9
  -6  -1   1 -0.1079 0.43595   3
  -6  -1   1 0.25522 0.40792   9
   6  -1  -1 0.03294 0.53490  11
   6  -1  -1 0.31154 0.68184   9
   6  -1  -1 0.33105 0.59682  12
   6  -1  -1 0.66745 0.80042   3
   6  -1  -1 0.93227 0.59173   6
   6  -1  -1 0.58754 0.50420   7
  -6  -1   1 -0.1634 0.32311  13
  -6   1   1 0.41733 0.56026   6
  -6   1   1 0.84201 0.70230   9
   6   1  -1 0.21632 0.32750   6
   6   1  -1 -0.5497 0.38786  11
  -6   1   1 -0.0255 0.60254  10
   6   1  -1 0.48622 0.46907  12
  -6   1   1 -0.6685 0.36499  13
   6   1  -1 0.69778 0.66310   7
   6   1  -1 -0.1054 0.45685  10
  -6   1   1 0.13854 0.63803   3
   6   1  -1 0.19731 0.42007  13
  -6   1   1 -0.0732 0.50938   9
   6   1  -1 0.13782 0.46267   9
  -6   1   1 0.54507 0.49449   7
  -6   1   1 0.28137 0.39764  11
  -6   1   1 -0.0977 0.44317  12
   6   1  -1 0.72511 0.62611   3
   5  -1  -1 5.81290 1.29825   3
   5  -1  -1 7.99312 1.03200  11
   5  -1  -1 7.09135 0.84579   7
   5  -1  -1 6.94893 1.11963  10
   5  -1  -1 7.26060 1.17906   9
  -5  -1   1 6.30973 1.07188   7
  -5  -1   1 7.72121 0.84390  13
   5  -1  -1 6.42424 1.02295  13
  -5  -1   1 8.66035 1.00394   3
  -5  -1   1 6.90103 0.66876   9
   5  -1  -1 8.70671 1.06008   6
  -5  -1   1 7.85304 0.76844   9
   5  -1  -1 6.43498 1.08014  12
   5   1  -1 7.24905 0.62203   6
   5   1  -1 7.43389 0.88694   9
   5   1  -1 6.66395 1.04869   7
   5   1  -1 8.49025 1.20485   3
  -5   1   1 8.45225 1.33116   3
  -5   1   1 7.70846 1.12782   9
   5   1  -1 7.24040 0.99513  10
  -5   1   1 5.67514 0.87388   6
  -5   1   1 7.61943 1.06162   9
   5   1  -1 6.78197 0.86298  13
   5   1  -1 7.26988 0.81000  12
  -5   1   1 5.90318 0.95054  13
  -5   1   1 7.81170 0.96204  11
   5   1  -1 8.52313 0.96966  11
  -5   1   1 7.54433 0.82866   7
  -5   1   1 7.05134 1.18506  10
  -5   1   1 6.32763 0.92700  12
   4  -1  -1 4.33472 0.90498   9
  -4  -1   1 4.66821 0.45307   9
   4  -1  -1 4.45571 0.61410   7
  -4  -1   1 4.62066 0.68470   3
   4  -1  -1 3.47017 0.71269  13
  -4  -1   1 4.90151 0.59088  13
   4  -1  -1 3.60080 0.67746  11
   4  -1  -1 4.98636 0.92921  12
   4  -1  -1 4.44802 0.80868  10
   4  -1  -1 6.28375 1.26411   3
   4  -1  -1 4.69803 0.76534   6
  -4  -1   1 3.77217 0.84602   7
  -4  -1   1 5.76888 0.53288   9
   4   1  -1 4.57731 0.84263   7
  -4   1   1 4.58575 0.83023   9
   4   1  -1 4.98127 0.60489   9
  -4   1   1 3.42221 0.66877  13
   4   1  -1 4.82224 0.62622  13
   4   1  -1 4.74039 0.73388   8
   4   1  -1 4.61567 0.71717  10
  -4   1   1 5.52733 0.88295  12
   4   1  -1 5.15051 0.44055   6
  -4   1   1 3.84660 0.61544  11
  -4   1   1 4.36516 0.99192   3
  -4   1   1 3.35318 0.74538   9
  -4   1   1 4.57648 0.75292   6
  -4   1   1 4.51017 0.57024   7
   4   1  -1 4.95372 0.77133   3
   3  -1  -1 132.833 5.08658  13
  -3  -1   1 128.536 4.54921  13
   3  -1  -1 139.049 5.23133   9
  -3  -1   1 138.872 4.70541   3
   3  -1  -1 135.034 4.83457  11
   3  -1  -1 126.765 4.57098   7
   3  -1  -1 130.174 5.34509   3
  -3  -1   1 132.335 4.99179   7
   3  -1  -1 135.448 5.10128  12
   3  -1  -1 131.796 4.85104   6
   3  -1  -1 132.475 4.92242  10
  -3   1   1 131.340 4.83991   6
  -3   1   1 138.061 5.02618  12
   3   1  -1 138.130 4.76647  10
   3   1  -1 133.565 4.85534   8
  -3   1   1 142.719 5.06246  13
   3   1  -1 133.758 4.76761   3
  -3   1   1 134.824 5.10036   9
  -3   1   1 131.166 4.97871   9
   3   1  -1 134.792 4.90680   4
  -3   1   1 134.820 5.36947   3
   3   1  -1 130.482 4.51492   9
   3   1  -1 134.590 4.61110  13
  -3   1   1 133.807 4.75366  11
   3   1  -1 132.964 4.99229   7
   3   1  -1 135.183 4.40319   6
  -3   1   1 129.534 4.94982  10
  -2  -1   1 34.4275 1.67600   7
   2  -1  -1 33.4749 1.73679  13
   2  -1  -1 35.8754 1.61274  11
   2  -1  -1 33.6158 1.37503   8
   2  -1  -1 39.6238 1.69678   6
  -2  -1   1 34.9417 1.64853   8
   2  -1  -1 33.8995 1.96833   3
   2  -1  -1 34.2131 2.00237   4
   2  -1  -1 36.4728 1.88105   9
  -2  -1   1 34.0839 1.59114   4
  -2  -1   1 36.4217 1.33227  13
   2  -1  -1 34.1203 1.59938  10
   2  -1  -1 33.4156 1.81199  12
  -2  -1   1 34.6642 1.38028   3
   2  -1  -1 35.0118 1.65031   9
   2   1  -1 35.0940 1.68620   7
  -2   1   1 35.7202 1.80944  12
  -2   1   1 33.2556 1.62870   6
   2   1  -1 33.8583 1.38674   3
   2   1  -1 34.8957 1.22291   9
  -2   1   1 35.6651 1.76227  13
   2   1  -1 33.2376 1.63587   8
  -2   1   1 32.8442 1.51872  11
   2   1  -1 34.3826 1.61461   4
  -2   1   1 35.2209 1.98550   3
  -2   1   1 36.2478 1.81618   9
  -2   1   1 36.3850 2.06019   4
  -2   1   1 33.1185 1.59904  10
  -2   1   1 35.2568 1.71798   9
   2   1  -1 33.0742 1.31617  13
  -1  -1   1 17.5295 0.83857   6
   1  -1  -1 15.0903 1.14658  12
  -1  -1   1 17.0914 1.00720   7
  -1  -1   1 18.8700 0.85657   3
  -1  -1   1 16.3482 1.03539   8
   1  -1  -1 17.8646 0.88117   8
  -1  -1   1 18.3368 1.02852   4
   1  -1  -1 17.9308 0.90674  10
  -1  -1   1 18.0030 0.75571  13
   1  -1  -1 17.7445 0.87910   5
   1  -1  -1 17.9009 1.01904  11
   1  -1  -1 19.4055 1.12548   3
  -1  -1   1 16.6495 0.98106  12
   1  -1  -1 18.3280 1.03020   6
   1   1  -1 17.2439 1.05715   4
  -1   1   1 18.6430 1.16460   9
   1   1  -1 17.8952 0.84816   6
  -1   1   1 18.1500 1.28525   4
  -1   1   1 16.7393 0.95130  11
  -1   1   1 17.4699 0.87769   8
  -1   1   1 18.1238 0.92553  10
  -1   1   1 16.3217 1.34672   3
   1   1  -1 19.1330 0.80314  13
   1   1  -1 19.4817 1.04218  12
   1   1  -1 17.6567 1.01459   8
  -1   1   1 17.6998 0.87788   5
  -1   1   1 16.1243 1.12763  12
  -1   1   1 16.8108 1.07194  13
  -1   1   1 17.5071 1.16293  13
   1   1  -1 18.4510 1.03062   7
   1   1  -1 19.0904 0.84166   3
  -1   1   1 16.7240 1.02696   9
  -1   1   1 17.7346 1.19503   3
   0  -1  -1 153.677 5.59082  12
   0  -1   1 161.120 5.27615  10
   0  -1   1 158.999 5.37238   6
   0  -1   1 158.794 5.60036   4
   0  -1  -1 155.087 5.49849  13
   0  -1   1 160.809 5.28835  11
   0  -1   1 161.176 5.29827   7
   0  -1  -1 162.123 5.73605   4
   0  -1  -1 154.503 5.44715  11
   0  -1  -1 160.730 5.31277   5
   0  -1   1 159.726 5.55715  12
   0  -1  -1 153.624 5.37980   9
   0  -1  -1 153.628 5.33416   6
   0  -1   1 165.831 5.46529   8
   0  -1  -1 161.436 5.70509   3
   0  -1  -1 164.181 5.40223   8
   0   1   1 154.845 5.72684   4
   0   1   1 158.829 5.61704  12
   0   1   1 162.262 5.40939   8
   0   1  -1 163.769 5.28037  10
   0   1  -1 162.199 5.33969  13
   0   1  -1 163.677 5.31312   7
   0   1   1 160.723 5.41397   9
   0   1   1 159.290 5.69088   3
   0   1  -1 162.463 5.59898   4
   0   1   1 156.190 5.44358  11
   0   1   1 157.781 5.51607  13
   0   1   1 156.421 5.33007   6
   0   1  -1 161.405 5.45071   3
   0   1  -1 159.697 5.53585  12
   0   1   1 157.399 5.30884   5
   0   1  -1 158.419 5.28765  11
   0   1  -1 162.618 5.45398   8
   0   1  -1 163.212 5.39338   6
   0   1  -1 161.305 5.32784   9
   1  -1   1 230.445 7.56404   9
   1  -1   1 227.671 7.64749  12
   1  -1   1 212.247 7.18264   5
   1  -1   1 224.360 7.38641   8
  -1  -1  -1 220.594 7.56553   3
  -1  -1  -1 216.467 7.18317   6
  -1  -1  -1 223.220 7.31531   9
  -1  -1  -1 219.776 7.42770  13
   1  -1   1 219.643 7.26100  11
  -1  -1  -1 217.191 7.42523   5
   1  -1   1 226.197 7.39909  10
   1  -1   1 232.745 7.81408   4
   1  -1   1 214.594 7.65949   3
   1   1   1 225.569 7.18299   6
   1   1   1 225.109 7.70559   4
   1   1   1 221.101 7.40849  13
  -1   1  -1 220.587 7.45957  13
  -1   1  -1 215.720 7.43000   6
   1   1   1 227.443 7.10753  10
  -1   1  -1 226.793 7.24678  11
  -1   1  -1 221.285 7.53802   9
  -1   1  -1 225.551 7.80606   4
  -1   1  -1 217.089 7.57823  12
   1   1   1 214.780 7.40299   5
  -1   1  -1 226.376 7.40273  10
   1   1   1 212.175 7.32350   9
  -1   1  -1 227.546 7.67530   3
  -2  -1  -1 568.534 17.4479  13
   2  -1   1 555.837 17.9724   3
  -2  -1  -1 549.251 17.3284   9
   2  -1   1 544.055 17.7529  12
  -2  -1  -1 503.703 17.6545   4
   2  -1   1 538.407 17.3332  11
  -2  -1  -1 540.761 17.2850  10
   2  -1   1 533.500 17.5397  10
   2  -1   1 527.792 17.6243  13
   2  -1   1 484.307 17.4687   6
  -2  -1  -1 542.802 17.5509   3
   2  -1   1 539.517 17.7424   9
  -2   1  -1 543.476 17.9017   3
   2   1   1 540.348 17.5289   3
  -2   1  -1 550.236 17.6216  13
  -2   1  -1 528.033 17.6837   9
  -2   1  -1 541.838 17.2998  11
   2   1   1 528.853 17.3470   9
   2   1   1 557.118 17.2900  10
  -2   1  -1 541.929 17.5291   6
   2   1   1 504.809 17.6890   4
  -2   1  -1 542.434 17.5607  10
   2   1   1 531.508 17.4062  13
   2   1   1 530.372 17.5998   5
  -2   1  -1 579.030 17.7150  12
   3  -1   1 3534.27 116.374   1
  -3  -1  -1 3422.97 111.411   2
   3  -1   1 3358.17 112.605   2
   3   1   1 3494.92 111.478   2
  -3   1  -1 3443.42 112.810   2
  -3   1  -1 3292.40 115.449   1
   3   1   1 3399.94 113.404   1
  -4  -1  -1 106.404 4.27703   7
   4  -1   1 104.735 4.32455  12
   4  -1   1 103.178 4.00875   6
   4  -1   1 104.961 4.30862  13
   4  -1   1 103.864 4.41428   9
   4  -1   1 106.802 4.22359  10
  -4  -1  -1 103.596 3.99628  10
  -4  -1  -1 100.489 4.10862   3
  -4  -1  -1 106.610 3.80960   9
   4  -1   1 103.167 4.67566   3
  -4  -1  -1 104.021 3.93218  13
   4  -1   1 102.035 3.90033  11
   4  -1   1 104.352 3.74394   7
   4   1   1 111.522 4.32951   4
   4   1   1 104.113 3.92374   9
   4   1   1 103.867 3.96811  10
  -4   1  -1 100.815 4.22161   9
  -4   1  -1 102.382 4.21439  10
  -4   1  -1 101.042 4.19505  13
  -4   1  -1 99.5722 3.68717   7
  -4   1  -1 100.893 4.13637  12
   4   1   1 106.125 4.00172  13
  -4   1  -1 100.311 4.55420   3
  -4   1  -1 108.123 4.06517   6
  -4   1  -1 102.900 3.84179  11
   4   1   1 102.730 4.26730   5
   4   1   1 101.473 4.20652   3
  -5  -1  -1 43.0130 2.12426  13
   5  -1   1 45.6002 2.15240  11
   5  -1   1 44.9074 2.93224   3
  -5  -1  -1 43.0599 2.32177   3
  -5  -1  -1 45.2693 2.31588  10
   5  -1   1 46.0274 2.55059  13
  -5  -1  -1 44.5842 1.59025   6
   5  -1   1 43.2154 2.37777  10
  -5  -1  -1 45.4332 2.50838   7
   5  -1   1 41.7014 2.18482   6
   5  -1   1 39.0386 1.96373   7
   5  -1   1 42.7085 2.45923  12
  -5  -1  -1 45.1157 2.02018   9
   5  -1   1 44.2825 2.63688   9
  -5   1  -1 44.4030 1.98327   7
   5   1   1 45.9302 2.52173   3
  -5   1  -1 41.5970 2.24219  12
   5   1   1 44.9106 1.61587   6
  -5   1  -1 42.1067 2.37956   9
   5   1   1 42.2996 2.20037  13
   5   1   1 44.4863 2.53393   5
   5   1   1 41.8564 2.21298  10
   5   1   1 41.7248 2.13983   9
  -5   1  -1 45.9503 2.26795   6
  -5   1  -1 39.0524 1.96747  11
  -5   1  -1 44.5709 2.39524  13
  -5   1  -1 44.4476 2.71713   3
  -5   1  -1 45.9378 2.50558  10
  -6  -1  -1 15.8952 1.69505   7
   6  -1   1 15.8637 1.99124   3
  -6  -1  -1 17.8450 1.51192   3
   6  -1   1 20.8788 1.75253  12
   6  -1   1 20.1278 1.73633  13
   6  -1   1 18.4042 1.73664   9
   6  -1   1 17.2000 1.60358  10
   6  -1   1 16.7503 1.41725   6
   6  -1   1 19.3757 1.37101  11
  -6  -1  -1 19.3464 1.38371  13
  -6  -1  -1 17.4040 0.86979   6
  -6  -1  -1 18.0446 1.56044  10
  -6  -1  -1 17.4570 1.23634   9
  -6   1  -1 19.6373 1.79462  10
   6   1   1 18.3515 1.46416  13
  -6   1  -1 18.9252 1.28527   7
   6   1   1 20.4803 2.03862   5
   6   1   1 16.2137 0.88212   6
   6   1   1 20.1765 1.40005  11
  -6   1  -1 16.9861 1.52948  13
   6   1   1 17.3025 1.45723  10
   6   1   1 17.8529 1.31619  12
  -6   1  -1 16.7748 1.97174   3
   6   1   1 16.9275 1.83375   3
  -6   1  -1 15.2810 1.19126  11
  -6   1  -1 15.2698 1.46570   6
  -6   1  -1 16.4119 1.40402  12
   6   1   1 17.2957 1.45258   9
  -6   1  -1 19.2665 1.54887   9
  -7  -1  -1 15.7193 1.74333   3
   7  -1   1 17.8549 2.06397   9
  -7  -1  -1 13.6008 1.66324   7
   7  -1   1 15.7279 1.39522   6
  -7  -1  -1 15.4332 0.86212   6
  -7  -1  -1 16.6876 1.57985  10
   7  -1   1 17.9943 1.46546  11
   7  -1   1 14.4214 1.67262  10
  -7  -1  -1 15.9710 1.35467  13
   7  -1   1 14.6715 1.79453  12
   7  -1   1 13.3619 2.03757   3
   7  -1   1 17.2657 2.02179  13
  -7  -1  -1 13.3202 1.14580   9
  -7   1  -1 15.4440 1.76649  13
   7   1   1 15.6605 1.48689  10
  -7   1  -1 15.8001 1.42499  12
   7   1   1 18.6686 2.04331   5
   7   1   1 15.0053 0.87589   6
  -7   1  -1 16.8993 1.44799   6
   7   1   1 15.7128 1.36067  12
  -7   1  -1 16.6995 1.86196  10
  -7   1  -1 15.7164 1.68806   9
  -7   1  -1 12.9299 1.19359   7
  -7   1  -1 18.3046 2.23034   3
   7   1   1 11.1332 1.33784  13
   7   1   1 16.4112 1.50108   9
   7   1   1 16.0483 1.53619  11
   7   1   1 14.8993 1.93461   3
   8  -1   1 2.10409 0.84260  13
  -8  -1  -1 3.22095 0.71842   9
   8  -1   1 3.71517 1.37828   3
  -8  -1  -1 1.08375 0.83697   7
   8  -1   1 2.72011 1.08624   9
  -8  -1  -1 2.61421 0.76906   9
   8  -1   1 1.91586 0.81375  11
  -8  -1  -1 2.30565 0.45600   6
   8  -1   1 3.20471 0.85593   6
  -8  -1  -1 2.32001 0.98277  10
   8  -1   1 3.17691 1.01318  12
  -8   1  -1 3.27450 0.97960   9
   8   1   1 4.29818 1.05476   9
  -8   1  -1 4.21434 1.03635   9
  -8   1  -1 1.02293 1.02650  10
   8   1   1 3.00704 0.84889  12
  -8   1  -1 3.63911 0.85516   7
  -8   1  -1 1.89810 0.74528  12
   8   1   1 3.30009 0.51178   6
   8   1   1 3.43435 0.98418  10
  -8   1  -1 1.96885 0.80182  13
  -8   1  -1 1.47253 0.76243   6
   8   1   1 3.40122 1.17003   3
   8   1   1 2.59854 0.83400  11
   8   1   1 2.17901 0.82292  13
   9  -1   1 1.08037 0.92653  12
   9  -1   1 -0.2702 0.75641   9
  -9  -1  -1 0.77484 0.75261   7
  -9  -1  -1 0.93666 0.73920   9
   9  -1   1 0.07370 0.62319   6
   9  -1   1 0.39920 1.14898   3
   9  -1   1 1.09672 0.94995  13
  -9  -1  -1 0.34332 0.85913  10
   9  -1   1 1.17336 0.80427  11
  -9  -1  -1 0.98430 0.42284   6
  -9  -1  -1 0.85010 0.61335   9
   9   1   1 0.06047 0.59514  11
  -9   1  -1 0.42404 0.83799   9
   9   1   1 1.07230 0.91415   3
   9   1   1 1.22787 0.75594  12
   9   1   1 0.80742 0.79737   9
  -9   1  -1 0.53619 0.73983   6
  -9   1  -1 0.23967 0.61390   7
   9   1   1 0.24751 0.63070  13
   9   1   1 0.79430 0.39932   6
  -9   1  -1 0.00020 0.93415  10
  10  -1   1 16.0669 2.26270  12
 -10  -1  -1 16.4919 2.16229   7
  10  -1   1 18.8725 2.78874   9
  10  -1   1 17.4310 2.43551  13
 -10  -1  -1 13.8516 1.01919   6
 -10  -1  -1 14.8058 1.41015   9
 -10  -1  -1 15.6101 1.75176   9
  10  -1   1 13.2319 2.48292   3
  10  -1   1 16.2229 1.76905   6
  10  -1   1 15.6014 1.80342  11
  10   1   1 18.2417 2.25888  13
  10   1   1 16.2903 1.90719  11
 -10   1  -1 13.9682 2.15996  10
  10   1   1 18.4057 2.08945  12
 -10   1  -1 18.1140 1.78889   6
 -10   1  -1 14.5028 1.64987   7
  10   1   1 19.6785 2.39100   9
  10   1   1 13.4323 2.30996   3
 -10   1  -1 17.3801 2.15392   9
  10   1   1 15.1385 1.06499   6
  11  -1   1 3.30054 1.26133  13
  11  -1   1 2.40849 1.09629  11
 -11  -1  -1 1.80246 1.03511   7
 -11  -1  -1 1.98544 0.53558   6
 -11  -1  -1 2.54546 1.02363   9
  11  -1   1 2.12310 1.58311   3
  11  -1   1 2.34037 1.34264   9
 -11  -1  -1 2.95798 0.87126   9
  11  -1   1 1.19230 1.10277  12
 -11   1  -1 1.21920 1.16695  10
  11   1   1 2.47739 1.04603  13
 -11   1  -1 2.23808 0.96660   7
 -11   1  -1 2.15674 1.17018   9
  11   1   1 3.03045 1.10052  11
  11   1   1 2.62152 0.59858   6
  11   1   1 3.55397 1.31167   9
 -11   1  -1 2.98583 1.02572   6
  11   1   1 6.53846 1.92252   3
  11   1   1 3.36069 1.18289  12
  12  -1   1 12.6621 2.31549  13
 -12  -1  -1 16.2244 2.28223   7
 -12  -1  -1 11.9887 1.50847   9
  12  -1   1 8.50744 2.48060   3
  12  -1   1 11.2624 2.20325  12
  12  -1   1 14.8816 2.63743   9
  12  -1   1 17.4614 2.32444  11
 -12  -1  -1 13.4260 1.78433   9
 -12   1  -1 14.6152 1.85536   7
  12   1   1 11.8302 1.88702  11
  12   1   1 11.7260 1.03444   6
  12   1   1 15.7409 2.82053   3
  12   1   1 13.5356 2.34224   9
  12   1   1 10.1810 1.81365  12
 -12   1  -1 14.1340 1.79412   6
 -12   1  -1 12.6691 2.06027   9
 -12   1  -1 13.0907 2.41714  10
  12   1   1 12.5507 2.04750  13
  13  -1   1 16.4072 3.14149   3
  13  -1   1 17.8437 2.86207  13
 -13  -1  -1 11.9173 2.07457   7
  13  -1   1 10.8298 2.14852  12
  13  -1   1 12.1416 2.49196   9
 -13  -1  -1 11.8098 1.63153   9
  13  -1   1 12.2562 2.03723  11
 -13  -1  -1 12.4467 1.77045   9
  13   1   1 14.7334 2.11709  11
  13   1   1 12.2727 1.03779   6
  13   1   1 13.8822 2.15993  12
 -13   1  -1 18.8510 2.02177   6
 -13   1  -1 12.5152 1.80618   7
  13   1   1 13.1957 2.50527   9
  13   1   1 12.5009 2.21495  13
  13   1   1 12.9527 2.75621   3
 -13   1  -1 15.3501 2.34179   9
 -14  -1  -1 0.23530 0.81309   7
  14  -1   1 -0.8072 1.11609  13
  14  -1   1 -0.8445 1.35336   3
  14  -1   1 -0.7847 0.80060  12
 -14  -1  -1 0.33841 0.94334   9
  14  -1   1 -0.1538 0.97887  11
  14  -1   1 -0.3926 1.29223   9
 -14   1  -1 -0.5691 0.77663   6
  14   1   1 -0.0295 0.87891  12
 -14   1  -1 -0.4273 0.72801   7
  14   1   1 -0.6777 1.26330   3
  14   1   1 -1.2018 0.76768  13
  14   1   1 -0.2630 1.00975  11
 -14   1  -1 1.37714 1.35030   9
  14   1   1 1.04351 1.21374   9
  15  -1   1 1.74443 1.38638  11
  15  -1   1 8.66677 2.83521   3
  15  -1   1 4.35238 2.03117   9
 -15  -1  -1 2.43450 1.28338   7
  15  -1   1 3.48621 1.77821  13
  15  -1   1 0.76008 1.14259  12
 -15  -1  -1 6.73327 1.44480   9
 -15   1  -1 5.02994 1.76922   9
  15   1   1 4.39318 1.68875  13
 -15   1  -1 1.02832 0.90436   7
  15   1   1 7.57108 2.56229   3
  15   1   1 2.28760 1.43927   9
  15   1   1 3.11010 1.62522  11
  15   1   1 4.49641 1.49700  12
 -15   1  -1 4.02641 1.27852   6
  16  -1   1 2.43576 1.72532  11
  16  -1   1 0.27160 1.71258   4
 -16  -1  -1 -0.0139 1.06995   7
  16  -1   1 1.15701 1.68280   9
  16  -1   1 0.63393 1.56666  13
  16  -1   1 3.10531 2.08101   3
  16  -1   1 -0.0776 1.25416  12
 -16   1  -1 -0.2454 0.87321   7
 -16   1  -1 2.08970 1.65574   9
  16   1   1 -0.4421 1.26578   9
  16   1   1 0.45031 1.69465   3
  16   1   1 -0.1650 1.06062  12
 -16   1  -1 1.22498 1.16690   6
  16   1   1 0.92462 1.33207  11
  16   1   1 0.83680 1.26567  13
  15  -2  -1 -0.7886 1.47795   3
 -15  -2   1 -0.6599 0.82678   7
  15  -2  -1 -0.3146 1.62177   4
  15  -2  -1 1.51474 1.41762  11
  15  -2  -1 -0.7664 1.23486   9
  15  -2  -1 0.44996 1.33292  13
  15  -2  -1 -0.0949 0.99511  12
  15   2  -1 0.36124 0.97759  11
 -15   2   1 -0.6621 1.24777   9
  15   2  -1 0.25646 1.09657  13
  15   2  -1 1.33679 1.48922   3
  15   2  -1 -0.2400 0.98393   9
  15   2  -1 -0.1657 0.78402  12
 -15   2   1 -0.6887 1.12161   6
  14  -2  -1 1.05790 1.36205  11
  14  -2  -1 1.84198 1.66685   9
  14  -2  -1 -0.9825 0.96077  12
 -14  -2   1 -0.2289 1.12429   7
  14  -2  -1 -0.4390 1.88202   4
  14  -2  -1 0.87080 1.68693   3
  14  -2  -1 0.53823 1.40812  13
  14   2  -1 0.26822 0.95541  13
 -14   2   1 1.55230 1.42210   9
  14   2  -1 0.74323 1.25225   3
  14   2  -1 0.17855 1.00536  11
  14   2  -1 -0.0145 0.94868   9
  14   2  -1 0.27314 0.92701  12
 -14   2   1 -0.9626 0.90917   6
  13  -2  -1 3.18124 2.00882   3
  13  -2  -1 0.62319 1.07648  11
 -13  -2   1 0.34854 1.21076   7
  13  -2  -1 0.08045 1.75126   4
  13  -2  -1 -0.0963 1.06070  12
  13  -2  -1 0.75559 1.48459   9
  13  -2  -1 0.48044 1.17455  13
  13   2  -1 0.93246 0.93806  13
 -13   2   1 0.61663 1.00497   6
  13   2  -1 0.35982 0.89605   9
  13   2  -1 -0.0416 0.93247  11
 -13   2   1 2.34842 1.44619   9
  13   2  -1 0.59442 1.29424   3
  13   2  -1 0.47045 0.92586  12
 -12  -2   1 1.93323 1.29130   7
  12  -2  -1 -0.5744 1.41410   3
  12  -2  -1 1.41837 1.64188   4
  12  -2  -1 1.81619 1.25578  13
  12  -2  -1 2.35699 1.19249  11
  12  -2  -1 1.51131 1.36228   9
  12  -2  -1 1.88928 1.26690  12
  12   2  -1 1.32764 0.95052  13
 -12   2   1 -0.5309 1.10355   9
  12   2  -1 1.23717 0.87803  12
  12   2  -1 1.54247 1.28457   3
  12   2  -1 0.79822 0.81570  11
  12   2  -1 -0.3844 0.82162   9
 -12   2   1 0.68861 1.00912   6
  11  -2  -1 4.98402 1.91085   3
  11  -2  -1 6.31402 1.79293  12
  11  -2  -1 2.65089 1.30118  13
 -11  -2   1 7.58105 1.78915   7
  11  -2  -1 6.10490 1.95539   9
  11  -2  -1 1.73684 1.67587   4
  11  -2  -1 3.20065 1.13899  11
  11   2  -1 4.22471 1.25756  11
  11   2  -1 6.71544 1.28121  12
  11   2  -1 5.66707 1.61379   3
 -11   2   1 5.39875 1.54116   9
 -11   2   1 5.19013 1.27712   6
  11   2  -1 3.14365 1.32385   9
  11   2  -1 5.80737 1.35312  13
  10  -2  -1 2.20807 1.66427   4
  10  -2  -1 2.10929 0.81951   7
  10  -2  -1 0.60496 0.98042   9
  10  -2  -1 1.58993 1.19262  12
  10  -2  -1 0.63746 0.90880  11
  10  -2  -1 1.74637 1.13150  13
  10  -2  -1 0.29159 1.35536   3
 -10  -2   1 0.37600 1.02653   7
 -10   2   1 1.31611 1.08966  10
  10   2  -1 0.81222 0.73543  13
 -10   2   1 0.81059 0.95871   6
  10   2  -1 0.81791 0.85117  11
  10   2  -1 1.39526 0.88210   9
 -10   2   1 0.98198 0.96727   9
  10   2  -1 1.66171 1.06013   3
  10   2  -1 0.95357 0.70626  12
   9  -2  -1 14.5429 2.64301   3
   9  -2  -1 15.2839 2.08180  13
   9  -2  -1 14.7464 2.17955  12
  -9  -2   1 17.0109 2.21798   7
   9  -2  -1 14.9488 2.97817   4
   9  -2  -1 13.7325 1.47073   7
   9  -2  -1 17.0207 1.96395  11
   9  -2  -1 14.8865 2.42801   9
   9   2  -1 18.1967 1.88560   9
   9   2  -1 16.8104 1.56146  12
  -9   2   1 17.8797 1.94221   6
  -9   2   1 17.0600 2.24897   9
   9   2  -1 16.8060 1.64060  13
   9   2  -1 19.5019 1.99262  11
  -9   2   1 12.7410 2.09284  10
   9   2  -1 16.3681 2.12917   3
   8  -2  -1 36.1668 3.09581   9
   8  -2  -1 41.2104 2.19219   7
   8  -2  -1 41.9354 3.10054  13
   8  -2  -1 38.9127 3.00069  12
   8  -2  -1 43.0699 3.54545   3
   8  -2  -1 39.8559 2.54184  11
  -8  -2   1 35.0451 2.69159   7
   8  -2  -1 44.2029 3.84806   4
   8   2  -1 40.0075 2.86132   8
   8   2  -1 41.0458 2.78357   3
  -8   2   1 43.0164 2.94081   9
   8   2  -1 43.3430 2.44902   9
  -8   2   1 42.5004 3.12658  13
   8   2  -1 42.8970 2.45158  13
   8   2  -1 41.0592 2.45962  11
  -8   2   1 43.1239 2.62473   6
   8   2  -1 36.3865 2.72113   4
   8   2  -1 43.1672 2.27445  12
   8   2  -1 40.1859 2.46574  10
  -8   2   1 44.3540 2.96182  10
   7  -2  -1 11.6224 1.41411  11
  -7  -2   1 13.7018 1.43744   3
   7  -2  -1 9.55531 1.54127  13
   7  -2  -1 12.4205 1.84736   9
   7  -2  -1 12.8739 2.26305   3
  -7  -2   1 11.6546 1.14286  13
   7  -2  -1 12.3329 2.25317   4
   7  -2  -1 12.1800 1.48178   6
   7  -2  -1 11.0871 1.12249   7
  -7  -2   1 10.8145 1.57981   7
   7  -2  -1 9.86727 1.69187  12
   7   2  -1 11.0180 1.20983   9
  -7   2   1 13.1028 1.69441  10
  -7   2   1 12.8402 1.64627  12
  -7   2   1 11.3116 1.87820   3
   7   2  -1 12.3347 1.20358  13
  -7   2   1 10.9790 1.58682   9
   7   2  -1 10.7222 1.33873  10
  -7   2   1 13.7861 1.63044   6
  -7   2   1 9.58041 1.43388  13
  -7   2   1 13.0911 1.38438  11
   7   2  -1 10.4548 1.40501   8
   7   2  -1 11.8055 1.31749  11
  -7   2   1 12.6740 1.64136   9
   7   2  -1 13.2379 1.60702   3
   7   2  -1 12.9742 1.75934   4
  -6  -2   1 30.0128 2.21779   7
   6  -2  -1 26.7080 1.48566   7
   6  -2  -1 27.0613 2.02591  10
   6  -2  -1 26.4101 1.82953  11
   6  -2  -1 32.0164 2.91294   4
   6  -2  -1 27.0758 2.31364   9
  -6  -2   1 29.1906 1.59130  13
   6  -2  -1 30.4263 2.70713   3
   6  -2  -1 27.3856 2.26135  13
  -6  -2   1 27.5022 1.72775   3
   6  -2  -1 27.4230 2.26360  12
   6  -2  -1 30.5955 1.95641   6
   6   2  -1 28.8743 2.06935   4
  -6   2   1 26.3991 2.09469  13
  -6   2   1 28.7149 2.06205  12
   6   2  -1 27.2933 1.73814  10
   6   2  -1 28.9057 1.92421   3
  -6   2   1 28.4760 2.17187   9
  -6   2   1 24.6021 1.99777  10
   6   2  -1 28.7525 1.66111  13
   6   2  -1 29.9833 1.99084   8
   6   2  -1 29.3692 1.61912   9
  -6   2   1 30.0271 2.02224   6
  -6   2   1 29.5065 2.55495   3
  -6   2   1 29.2159 1.75444  11
   6   2  -1 29.5384 2.10609   7
  -6   2   1 30.5007 2.22511   9
   5  -2  -1 6.06313 1.26653  12
  -5  -2   1 7.88296 0.95409   3
   5  -2  -1 8.86135 1.20196   6
   5  -2  -1 6.72077 1.14758  13
  -5  -2   1 8.73872 0.81735  13
   5  -2  -1 8.34892 1.69253   4
   5  -2  -1 8.92430 1.26538  10
   5  -2  -1 7.21328 1.49603   3
   5  -2  -1 8.36719 1.42920   9
  -5  -2   1 6.68152 1.16396   7
   5  -2  -1 8.03218 0.73140   7
   5  -2  -1 10.3520 1.23915  11
   5  -2  -1 8.92192 0.90669   8
   5   2  -1 9.82286 1.33982   4
   5   2  -1 8.31135 1.31604   7
   5   2  -1 8.78699 0.48353   6
   5   2  -1 11.0316 1.13521  10
  -5   2   1 7.86076 1.18981  10
  -5   2   1 7.25958 1.29299   9
  -5   2   1 8.78806 1.30130   9
   5   2  -1 9.46279 1.25490   8
  -5   2   1 7.73190 1.17930  13
  -5   2   1 7.63304 1.24903  12
   5   2  -1 10.1400 0.91771  13
  -5   2   1 8.37603 1.03352  11
   5   2  -1 9.04021 1.05177   3
   5   2  -1 8.69156 0.78743   9
   5   2  -1 8.82592 0.49719   6
  -5   2   1 7.99793 1.46077   3
  -5   2   1 7.09214 1.06954   6
   4  -2  -1 14.6055 1.40409  11
   4  -2  -1 15.0856 1.85395  12
   4  -2  -1 16.0613 1.51845   6
  -4  -2   1 15.5856 1.01147  13
   4  -2  -1 14.7228 1.29230  10
   4  -2  -1 15.3645 0.91341   7
   4  -2  -1 13.8843 1.70102   9
   4  -2  -1 15.9782 2.10636   4
  -4  -2   1 15.9960 1.11635   3
   4  -2  -1 16.6391 1.60484  13
   4  -2  -1 15.2533 1.09829   8
   4  -2  -1 19.1306 2.17301   3
  -4   2   1 13.2310 1.52071   9
  -4   2   1 12.4919 1.51705   9
  -4   2   1 15.8048 1.54410   6
   4   2  -1 15.4181 1.00508  13
   4   2  -1 16.6073 1.15593   3
   4   2  -1 18.3424 1.68288   8
  -4   2   1 14.1845 1.14873  11
   4   2  -1 16.2651 1.10946  10
  -4   2   1 16.3951 1.47678  10
  -4   2   1 18.1520 2.02449   3
  -4   2   1 15.5558 1.68792  12
   4   2  -1 18.5172 1.50449   4
   4   2  -1 16.3019 0.81280   6
   4   2  -1 15.0046 0.93428   9
   4   2  -1 15.0305 1.55755   7
   3  -2  -1 84.9742 3.51385  11
   3  -2  -1 86.3507 3.36833   5
  -3  -2   1 82.6670 3.60927   4
   3  -2  -1 86.8616 4.10772   3
   3  -2  -1 81.8267 3.78784  13
  -3  -2   1 84.1876 3.71091   7
  -3  -2   1 84.9842 3.14531  13
   3  -2  -1 82.5464 3.47583  10
   3  -2  -1 84.6537 3.58920   6
  -3  -2   1 83.6717 3.32273   3
   3  -2  -1 81.7788 3.87591   9
   3  -2  -1 83.3423 3.28587   8
   3  -2  -1 85.4509 4.29874   4
   3  -2  -1 83.6688 3.99233  12
   3   2  -1 81.3245 3.20181   3
  -3   2   1 88.5820 4.35736   4
   3   2  -1 89.4282 3.73816   7
  -3   2   1 78.4851 3.80387   9
   3   2  -1 82.8498 3.60137   8
  -3   2   1 83.3706 3.52599  10
  -3   2   1 84.7954 3.61417   6
   3   2  -1 86.9793 3.14407  13
  -3   2   1 86.8715 3.42254  11
  -3   2   1 93.3882 3.84516  13
   3   2  -1 89.0540 3.60106  12
   3   2  -1 81.6815 3.72385   4
   3   2  -1 87.5696 3.05855   6
  -3   2   1 83.5442 3.67408   9
  -3   2   1 84.2314 3.88408  12
   3   2  -1 87.8839 3.06271   9
  -3   2   1 90.3126 4.22046   3
   3   2  -1 89.5175 3.16898  10
   2  -2  -1 18.2658 1.23093   6
   2  -2  -1 17.1565 1.21672  11
   2  -2  -1 15.1079 0.94994   5
  -2  -2   1 14.8948 1.25475   8
   2  -2  -1 18.0964 1.51815  12
   2  -2  -1 16.5516 1.08564   8
   2  -2  -1 14.5023 1.30508  13
  -2  -2   1 15.2968 0.89041   6
  -2  -2   1 16.7207 1.11826   3
  -2  -2   1 16.9394 1.30519   4
   2  -2  -1 14.7234 1.83042   4
   2  -2  -1 15.4520 1.07014  10
   2  -2  -1 16.0375 1.36528   3
  -2  -2   1 14.6643 0.91756  13
   2  -2  -1 17.2741 1.41736   9
  -2  -2   1 15.6745 1.26181   7
  -2   2   1 16.0821 1.59323   9
   2   2  -1 15.6319 1.02400   5
   2   2  -1 18.2812 1.00705  13
   2   2  -1 16.3613 0.85475  10
   2   2  -1 16.0417 0.94504   6
   2   2  -1 15.6491 0.82499   9
   2   2  -1 15.6062 1.01911   3
  -2   2   1 16.0813 1.28738   9
  -2   2   1 13.0997 0.97843   8
  -2   2   1 14.5339 1.35067  12
  -2   2   1 17.1044 1.34320  13
   2   2  -1 16.4223 1.29482  12
  -2   2   1 15.2149 1.07234  10
   2   2  -1 17.0551 1.39845   4
  -2   2   1 16.4990 1.49186   3
  -2   2   1 14.0406 1.08131  11
   2   2  -1 17.7712 1.31307   8
  -2   2   1 15.0063 1.70474   4
  -2   2   1 16.7251 1.50689  13
  -2   2   1 15.4859 1.25060   6
  -1  -2   1 0.02970 0.48749   4
   1  -2  -1 -0.0079 0.41272   9
   1  -2  -1 0.11419 0.41574   6
   1  -2  -1 -0.1442 0.37929   8
  -1  -2   1 0.46268 0.41405   7
  -1  -2   1 0.34937 0.32883   6
  -1  -2   1 0.40078 0.46606   8
  -1  -2   1 -0.0883 0.48897  12
   1  -2  -1 1.21435 0.68271  12
   1  -2  -1 1.31823 0.53296  11
   1  -2  -1 0.09873 0.24119   5
   1  -2  -1 1.10168 0.35362  10
   1  -2  -1 -0.1460 0.57206   4
   1  -2  -1 0.77384 0.39523   9
  -1   2   1 0.07833 0.24150   5
  -1   2   1 0.40878 0.51954  13
   1   2  -1 0.08610 0.50661   4
  -1   2   1 0.40650 0.65577   4
   1   2  -1 0.17141 0.42369   3
  -1   2   1 0.35723 0.40098  11
  -1   2   1 0.64137 0.68108   3
   1   2  -1 0.55229 0.37217   6
  -1   2   1 0.65274 0.39216   8
  -1   2   1 0.78068 0.44768   9
  -1   2   1 -0.1708 0.28654  10
  -1   2   1 0.75482 0.54113   3
  -1   2   1 0.42529 0.50050   6
   1   2  -1 0.53707 0.46541  12
   1   2  -1 0.51226 0.38797  11
   1   2  -1 0.31159 0.25787   5
   1   2  -1 0.23066 0.25851   9
   1   2  -1 0.04068 0.43289   8
  -1   2   1 0.44303 0.49791   9
  -1   2   1 0.16490 0.49422  12
   1   2  -1 0.63498 0.43537  13
   1   2  -1 0.05315 0.22184  10
  -1   2   1 0.44193 0.44618  13
   0  -2  -1 6.09879 0.80756  13
   0  -2  -1 5.85391 0.82117   8
   0  -2   1 4.81869 0.92554   4
   0  -2  -1 4.02123 0.81164  12
   0  -2  -1 5.89586 1.03467   4
   0  -2  -1 5.30283 0.55239   5
   0  -2   1 6.05992 0.74168   6
   0  -2   1 4.48238 0.64059  11
   0  -2   1 4.80240 0.82706  12
   0  -2  -1 7.56651 0.92931  11
   0  -2  -1 6.12452 0.72251   6
   0  -2  -1 6.28092 1.02865   3
   0  -2  -1 5.98950 0.42827  10
   0  -2   1 6.06700 0.69606   7
   0  -2  -1 5.45173 0.64970   9
   0  -2   1 4.52031 0.72234   8
   0  -2   1 6.80022 0.55081  10
   0   2   1 4.15141 0.66896   8
   0   2   1 6.58006 1.13130   4
   0   2  -1 6.43636 0.93646  12
   0   2   1 5.49009 1.04343   3
   0   2  -1 6.93131 0.77031  13
   0   2  -1 5.84510 0.74639   6
   0   2   1 5.94532 0.74011   6
   0   2   1 6.09123 0.56266   5
   0   2   1 6.69475 0.79287   9
   0   2   1 6.62265 0.78811   9
   0   2  -1 7.36953 1.02958   3
   0   2  -1 6.03225 1.01009   4
   0   2  -1 6.27087 0.78789  13
   0   2   1 5.64271 0.74689  11
   0   2   1 6.39566 0.99026  12
   0   2   1 6.54262 0.86107  13
   0   2  -1 6.50985 0.84400   8
   0   2  -1 5.76078 0.73344   9
   0   2  -1 6.58212 0.87333   3
   0   2  -1 6.70036 0.55457  10
   0   2  -1 7.00077 0.74969  11
   1  -2   1 357.658 12.2992   6
   1  -2   1 377.224 12.5967   3
  -1  -2  -1 371.643 12.0741   6
   1  -2   1 369.438 12.3467   9
  -1  -2  -1 365.475 12.3178  13
  -1  -2  -1 365.780 12.0422   9
   1  -2   1 358.236 12.1311  11
  -1  -2  -1 352.320 12.6017   3
   1  -2   1 366.900 12.0993  10
  -1  -2  -1 368.234 12.3708   8
   1  -2   1 359.311 12.7342  12
   1  -2   1 375.079 12.3417   8
  -1  -2  -1 373.738 12.8200   4
   1  -2   1 370.064 11.9530   7
   1  -2   1 365.548 12.9154   4
  -1  -2  -1 374.277 12.6583  12
  -1  -2  -1 363.092 12.1217   5
  -1   2  -1 370.198 12.6633  12
   1   2   1 372.206 12.5908   3
  -1   2  -1 369.234 12.4692   9
  -1   2  -1 362.727 12.1058  10
   1   2   1 362.211 12.1942   9
  -1   2  -1 364.417 12.8980   4
  -1   2  -1 353.067 12.3088   6
   1   2   1 356.291 12.3697   8
   1   2   1 370.355 12.0639   6
  -1   2  -1 369.592 12.3625  13
   1   2   1 363.073 12.3755  11
  -1   2  -1 368.101 12.2844   8
   1   2   1 386.424 12.7003  12
   1   2   1 379.379 12.9009   4
   1   2   1 365.943 12.3336  13
  -1   2  -1 364.603 12.1064  11
   1   2   1 373.705 12.1300   5
  -1   2  -1 367.299 12.6610   3
  -2  -2  -1 71.4126 2.68443   9
  -2  -2  -1 69.3318 2.63697   6
  -2  -2  -1 71.5482 2.97215  13
   2  -2   1 73.0415 2.96970  10
  -2  -2  -1 70.8905 3.36886   4
   2  -2   1 71.1134 3.46794   3
   2  -2   1 78.4282 3.14535   6
  -2  -2  -1 73.9419 3.21315   7
   2  -2   1 73.2410 3.47443  12
   2  -2   1 72.6034 2.99781   8
   2  -2   1 72.9154 2.88383  11
   2  -2   1 66.9384 3.59428   4
   2  -2   1 69.2031 3.22931   9
   2  -2   1 72.3922 3.18568  13
  -2  -2  -1 71.6754 3.20654   3
  -2   2  -1 77.8607 3.73848   4
  -2   2  -1 75.0176 3.36392  12
   2   2   1 74.6231 2.86657   9
  -2   2  -1 74.5676 2.82235  11
   2   2   1 74.0742 3.28301  12
   2   2   1 71.7441 3.41801   4
  -2   2  -1 73.5780 3.30142   9
  -2   2  -1 73.5661 3.15974  13
   2   2   1 73.3051 2.44527  10
  -2   2  -1 70.8541 3.10411   6
  -2   2  -1 74.0511 3.00376  10
   2   2   1 69.4170 3.10049   8
   2   2   1 72.7800 2.98360   5
   2   2   1 73.0870 2.64853   6
   2   2   1 69.6583 2.92674  13
   2   2   1 70.7423 3.06638   3
  -3  -2  -1 0.13028 0.69978   7
  -3  -2  -1 0.63268 0.23837   6
  -3  -2  -1 0.55463 0.32018   9
   3  -2   1 0.73058 0.61963   6
   3  -2   1 0.64426 0.54278  10
   3  -2   1 1.04861 0.82522  12
   3  -2   1 -0.6919 0.59961   4
   3  -2   1 1.32377 0.86043   3
  -3  -2  -1 0.15253 0.49464   3
   3  -2   1 0.68389 0.45129  11
  -3  -2  -1 -0.1685 0.39456  13
  -3  -2  -1 0.28990 0.56929   4
   3  -2   1 -0.1247 0.46143   8
   3  -2   1 0.50650 0.62378   9
   3  -2   1 0.59499 0.56162  13
   3   2   1 0.37530 0.31805  10
  -3   2  -1 0.28178 0.60235  12
  -3   2  -1 0.13351 0.49641  13
  -3   2  -1 0.98363 0.70000   6
   3   2   1 -0.0595 0.48818   8
   3   2   1 0.50898 0.55849   4
   3   2   1 0.21438 0.49184   5
  -3   2  -1 0.95199 0.67296   3
  -3   2  -1 0.05645 0.56347  10
  -3   2  -1 -0.1769 0.52719   9
   3   2   1 -0.1433 0.42688   3
  -3   2  -1 -0.1613 0.36866  11
   3   2   1 0.26827 0.37038  13
   3   2   1 0.23128 0.36552   9
   3   2   1 0.50348 0.23948   6
   4  -2   1 121.057 4.83138   6
   4  -2   1 122.991 5.26796   9
  -4  -2  -1 118.119 4.20919   9
   4  -2   1 119.532 5.74270   4
   4  -2   1 116.508 5.48551   3
   4  -2   1 120.330 4.57099  11
   4  -2   1 118.402 4.81789  10
   4  -2   1 121.866 4.52000   8
  -4  -2  -1 125.425 5.03813   4
   4  -2   1 114.116 5.18383  12
  -4  -2  -1 120.412 4.74534   3
  -4  -2  -1 114.340 4.99397   7
   4  -2   1 120.922 5.08493  13
   4  -2   1 121.541 3.95998   7
  -4  -2  -1 119.356 4.54982  13
   4   2   1 124.488 4.46658   9
   4   2   1 112.063 5.05071   4
   4   2   1 121.826 4.51173  13
  -4   2  -1 117.939 4.84259  10
  -4   2  -1 117.892 5.08523   9
  -4   2  -1 117.523 4.83643   6
   4   2   1 105.118 4.30098  10
  -4   2  -1 119.949 5.03724  12
   4   2   1 121.594 4.86947   8
   4   2   1 123.919 4.92829   5
  -4   2  -1 121.369 4.45450  11
  -4   2  -1 131.599 5.06252  13
  -4   2  -1 116.356 5.38540   3
   4   2   1 114.980 4.67807   3
  -5  -2  -1 34.6520 1.90195  13
   5  -2   1 37.4917 2.81393   3
  -5  -2  -1 36.1399 2.08764   3
   5  -2   1 32.0922 2.10165  10
   5  -2   1 35.2361 2.52544   9
  -5  -2  -1 36.0645 1.62095   9
   5  -2   1 38.4610 3.03104   4
   5  -2   1 33.3197 2.42651  12
   5  -2   1 34.8655 1.94068  11
   5  -2   1 33.7732 2.37714  13
   5  -2   1 32.9290 2.11163   6
  -5  -2  -1 36.8272 2.39809   7
   5   2   1 34.3003 2.29525   4
  -5   2  -1 38.3346 2.33585  12
  -5   2  -1 31.7917 2.56432   3
  -5   2  -1 37.0764 1.83917  11
   5   2   1 32.3664 1.81129  10
  -5   2  -1 34.5716 2.25474  13
   5   2   1 34.3442 2.10744   3
  -5   2  -1 34.7128 2.28648  10
   5   2   1 35.9250 1.90724  13
   5   2   1 36.0704 1.84980   9
   5   2   1 35.7372 2.28478   5
  -5   2  -1 36.3217 2.16009   6
  -5   2  -1 39.6238 2.42176   9
   6  -2   1 3.25257 0.89792   6
   6  -2   1 4.86033 1.38890   3
  -6  -2  -1 1.93613 0.87796   7
  -6  -2  -1 3.59788 0.55757   9
  -6  -2  -1 2.82490 0.66414  13
  -6  -2  -1 3.26365 0.80453   3
   6  -2   1 1.16306 0.87096  12
   6  -2   1 2.20022 1.07103   4
   6  -2   1 2.97787 0.85613  10
   6  -2   1 2.58771 0.89229  13
   6  -2   1 2.34036 0.97415   9
   6  -2   1 1.36207 0.62300  11
  -6   2  -1 2.23660 0.59734  11
   6   2   1 3.15109 0.84668   3
  -6   2  -1 1.55529 0.70209  13
  -6   2  -1 3.13764 1.02513  10
  -6   2  -1 2.53358 0.99482   3
  -6   2  -1 1.56834 0.81423   6
   6   2   1 1.93375 0.79002   5
  -6   2  -1 3.45193 0.99266   9
   6   2   1 3.13013 0.72150   9
   6   2   1 4.25803 1.05525   4
   6   2   1 2.71253 0.67849  10
  -6   2  -1 1.97319 0.79827  12
   6   2   1 3.28604 0.70423  13
  -6   2  -1 1.56790 0.77999   9
   7  -2   1 20.6945 2.87499   4
   7  -2   1 22.5647 1.76188   6
   7  -2   1 22.3615 2.12822  13
   7  -2   1 19.7076 2.32518   9
   7  -2   1 22.2093 1.71915  11
  -7  -2  -1 21.4814 1.95832   7
  -7  -2  -1 21.3649 1.29359   9
  -7  -2  -1 22.6326 1.34367   9
   7  -2   1 21.1408 2.88752   3
   7  -2   1 15.5752 2.00319  12
  -7  -2  -1 21.0149 1.76222   3
   7   2   1 20.5447 1.87824   3
  -7   2  -1 19.7212 1.76127  12
  -7   2  -1 24.1622 2.74665   3
  -7   2  -1 22.7092 1.85505   6
   7   2   1 18.1574 1.55125  10
  -7   2  -1 23.7278 2.04177  10
   7   2   1 22.0159 1.60891   9
  -7   2  -1 24.0902 1.98897   9
   7   2   1 24.2147 2.10061   4
   7   2   1 21.3569 1.64254  13
  -7   2  -1 19.4177 1.45169  11
  -7   2  -1 20.4750 1.95732  13
  -8  -2  -1 6.39743 1.49294   7
  -8  -2  -1 7.44145 0.88308   9
   8  -2   1 6.47600 2.04196   4
   8  -2   1 9.58955 1.46439  11
   8  -2   1 7.17333 1.52895  12
   8  -2   1 6.18691 1.27704   5
   8  -2   1 11.8310 2.31834   3
  -8  -2  -1 8.54180 0.97345   9
   8  -2   1 6.92362 1.53534  13
   8  -2   1 5.90054 1.49668   9
   8   2   1 6.15230 1.08493  10
  -8   2  -1 5.99511 1.08010  11
  -8   2  -1 7.46968 1.36065   6
  -8   2  -1 5.47406 1.33758  10
  -8   2  -1 7.17413 1.40119  13
   8   2   1 7.02276 1.41084   3
   8   2   1 5.77012 1.07548  11
  -8   2  -1 6.03430 1.29063   9
   8   2   1 7.24427 1.14627  13
   8   2   1 4.88755 1.05001   9
  -9  -2  -1 1.25435 1.03743   7
   9  -2   1 0.59262 1.21970   3
   9  -2   1 -0.1367 0.90488  13
  -9  -2  -1 1.00098 0.60246   9
  -9  -2  -1 1.70250 0.56763   9
   9  -2   1 1.07553 1.43893   4
   9  -2   1 1.78372 0.93020  11
   9  -2   1 0.99621 1.12128   9
   9  -2   1 0.04312 1.02796  12
   9   2   1 1.09595 0.82058   9
  -9   2  -1 0.77395 0.99088  10
   9   2   1 0.91118 1.00465   3
   9   2   1 1.36086 0.77631  13
   9   2   1 0.74731 0.74337  12
  -9   2  -1 1.31943 0.93203   6
  -9   2  -1 -0.0531 0.86679   9
   9   2   1 0.92642 0.77499  11
 -10  -2  -1 7.37047 1.71827   7
 -10  -2  -1 6.12091 0.95754   9
  10  -2   1 7.23895 1.89717   9
 -10  -2  -1 4.63237 0.80032   9
  10  -2   1 6.23197 1.68418  13
  10  -2   1 4.85430 1.29369  11
  10  -2   1 7.20513 1.81867  12
  10  -2   1 7.53232 2.18392   3
  10  -2   1 2.98395 1.80477   4
 -10   2  -1 6.72809 1.54183   9
 -10   2  -1 7.44725 1.78637  10
  10   2   1 7.32966 1.49387   9
  10   2   1 5.75942 1.18927  13
 -10   2  -1 5.30797 1.28305   6
  10   2   1 6.37464 1.29488  11
  10   2   1 4.37681 1.47737   3
  10   2   1 5.04500 1.12015  12
  11  -2   1 0.97926 1.33730   9
 -11  -2  -1 -0.5235 0.45701   9
  11  -2   1 1.28109 1.58096   4
  11  -2   1 -0.2344 1.04331  12
  11  -2   1 0.02294 0.88729  11
 -11  -2  -1 0.89338 1.09150   7
 -11  -2  -1 -0.2592 0.56087   9
  11  -2   1 -0.8290 0.92542  13
  11  -2   1 0.91725 1.43830   3
  11   2   1 1.91484 0.99493   9
  11   2   1 0.32204 0.76022  13
  11   2   1 -0.5462 0.90206   3
 -11   2  -1 0.59329 1.08031   9
  11   2   1 -0.0314 0.74773  12
 -11   2  -1 -2.1414 0.95197  10
 -11   2  -1 -1.1117 0.86191   6
  11   2   1 1.73756 0.99548  11
  12  -2   1 -0.8513 0.86245  13
  12  -2   1 -0.4244 1.45961   4
  12  -2   1 0.52434 1.31257   9
 -12  -2  -1 -1.3867 0.89832   7
 -12  -2  -1 -0.0339 0.53622   9
  12  -2   1 -1.3003 1.12723   3
  12  -2   1 0.92611 0.99530  11
 -12  -2  -1 0.66441 0.62080   9
  12  -2   1 -0.9378 0.95953  12
  12   2   1 -0.4898 0.87476  11
 -12   2  -1 1.32596 1.26403  10
  12   2   1 -1.0414 0.96272   3
 -12   2  -1 -0.5508 1.02198   9
  12   2   1 -0.2287 0.80481  12
  12   2   1 -0.2295 0.82805   9
  12   2   1 0.15888 0.80648  13
 -12   2  -1 0.52557 1.04074   6
  13  -2   1 0.68219 1.47352   9
  13  -2   1 1.57063 1.10865  11
  13  -2   1 -1.9043 1.40385   3
 -13  -2  -1 0.45125 0.58685   9
  13  -2   1 -0.9665 1.30969   4
  13  -2   1 -0.6861 0.89111  12
  13  -2   1 1.07679 1.44710  13
 -13  -2  -1 0.50066 0.53472   9
 -13  -2  -1 1.12758 1.23214   7
  13   2   1 -1.1222 0.94954  11
  13   2   1 0.65839 0.88641  12
  13   2   1 0.33044 1.31395   3
 -13   2  -1 0.42483 1.15711   9
 -13   2  -1 0.92190 1.05666   6
  13   2   1 1.62405 1.08795  13
  13   2   1 0.98404 1.06478   9
  14  -2   1 4.01029 2.28252   3
  14  -2   1 2.12278 1.80765   9
 -14  -2  -1 3.10685 1.50644   7
  14  -2   1 3.60896 1.59918  11
  14  -2   1 0.47248 1.23629  12
  14  -2   1 5.59471 1.98622  13
  14  -2   1 5.63089 2.58218   4
  14   2   1 2.84521 1.57025   3
  14   2   1 3.98464 1.28744  12
  14   2   1 0.89417 1.11989   9
  14   2   1 5.22804 1.63156  11
 -14   2  -1 3.51401 1.69052   9
 -14   2  -1 2.86821 1.38937   6
  14   2   1 4.53643 1.54735  13
  15  -2   1 -0.2404 1.68434   9
 -15  -2  -1 0.61726 1.18320   7
  15  -2   1 0.01118 1.27861  11
  15  -2   1 -0.1356 1.67224   4
  15  -2   1 0.65783 1.56810  13
  15  -2   1 1.26536 1.91707   3
  15  -2   1 0.85139 1.27317  12
  15   2   1 1.45130 1.55534   3
  15   2   1 0.21190 0.95283  12
  15   2   1 -0.0184 0.95654  11
  15   2   1 -0.6228 0.81626  13
 -15   2  -1 0.57512 1.20852   6
 -15   2  -1 1.50676 1.51470   9
  15   2   1 -0.4807 0.98083   9
  15  -3  -1 1.37332 2.17190   4
  15  -3  -1 3.93380 2.17335   3
  15  -3  -1 0.41885 1.61511   5
  15  -3  -1 0.29913 1.31577  12
 -15  -3   1 2.68375 1.50430   7
  15  -3  -1 2.84729 2.30085   9
  15  -3  -1 2.40339 1.76158  11
  15  -3  -1 3.58504 1.96887  13
  15   3  -1 1.41077 1.42769   3
  15   3  -1 4.27863 1.59339  11
  15   3  -1 1.87307 1.19574  12
 -15   3   1 3.58865 1.87128   9
 -15   3   1 2.69310 2.33950  13
 -15   3   1 2.37181 1.48915   6
  15   3  -1 3.78050 1.45233  13
  15   3  -1 1.32265 1.30513   9
  14  -3  -1 4.06572 1.84021  12
  14  -3  -1 14.1732 3.50627   3
  14  -3  -1 12.5605 2.34746  11
  14  -3  -1 9.52253 1.41778   8
  14  -3  -1 10.3985 2.37536   5
  14  -3  -1 11.3876 3.26895   4
  14  -3  -1 7.03844 2.32623  13
 -14  -3   1 9.46215 2.31909   7
  14  -3  -1 8.67679 2.54066   9
  14   3  -1 15.7883 2.48592  11
 -14   3   1 11.6760 2.14862   6
  14   3  -1 11.2604 2.01210  13
  14   3  -1 5.23999 1.60169   9
  14   3  -1 10.0505 1.82445  12
 -14   3   1 11.0040 2.44214   9
  14   3  -1 5.13476 1.83626   3
  13  -3  -1 -1.5504 0.84224  12
  13  -3  -1 1.71471 1.88924   3
  13  -3  -1 -0.8079 1.81329   4
 -13  -3   1 -0.2437 1.24296   7
  13  -3  -1 0.48665 1.49077  13
  13  -3  -1 -0.5248 0.71067   8
  13  -3  -1 -0.9117 1.01555  11
  13  -3  -1 -0.6706 1.41010   9
 -13   3   1 0.43644 1.14975   6
  13   3  -1 0.68963 0.85252  13
  13   3  -1 0.14989 1.04312   3
  13   3  -1 -0.8372 0.71912   9
 -13   3   1 -0.0229 1.20109   9
  13   3  -1 0.09852 0.79304  12
  13   3  -1 -0.3945 0.87866  11
  12  -3  -1 4.75007 1.81275   9
  12  -3  -1 2.20527 1.17406  11
  12  -3  -1 1.93001 1.83140   3
  12  -3  -1 2.52356 1.86293   4
  12  -3  -1 1.06766 0.80285   8
  12  -3  -1 0.66287 1.25602  13
  12  -3  -1 2.31204 1.56431  12
 -12  -3   1 2.23059 1.32551   7
  12   3  -1 2.81192 1.09013  12
  12   3  -1 1.98969 1.01942  13
 -12   3   1 1.89308 1.22274   6
 -12   3   1 1.82222 1.38477   9
  12   3  -1 3.31000 1.53826   3
  12   3  -1 2.27426 1.19200  11
  12   3  -1 2.69893 1.10836   9
  11  -3  -1 0.74212 1.44954   4
  11  -3  -1 0.09885 1.12049   9
 -11  -3   1 0.77415 1.01350   7
  11  -3  -1 -0.5976 0.58466   8
  11  -3  -1 -0.3117 1.15063  12
  11  -3  -1 -1.3207 1.35154   3
  11  -3  -1 0.17985 1.08750  13
  11  -3  -1 -0.3756 0.97566  11
 -11   3   1 1.27378 1.27879   9
  11   3  -1 1.12899 0.93198   9
 -11   3   1 0.31067 0.94784   6
  11   3  -1 0.60430 0.97714   3
  11   3  -1 0.15356 0.82417  11
  11   3  -1 0.64211 0.72119  13
  11   3  -1 0.51746 0.70840  12
  10  -3  -1 0.12764 1.00077  13
  10  -3  -1 0.56378 0.90996  11
 -10  -3   1 -0.5862 1.01251   7
  10  -3  -1 -1.0624 0.99112  12
  10  -3  -1 -0.3578 1.27985   3
  10  -3  -1 -0.3671 0.58961   8
  10  -3  -1 0.42943 1.19459   9
  10  -3  -1 0.20189 1.27152   4
 -10   3   1 -1.2798 0.78424   6
  10   3  -1 0.52404 0.88208   3
  10   3  -1 1.82209 0.69876  12
  10   3  -1 -0.8742 0.61236  11
  10   3  -1 -0.5244 0.62339   9
 -10   3   1 0.22240 0.97626   9
  10   3  -1 0.36576 0.65110  13
   9  -3  -1 4.27210 0.78254   7
   9  -3  -1 6.89614 1.44508  11
   9  -3  -1 3.92185 1.48795   9
   9  -3  -1 3.04328 1.60067   3
   9  -3  -1 5.36173 1.71005  13
   9  -3  -1 6.52961 1.76582  12
  -9  -3   1 2.39201 1.29891   7
   9  -3  -1 7.73485 2.42474   4
   9  -3  -1 4.13161 0.88452   8
   9   3  -1 4.04630 1.02603  10
  -9   3   1 4.95730 1.36470  10
   9   3  -1 5.38632 1.05655  13
   9   3  -1 6.66699 1.36012   3
   9   3  -1 3.52171 1.06436  11
  -9   3   1 3.41015 1.26152   6
  -9   3   1 5.35662 1.53801   9
   9   3  -1 4.22528 0.99935   9
  -8  -3   1 3.83870 1.22279   7
   8  -3  -1 4.09305 1.34373  13
   8  -3  -1 4.54537 1.58181  12
   8  -3  -1 4.27680 1.59873   9
   8  -3  -1 4.08406 1.19711  11
   8  -3  -1 6.29521 1.91569   3
   8  -3  -1 3.86467 0.69434   7
   8  -3  -1 3.48478 1.69422   4
   8  -3  -1 6.32991 1.01211   8
  -8   3   1 4.80901 1.31593  10
   8   3  -1 5.27492 1.00014   9
   8   3  -1 4.15023 0.93590  10
  -8   3   1 2.64996 1.11751   9
   8   3  -1 4.57001 0.91021  13
   8   3  -1 3.25955 1.02919   3
  -8   3   1 3.54529 1.21602   6
   7  -3  -1 1.55965 1.03901  13
   7  -3  -1 -0.0413 0.93181   4
   7  -3  -1 2.44840 1.19679  12
  -7  -3   1 1.43386 1.07057   7
   7  -3  -1 1.16065 1.07082   9
   7  -3  -1 0.19309 0.91316   3
  -7  -3   1 1.86214 0.71496   3
   7  -3  -1 1.54683 0.64632   8
   7  -3  -1 1.66269 0.91791  11
   7  -3  -1 1.61536 0.45786   7
   7   3  -1 1.66461 0.88748   4
  -7   3   1 2.83720 1.03259  10
   7   3  -1 2.70395 0.71597  13
   7   3  -1 1.95543 0.57721   9
   7   3  -1 1.24655 0.68778   3
  -7   3   1 1.43922 0.84395   6
  -7   3   1 2.94454 1.04207  13
  -7   3   1 1.42113 1.00304   9
   7   3  -1 1.86079 0.66020  10
  -7   3   1 0.73703 0.60437  11
   6  -3  -1 -0.1872 0.49989   8
   6  -3  -1 0.75579 0.68258  11
   6  -3  -1 0.12454 0.32745   7
  -6  -3   1 -0.5177 0.42100   3
  -6  -3   1 0.09771 0.39039  13
   6  -3  -1 -0.7136 0.67402   3
   6  -3  -1 -0.0201 0.77278   9
   6  -3  -1 0.52263 0.72801  10
   6  -3  -1 1.34359 1.09331  12
  -6  -3   1 1.30005 0.82307   7
   6  -3  -1 -0.1096 0.62896  13
   6  -3  -1 0.02140 0.86493   4
   6  -3  -1 0.58004 0.58438   5
   6   3  -1 0.01858 0.38168  13
  -6   3   1 0.45315 0.87529   3
   6   3  -1 0.34891 0.60447  12
  -6   3   1 -0.4841 0.66630  13
  -6   3   1 0.49215 0.73138  10
   6   3  -1 0.40283 0.64296   4
  -6   3   1 0.18404 0.77915   6
  -6   3   1 0.07612 0.52099  11
   6   3  -1 -0.1702 0.42476  10
   6   3  -1 -0.0793 0.55278   5
   6   3  -1 0.05487 0.46077   3
  -6   3   1 -0.0055 0.76976   9
   6   3  -1 0.21818 0.41520   9
   5  -3  -1 14.9549 2.29432   4
   5  -3  -1 21.0961 1.44563   8
   5  -3  -1 18.6787 1.61896  10
   5  -3  -1 16.3392 1.66553  11
   5  -3  -1 17.5033 0.99233   7
   5  -3  -1 20.8135 2.01050  13
  -5  -3   1 18.9408 1.65197   4
   5  -3  -1 19.9442 1.50518   5
   5  -3  -1 20.0170 2.42513  12
   5  -3  -1 22.1733 1.82395   6
  -5  -3   1 16.9991 1.88824   7
  -5  -3   1 17.7749 1.43542   3
  -5  -3   1 19.1043 1.24663  13
   5  -3  -1 14.9376 1.94872   9
   5  -3  -1 18.2174 2.34177   3
  -5   3   1 18.2457 1.43841  11
  -5   3   1 14.4924 1.86460   9
   5   3  -1 20.7059 1.92010   4
  -5   3   1 17.6662 1.81606   6
   5   3  -1 19.9462 1.99265  12
   5   3  -1 18.1113 1.33437   3
   5   3  -1 18.4214 1.68157   8
  -5   3   1 19.4688 1.79696   9
   5   3  -1 17.3481 1.16580   9
  -5   3   1 21.9013 2.60546   3
   5   3  -1 19.5539 1.64399   5
  -5   3   1 17.6362 2.02387  12
   5   3  -1 20.4572 1.24496  10
   5   3  -1 17.5607 1.19901  13
  -5   3   1 19.7070 1.69920  10
   5   3  -1 20.4242 0.97578   6
  -4  -3   1 10.7500 1.21621   3
  -4  -3   1 11.4882 0.95164  13
   4  -3  -1 11.7016 1.42409   6
   4  -3  -1 9.23735 1.63521   3
   4  -3  -1 13.3983 1.40389  10
   4  -3  -1 9.91628 1.62590   9
   4  -3  -1 12.1877 2.05155   4
  -4  -3   1 10.7160 1.51968   7
   4  -3  -1 9.40047 1.35802  13
   4  -3  -1 10.1149 1.61322  12
  -4  -3   1 12.4014 1.52635   4
   4  -3  -1 10.7280 1.15491   8
   4  -3  -1 10.9370 1.11768   5
   4  -3  -1 12.1826 1.35373  11
   4   3  -1 14.3028 1.67508   8
  -4   3   1 12.4911 1.29178  11
   4   3  -1 10.9028 0.92540  13
   4   3  -1 9.98505 0.87330   9
  -4   3   1 10.9290 1.31561  10
  -4   3   1 11.8883 1.70616   9
  -4   3   1 10.7132 1.46393  13
  -4   3   1 9.14530 1.47266  12
  -4   3   1 10.1793 1.90675   4
  -4   3   1 11.2094 1.37182   6
   4   3  -1 10.9761 0.82584  10
   4   3  -1 12.2959 0.85190   6
   4   3  -1 11.1055 0.98291   3
   4   3  -1 12.4855 1.53933  12
  -4   3   1 8.74422 1.49902  13
   4   3  -1 10.8593 1.56285   4
  -4   3   1 10.4878 1.41469   9
   4   3  -1 12.2160 1.37168   5
  -4   3   1 9.74242 1.74710   3
  -3  -3   1 332.269 11.7332   4
   3  -3  -1 323.498 11.3727  11
   3  -3  -1 314.996 12.5401   4
  -3  -3   1 316.992 11.2362   3
   3  -3  -1 321.888 10.8736   5
   3  -3  -1 333.223 12.2169  12
   3  -3  -1 315.500 11.7253  13
  -3  -3   1 313.299 10.7653   6
  -3  -3   1 331.193 11.5954   8
  -3  -3   1 322.868 11.5739   7
   3  -3  -1 329.534 11.8619   3
   3  -3  -1 317.075 11.1607  10
   3  -3  -1 320.803 11.7956   9
   3  -3  -1 329.243 11.1879   8
  -3  -3   1 316.437 10.8540  13
   3  -3  -1 309.876 11.4093   6
  -3   3   1 317.338 11.0472   8
  -3   3   1 315.326 11.2142  11
   3   3  -1 336.998 10.8772   6
   3   3  -1 321.125 10.5854  10
  -3   3   1 308.867 11.8919  12
   3   3  -1 322.826 11.6545  12
  -3   3   1 323.400 12.2354   3
   3   3  -1 335.961 10.6206  10
   3   3  -1 324.923 11.1766   5
  -3   3   1 317.540 11.4443   6
  -3   3   1 320.845 11.5990   9
   3   3  -1 335.413 10.8657   9
  -3   3   1 330.049 11.7254  13
  -3   3   1 318.719 11.9172   9
  -3   3   1 316.962 11.9051  13
   3   3  -1 326.030 10.9464  13
   3   3  -1 340.749 12.0228   4
  -3   3   1 328.365 11.2332  10
  -3   3   1 341.486 12.6900   4
   3   3  -1 327.303 11.0622   3
   3   3  -1 331.407 11.6151   8
   2  -3  -1 79.1451 3.02687   5
   2  -3  -1 84.6686 3.56050   8
  -2  -3   1 80.4920 3.74810   8
   2  -3  -1 82.2017 4.19817  12
  -2  -3   1 79.2763 3.20707   6
  -2  -3   1 79.3252 3.65695   7
   2  -3  -1 84.5100 3.61979  11
   2  -3  -1 77.7886 3.59298   6
   2  -3  -1 76.9302 3.71665   9
  -2  -3   1 83.7297 3.97975   4
   2  -3  -1 80.2742 3.27743  10
  -2  -3   1 87.9678 3.91736  12
   2  -3  -1 83.2975 4.54013   4
   2   3  -1 89.9753 3.28770   5
   2   3  -1 78.8502 3.17467   9
   2   3  -1 85.1628 3.90414  12
  -2   3   1 80.1543 3.64293   6
  -2   3   1 80.6015 4.03945  12
   2   3  -1 78.5097 3.50900   3
  -2   3   1 79.2166 4.37488   4
  -2   3   1 80.8232 3.99993  13
  -2   3   1 76.2705 3.87649   9
   2   3  -1 79.8026 3.27332   6
  -2   3   1 75.0099 4.30637   3
  -2   3   1 81.3613 3.80628  13
   2   3  -1 87.2347 3.62491  11
  -2   3   1 78.0832 3.66979   9
  -2   3   1 84.2710 3.34325  10
  -2   3   1 77.5307 3.45878  11
   2   3  -1 77.4399 3.99230   4
   2   3  -1 80.6027 2.83819  10
  -2   3   1 78.2929 3.42153   8
  -2   3   1 84.6067 4.23354   3
   2   3  -1 78.7604 3.71602   8
   2   3  -1 83.2952 3.37904  13
   1  -3  -1 0.64733 0.32871   5
   1  -3  -1 1.29836 0.67950   6
  -1  -3   1 -0.0697 0.71398   8
  -1  -3   1 -0.0759 0.70203  12
   1  -3  -1 0.44506 0.78628   4
   1  -3  -1 -0.0856 0.54090  11
  -1  -3   1 0.04513 0.53613   7
  -1  -3   1 0.58877 0.31060  10
  -1  -3   1 0.26308 0.75518   4
   1  -3  -1 -0.3970 0.56260   8
   1  -3  -1 0.06719 0.36198  10
  -1  -3   1 0.35224 0.50862   6
   1  -3  -1 0.53838 0.81249  12
  -1   3   1 0.36355 0.31575   5
  -1   3   1 0.01359 0.86125   3
   1   3  -1 1.31803 0.38676   5
   1   3  -1 -0.3322 0.68288   4
   1   3  -1 0.19193 0.57730   8
   1   3  -1 0.48311 0.29626  10
  -1   3   1 1.33920 0.44744  10
   1   3  -1 0.26886 0.51251   6
  -1   3   1 0.64152 0.80042  12
  -1   3   1 0.93623 0.63319   9
   1   3  -1 0.63778 0.49682  13
  -1   3   1 0.36839 0.69987  13
   1   3  -1 0.10806 0.49284   3
   1   3  -1 0.51002 0.67921  12
  -1   3   1 0.32779 0.69217   4
   1   3  -1 0.73270 0.69032   3
  -1   3   1 0.74953 0.62513   9
  -1   3   1 0.35940 0.52502  11
  -1   3   1 -0.1452 0.55353   6
   1   3  -1 0.25744 0.54127  11
  -1   3   1 0.51139 0.55413  13
  -1   3   1 -0.0251 0.58621   8
   1   3  -1 -0.0430 0.39835   9
   1   3  -1 0.75890 0.61795  13
  -1   3   1 0.83704 0.72466   3
   0  -3  -1 0.97333 0.62827   6
   0  -3   1 2.28580 0.93108  12
   0  -3  -1 1.35932 0.87154  12
   0  -3  -1 2.53520 1.07229   4
   0  -3   1 1.34364 0.42118  10
   0  -3  -1 1.99130 0.72253   8
   0  -3  -1 1.65302 0.34197  10
   0  -3   1 1.55357 0.77726   8
   0  -3   1 1.95959 0.63365   7
   0  -3   1 3.96282 1.14152   4
   0  -3  -1 1.29479 0.41835   5
   0  -3  -1 0.31661 0.62729  11
   0  -3   1 2.85854 0.75755   6
   0   3  -1 2.35388 0.75912   6
   0   3  -1 2.19423 0.77616   8
   0   3   1 0.91891 0.65672   8
   0   3  -1 1.09506 0.59694   9
   0   3   1 1.46317 0.67432   9
   0   3   1 1.61468 0.42097   5
   0   3  -1 1.32822 0.65733   3
   0   3   1 3.00256 0.97522  12
   0   3  -1 1.40424 0.70414  13
   0   3   1 2.38427 0.74085   6
   0   3   1 0.73324 0.82217   4
   0   3  -1 2.61712 0.65427   9
   0   3   1 1.12445 0.71865  13
   0   3  -1 1.60514 0.57755  13
   0   3   1 1.68299 0.62196   9
   0   3  -1 1.56407 0.65156  11
   0   3  -1 1.65676 0.87700   4
   0   3  -1 1.61289 0.85511  12
   0   3   1 1.59006 0.90766   3
   0   3   1 1.22742 0.73346  11
   0   3  -1 1.18703 0.81183   3
   0   3   1 1.30847 0.64137   3
   0   3  -1 1.85302 0.45705  10
  -1  -3  -1 19.2592 1.98540  12
  -1  -3  -1 17.9683 2.01291   4
  -1  -3  -1 19.4806 1.33871   6
   1  -3   1 17.1754 1.30881  11
   1  -3   1 17.7823 1.17855   7
   1  -3   1 20.3582 2.23739   4
  -1  -3  -1 17.4105 1.48060   8
  -1  -3  -1 14.1600 1.10008   5
   1  -3   1 16.6070 1.50873   8
   1  -3   1 18.1556 1.45609   6
  -1  -3  -1 16.4053 1.41649  13
   1  -3   1 18.3061 2.01927  12
  -1  -3  -1 17.3864 1.87267   3
   1  -3   1 17.4528 1.14990  10
  -1   3  -1 16.6913 1.34754   9
   1   3   1 17.5814 1.66516  11
  -1   3  -1 17.9601 1.45788   6
   1   3   1 18.6177 1.86696   3
  -1   3  -1 16.6128 1.43915   8
  -1   3  -1 18.1530 1.75937   9
  -1   3  -1 20.8378 2.19466   3
  -1   3  -1 19.6835 1.35610  11
   1   3   1 15.5594 1.10513   5
  -1   3  -1 20.3154 1.54937  13
   1   3   1 17.2093 1.52498  13
  -1   3  -1 22.3328 1.74781  13
   1   3   1 17.0383 1.90964  12
  -1   3  -1 19.9055 1.98031   3
   1   3   1 17.7649 1.37328   9
  -1   3  -1 18.6418 1.70306  12
   1   3   1 20.8679 1.54927   8
  -1   3  -1 18.9849 2.11766   4
  -1   3  -1 17.4576 1.20171  10
   1   3   1 18.6243 2.11104   4
   1   3   1 19.2222 1.33004   6
   2  -3   1 10.7914 1.74057   4
  -2  -3  -1 12.4946 1.23606  13
   2  -3   1 14.9603 1.36203  11
  -2  -3  -1 13.3396 1.54226   7
  -2  -3  -1 12.9167 1.02362   6
  -2  -3  -1 15.1432 1.69776   3
   2  -3   1 12.6812 0.87081   7
   2  -3   1 11.6552 1.61355  12
   2  -3   1 12.5942 1.44578   9
   2  -3   1 14.1094 1.44865   8
   2  -3   1 11.4942 1.05766  10
   2  -3   1 10.7873 1.48271   3
   2  -3   1 12.7750 1.52018  13
  -2  -3  -1 13.4898 1.78624   4
   2  -3   1 15.2094 1.33865   6
   2   3   1 11.9426 1.69581   4
  -2   3  -1 11.9859 1.36080  13
   2   3   1 13.4596 1.71979  12
  -2   3  -1 13.3685 1.60953   9
  -2   3  -1 14.1034 1.16236  10
   2   3   1 16.5372 1.66645   3
  -2   3  -1 12.2868 1.46150   6
  -2   3  -1 13.5827 1.24603   8
   2   3   1 14.1740 1.07354   6
   2   3   1 15.7868 1.59758   8
  -2   3  -1 11.0689 1.75732   4
  -2   3  -1 13.0963 1.10792  11
  -2   3  -1 14.1009 1.32567   9
   2   3   1 14.7348 1.16272   5
   2   3   1 13.3057 1.46292  11
  -2   3  -1 16.9025 1.95288  12
   2   3   1 13.0378 1.28524  13
   2   3   1 12.0296 1.12875   9
  -2   3  -1 14.1656 1.76006   3
   3  -3   1 0.43986 0.76938   3
   3  -3   1 0.80171 0.63760   8
   3  -3   1 0.89394 0.72887   9
  -3  -3  -1 0.15968 0.35352   6
   3  -3   1 0.34717 0.51810  10
   3  -3   1 0.08201 0.71960   4
   3  -3   1 0.31582 0.56761   6
   3  -3   1 0.94062 0.70563  13
  -3  -3  -1 0.48423 0.63278   3
   3  -3   1 -0.1386 0.28881   5
  -3  -3  -1 1.92305 0.85402   7
  -3  -3  -1 0.94383 0.73152   4
   3  -3   1 0.05226 0.69570  12
  -3  -3  -1 0.20137 0.49669  13
   3  -3   1 -0.3743 0.45349  11
   3  -3   1 0.71783 0.25357   7
   3   3   1 1.35405 0.53242   9
   3   3   1 0.20477 0.66147   4
  -3   3  -1 0.54849 0.57129   9
  -3   3  -1 0.80514 0.61050  10
  -3   3  -1 0.91589 0.53537  13
   3   3   1 0.28846 0.46007   5
   3   3   1 0.79568 0.51742  13
   3   3   1 0.27911 0.57991   8
  -3   3  -1 0.54295 0.45185  11
  -3   3  -1 0.02813 0.54729   9
   3   3   1 0.33151 0.67926  12
   3   3   1 0.56433 0.60196  11
  -3   3  -1 0.34216 0.61976  12
  -3   3  -1 0.36701 0.85918   4
  -3   3  -1 1.67177 0.91428   3
   3   3   1 1.47503 0.63277   3
   3   3   1 1.19285 0.39973   6
  -3   3  -1 0.23386 0.62991   6
  -4  -3  -1 28.6747 1.22159   6
   4  -3   1 28.3378 2.60911   4
  -4  -3  -1 29.0801 2.17587   4
  -4  -3  -1 25.8527 1.70484  13
   4  -3   1 27.0556 1.83622  10
  -4  -3  -1 30.4360 2.16743   7
   4  -3   1 34.0466 2.60353  12
   4  -3   1 27.1084 1.75022  11
   4  -3   1 31.2306 2.59836   3
   4  -3   1 25.0763 1.87961   6
   4  -3   1 27.3712 2.14467  13
  -4  -3  -1 29.9964 2.06079   3
   4  -3   1 29.1563 1.80309   8
   4  -3   1 32.3674 2.37385   9
   4   3   1 27.6275 2.06621  12
  -4   3  -1 25.6548 1.97549   9
   4   3   1 28.3870 1.28648  10
   4   3   1 27.6883 2.23795   4
  -4   3  -1 32.0398 2.10920   6
   4   3   1 27.4054 2.00309   8
   4   3   1 29.8595 1.25054   6
   4   3   1 26.3597 1.76922   3
  -4   3  -1 28.8678 2.47425   3
   4   3   1 26.4801 1.65676  13
  -4   3  -1 26.7158 1.91120  10
  -4   3  -1 27.1363 2.06650  13
   4   3   1 28.1267 1.92190   5
   4   3   1 27.8243 1.63966   9
  -4   3  -1 31.5377 2.28999   9
  -4   3  -1 29.6096 1.65248  11
  -4   3  -1 26.9319 2.11650  12
  -5  -3  -1 6.65574 1.31765   7
  -5  -3  -1 6.60364 1.15308   3
   5  -3   1 9.38901 1.84347   4
   5  -3   1 9.44956 1.33351   6
   5  -3   1 11.3258 1.29305   8
  -5  -3  -1 9.33994 1.49029   4
   5  -3   1 7.05286 1.43566  12
   5  -3   1 9.33542 1.64357   9
   5  -3   1 11.6059 1.73593  13
   5  -3   1 12.6517 1.36989  11
   5  -3   1 10.5183 1.92288   3
   5  -3   1 9.17387 1.36421  10
  -5  -3  -1 10.8374 1.22608  13
   5   3   1 10.8953 1.75710   4
  -5   3  -1 8.96664 1.65928   3
  -5   3  -1 11.2494 1.47586   9
  -5   3  -1 10.1583 1.13477  11
   5   3   1 7.14301 1.09425   3
  -5   3  -1 9.42593 1.31274   6
  -5   3  -1 9.04709 1.37023  13
   5   3   1 11.5544 1.03567   9
  -5   3  -1 9.08367 1.45537  12
   5   3   1 10.8413 1.43844   5
   5   3   1 11.1898 1.08565  13
   5   3   1 10.3801 0.86321  10
   5   3   1 11.1525 1.56332  12
  -5   3  -1 10.2391 1.61168   9
   5   3   1 11.1519 1.56923   8
  -5   3  -1 9.24546 1.31235  10
   6  -3   1 81.7410 3.62696   8
   6  -3   1 84.3248 3.78714  11
  -6  -3  -1 80.3369 4.30426   7
   6  -3   1 74.5841 4.45884   9
  -6  -3  -1 82.4112 3.95792   3
   6  -3   1 83.1253 5.17473   4
   6  -3   1 82.1785 4.63362  12
   6  -3   1 74.8861 4.84732   3
   6  -3   1 84.6712 4.44641  13
   6  -3   1 84.9102 4.10165  10
  -6   3  -1 86.5140 4.14749  10
   6   3   1 80.3383 3.53906  13
  -6   3  -1 83.3711 3.52893  11
  -6   3  -1 80.4191 4.20284  13
   6   3   1 78.1194 3.32556  10
  -6   3  -1 78.7316 4.15378   9
   6   3   1 76.4734 4.04980   5
   6   3   1 84.8927 3.56010   9
  -6   3  -1 76.4809 4.01357   6
   6   3   1 80.0782 3.83139   3
   6   3   1 76.6642 4.37503   4
  -6   3  -1 77.2768 4.63878   3
   7  -3   1 10.1080 1.77005  13
   7  -3   1 12.5650 2.10496  12
   7  -3   1 10.1723 1.91060   9
  -7  -3  -1 10.5100 1.89459   7
   7  -3   1 10.9799 1.56579  11
   7  -3   1 9.36313 2.27031   4
   7  -3   1 6.47021 1.84623   3
   7  -3   1 11.0587 1.43072   5
   7  -3   1 10.1899 1.31366   8
  -7   3  -1 12.0354 1.87775   9
   7   3   1 10.4438 1.24435   9
   7   3   1 12.1328 1.28530  10
   7   3   1 10.8383 1.35315  13
  -7   3  -1 9.68818 1.49819   6
   7   3   1 12.9038 1.61063   3
  -7   3  -1 9.90261 1.22732  11
  -7   3  -1 10.3727 1.61506  13
  -7   3  -1 10.1983 1.61993  10
   8  -3   1 0.85881 0.69575   8
  -8  -3  -1 1.27893 0.99300   7
   8  -3   1 0.82025 0.80319  11
   8  -3   1 0.36968 0.97646  13
   8  -3   1 0.34112 1.07972   4
   8  -3   1 2.46432 1.52161   3
   8  -3   1 0.72960 0.80080   5
   8  -3   1 1.36436 1.16618  12
   8  -3   1 0.77993 0.96307   9
   8   3   1 2.52536 0.79290  13
   8   3   1 2.09106 0.94936   3
   8   3   1 1.27104 0.65889   9
  -8   3  -1 0.70775 1.03371  10
   8   3   1 0.85641 0.67382  10
  -8   3  -1 0.35258 0.91284   6
  -8   3  -1 0.27546 0.86981  13
  -8   3  -1 1.53857 1.10630   9
   9  -3   1 13.8693 2.86502   4
   9  -3   1 16.6930 3.02687   3
   9  -3   1 13.8491 2.43346  12
  -9  -3  -1 11.1644 2.04097   7
   9  -3   1 15.5040 1.63527   8
   9  -3   1 14.6660 2.45721   9
   9  -3   1 18.3341 2.11827  11
   9  -3   1 20.6453 2.84045  13
   9   3   1 16.6380 2.22343   3
  -9   3  -1 16.3194 2.12224   6
  -9   3  -1 13.6410 2.06727   9
   9   3   1 15.9020 1.80782  13
  -9   3  -1 12.2646 2.01440  10
   9   3   1 13.3778 1.64156  10
   9   3   1 19.3121 1.75832   9
 -10  -3  -1 20.4587 2.69101   7
  10  -3   1 20.4067 3.37502   3
  10  -3   1 19.8805 3.15007   9
  10  -3   1 26.6161 4.10804   4
  10  -3   1 20.8370 2.91164  12
  10  -3   1 26.2632 2.60639  11
  10  -3   1 17.5648 2.53704  13
  10  -3   1 24.3944 1.95889   8
  10   3   1 23.6843 1.99944  12
 -10   3  -1 19.9150 2.41473   6
 -10   3  -1 23.1417 2.89461  10
  10   3   1 23.5249 2.78370   3
  10   3   1 25.5080 2.22173   9
  10   3   1 26.4122 2.16799  13
 -10   3  -1 21.2043 2.72727   9
  10   3   1 22.6733 2.30479  11
  11  -3   1 1.04063 1.28712  12
  11  -3   1 1.68431 1.04953  11
  11  -3   1 1.12859 1.60385   3
  11  -3   1 3.24991 0.99574   8
 -11  -3  -1 5.67605 1.71311   7
  11  -3   1 1.15616 1.86941   4
  11  -3   1 1.50169 1.27056  13
  11  -3   1 0.62207 1.33869   9
  11   3   1 3.45291 1.19237   9
 -11   3  -1 1.51032 1.26322  10
 -11   3  -1 2.43212 1.23842   6
  11   3   1 1.65691 1.10775  11
  11   3   1 0.75673 1.17768   3
  11   3   1 2.86238 0.99713  12
 -11   3  -1 1.91581 1.27060   9
  11   3   1 2.15772 0.95902  13
  12  -3   1 2.99319 2.11152   4
  12  -3   1 3.34572 1.38098  11
  12  -3   1 0.31604 1.72814   3
 -12  -3  -1 2.89790 1.49162   7
  12  -3   1 2.38704 1.68938  12
  12  -3   1 0.64233 1.34679   9
  12  -3   1 1.25634 1.38027  13
  12  -3   1 2.01550 0.92745   8
  12   3   1 2.08815 1.02881  13
 -12   3  -1 2.08485 1.62780  10
 -12   3  -1 2.37467 1.44907   9
  12   3   1 0.82216 0.87628  12
 -12   3  -1 1.83963 1.24963   6
  12   3   1 1.57830 1.24692   3
  12   3   1 0.66978 0.84934   9
  12   3   1 4.04879 1.35973  11
  13  -3   1 -0.4637 1.37364   9
  13  -3   1 -0.6556 1.04216  11
  13  -3   1 2.77796 2.17451   3
 -13  -3  -1 0.53164 1.18262   7
  13  -3   1 0.00837 1.69383   4
  13  -3   1 0.27000 0.84769   8
  13  -3   1 1.54657 1.53276  13
  13  -3   1 1.43103 1.47313  12
  13   3   1 0.79653 1.13678  11
 -13   3  -1 1.33539 1.52466   9
  13   3   1 0.08768 0.85658   9
  13   3   1 0.77232 0.82626  12
  13   3   1 0.46496 0.89416  13
  13   3   1 0.08232 1.08451   3
 -13   3  -1 0.30162 1.10798   6
  14  -3   1 -0.3179 1.27554  13
 -14  -3  -1 1.11092 1.19407   7
  14  -3   1 -0.2477 1.56968   3
  14  -3   1 -0.1706 1.65030   9
  14  -3   1 1.95050 1.37458  11
  14  -3   1 0.51617 0.85675   8
  14  -3   1 -0.3308 2.17486   4
  14  -3   1 -0.3733 1.14967  12
  14   3   1 0.97401 1.11331  13
 -14   3  -1 0.01146 1.48550   9
  14   3   1 -0.0358 0.86308   9
  14   3   1 0.20598 0.86823  12
  14   3   1 0.54933 1.21748  11
 -14   3  -1 -0.0472 1.17297   6
  14   3   1 0.25571 1.05571   3
  15  -3   1 -0.0957 1.78558   3
 -15  -3  -1 -0.4692 0.96960   7
  15  -3   1 1.58087 1.82134  13
  15  -3   1 0.41277 1.42676  12
  15  -3   1 -1.7499 2.01774   4
  15  -3   1 -1.7739 1.44001   9
  15  -3   1 -0.2748 1.27141  11
  15   3   1 0.05845 1.04127  13
  15   3   1 -0.4545 1.03764  11
  15   3   1 0.12003 0.91320  12
  15   3   1 0.33446 1.11052   9
  15   3   1 0.87207 1.37011   3
 -15   3  -1 1.05893 1.70754   9
 -15   3  -1 0.82473 1.41597   6
  14  -4  -1 3.43139 1.77942   5
  14  -4  -1 -0.0970 1.46773  11
 -14  -4   1 1.57756 1.45943   7
  14  -4  -1 -2.9871 1.74191   4
  14  -4  -1 -0.7471 1.23580   9
  14  -4  -1 0.75795 1.42734  12
  14  -4  -1 1.33903 2.03166   3
  14  -4  -1 -0.1929 1.55922  13
  14   4  -1 0.07830 0.92090   9
  14   4  -1 1.00997 1.12501   3
 -14   4   1 1.48180 1.75731   9
  14   4  -1 0.28506 1.15448  11
 -14   4   1 0.75330 1.34849   6
  14   4  -1 -0.0414 0.88292  12
 -14   4   1 -1.0307 1.69302  13
  14   4  -1 -0.2054 0.75826  13
  13  -4  -1 10.7814 2.77520  13
 -13  -4   1 8.85491 2.32823   7
  13  -4  -1 5.52386 1.88925  11
  13  -4  -1 4.43564 2.18961   9
  13  -4  -1 7.37365 1.31393   8
  13  -4  -1 9.69241 2.87557   3
  13  -4  -1 8.22566 3.01930   4
  13  -4  -1 3.31142 1.85958  12
  13  -4  -1 6.76930 1.97334   5
 -13   4   1 9.75043 2.37901   9
  13   4  -1 4.70707 1.53141   3
  13   4  -1 8.55642 1.65121  13
  13   4  -1 6.46908 1.45391  12
  13   4  -1 8.94741 1.88383  11
 -13   4   1 5.56426 1.70978   6
  13   4  -1 2.78879 1.19643   9
 -13   4   1 6.73645 2.39014  13
  12  -4  -1 4.81289 1.13150   8
 -12  -4   1 1.96271 1.32856   7
  12  -4  -1 5.04302 1.75733  11
  12  -4  -1 4.02218 1.98471   3
  12  -4  -1 4.04789 2.24136   4
  12  -4  -1 2.92163 1.41614   5
  12  -4  -1 3.36362 1.73075  12
  12  -4  -1 2.84597 1.59023  13
  12  -4  -1 4.29557 1.97713   9
 -12   4   1 4.46743 2.07245  13
 -12   4   1 6.16806 1.66009   6
  12   4  -1 3.76223 1.16565  13
 -12   4   1 4.55909 1.82944   9
  12   4  -1 2.50387 1.01599  12
  12   4  -1 1.44300 1.02023   3
  12   4  -1 3.25994 1.32022  11
  12   4  -1 1.70193 1.03549   9
 -11  -4   1 2.49277 1.49458   7
  11  -4  -1 -1.7119 0.98983  13
  11  -4  -1 2.43211 1.63320  12
  11  -4  -1 -0.7002 0.94683  11
  11  -4  -1 0.69862 0.96904   5
  11  -4  -1 0.77997 1.62176   3
  11  -4  -1 0.23956 1.34023   9
  11  -4  -1 1.55457 0.88311   8
  11  -4  -1 -0.5936 1.38152   4
  11   4  -1 0.68925 0.86928  11
  11   4  -1 1.72656 0.99808   3
  11   4  -1 1.43334 0.83350  12
 -11   4   1 0.33733 1.16534   6
 -11   4   1 1.58034 1.50562  13
  11   4  -1 1.36700 0.83232  13
 -11   4   1 -0.1054 1.17395   9
  11   4  -1 0.80948 0.90677   9
  10  -4  -1 1.45865 1.44284   9
  10  -4  -1 1.45839 1.45657  12
  10  -4  -1 -0.5279 0.98038  11
  10  -4  -1 0.27127 1.44931   4
  10  -4  -1 0.21323 1.40152   3
  10  -4  -1 0.18606 0.70548   8
 -10  -4   1 2.28945 1.29741   7
  10  -4  -1 -0.3860 1.04748  13
  10  -4  -1 0.19280 0.92165   5
 -10   4   1 0.41935 1.40632  13
 -10   4   1 -0.7050 0.88046   6
  10   4  -1 -0.4783 0.73936   3
  10   4  -1 -1.3707 0.67719  11
  10   4  -1 0.06094 0.61939   9
  10   4  -1 0.31778 0.61578  13
 -10   4   1 0.82528 1.16712   9
   9  -4  -1 0.44437 0.65771   8
   9  -4  -1 -0.5074 0.72733   5
   9  -4  -1 -0.7511 1.17461  12
   9  -4  -1 0.98469 1.24461   3
   9  -4  -1 -0.6988 0.91592  11
   9  -4  -1 0.17366 1.22999   9
  -9  -4   1 0.88379 1.18900   7
   9  -4  -1 -0.6753 0.95056  13
   9  -4  -1 0.63301 1.44230   4
   9   4  -1 -0.0482 0.64186  10
  -9   4   1 0.93224 1.14110   9
   9   4  -1 0.02851 0.70526   3
  -9   4   1 -0.2446 1.16780  13
  -9   4   1 -0.6210 0.96723   6
   9   4  -1 0.55846 0.62151   9
   9   4  -1 0.14191 0.54798  13
   8  -4  -1 1.24360 1.15226  13
   8  -4  -1 2.12358 1.29803   9
  -8  -4   1 0.93284 1.23119   7
   8  -4  -1 1.75450 1.58840   3
   8  -4  -1 2.30105 1.53568   4
   8  -4  -1 1.43600 1.30810  12
   8  -4  -1 0.74519 0.72088   8
   8  -4  -1 0.43897 0.97748  11
   8  -4  -1 2.09642 0.94788   5
  -8   4   1 4.08190 1.65394  13
   8   4  -1 1.06945 0.62695  10
   8   4  -1 1.65779 0.85187   3
   8   4  -1 -0.0099 0.81824  12
  -8   4   1 1.72911 1.11153   9
   8   4  -1 1.24367 0.63601   9
  -8   4   1 0.60984 1.03692  10
  -8   4   1 0.45000 0.95511   6
   8   4  -1 1.18717 0.67115  13
   7  -4  -1 10.5569 2.24084  12
   7  -4  -1 6.51328 1.13848   8
   7  -4  -1 7.70234 1.53001  11
   7  -4  -1 11.1653 2.04870  13
   7  -4  -1 8.96323 1.31842   5
  -7  -4   1 7.93802 1.77435   7
   7  -4  -1 11.0423 2.48792   4
   7  -4  -1 11.9240 2.29805   3
   7  -4  -1 7.25365 1.84282   9
  -7   4   1 5.67080 1.60756  13
  -7   4   1 6.49730 1.48806  13
  -7   4   1 7.71764 1.55384   9
   7   4  -1 6.26826 1.42548  12
   7   4  -1 8.87157 1.07280  10
  -7   4   1 8.29744 1.60652  10
   7   4  -1 11.6200 1.44784   3
  -7   4   1 10.1601 1.69898   6
   7   4  -1 11.8065 1.28311   9
   7   4  -1 8.04774 1.09391  13
   6  -4  -1 84.0615 3.15001   7
   6  -4  -1 99.4543 5.09155  13
  -6  -4   1 87.3020 4.10035   3
   6  -4  -1 90.4303 4.03399   8
   6  -4  -1 91.1097 5.39470  12
   6  -4  -1 86.2765 4.37389  11
   6  -4  -1 88.4277 3.99085   5
   6  -4  -1 95.1895 5.32886   3
  -6  -4   1 93.8486 4.86664   7
   6  -4  -1 88.1308 5.06010   9
   6  -4  -1 89.6127 5.76602   4
   6   4  -1 99.3398 4.01341   3
   6   4  -1 85.1303 3.68631  13
  -6   4   1 85.5227 5.22321  11
  -6   4   1 84.1818 4.52802   6
   6   4  -1 91.7915 3.77823   9
   6   4  -1 95.3557 5.65928   4
  -6   4   1 85.0029 4.70662  13
  -6   4   1 101.223 5.44510  13
  -6   4   1 87.7642 4.78755   9
  -6   4   1 92.6322 4.51854  10
   6   4  -1 85.1526 3.48831  10
   6   4  -1 89.6090 3.21151   6
   6   4  -1 87.8543 4.58417  12
   6   4  -1 86.8638 4.37793   5
   5  -4  -1 0.34067 0.62006   8
  -5  -4   1 -0.2235 0.66170   4
   5  -4  -1 -0.0124 0.64639  11
   5  -4  -1 -0.1292 0.80891   9
   5  -4  -1 -0.3068 1.02880   4
   5  -4  -1 0.21733 0.84411   3
   5  -4  -1 0.69261 0.55640   5
   5  -4  -1 0.77292 0.32303   7
   5  -4  -1 0.77715 0.87409  13
   5  -4  -1 -0.5342 0.59942  10
  -5  -4   1 -1.3103 0.70569   7
  -5  -4   1 -0.0493 0.61811   3
   5  -4  -1 1.15431 1.04907  12
   5   4  -1 0.24994 0.61129   5
   5   4  -1 0.99188 0.43164   6
  -5   4   1 0.35181 0.81015   9
  -5   4   1 0.05769 0.73324   6
   5   4  -1 0.56282 0.48555   9
   5   4  -1 -0.0016 0.69118  12
   5   4  -1 0.04316 0.35005  10
   5   4  -1 0.06733 0.43376  13
   5   4  -1 0.22195 0.33484  10
   5   4  -1 -0.3223 0.78012   4
   5   4  -1 -0.7740 0.39791   3
  -5   4   1 -0.3783 0.62187  10
  -5   4   1 0.87479 0.65119  11
  -5   4   1 0.55499 1.05509   3
  -5   4   1 0.52878 0.94693  13
  -5   4   1 0.17782 0.63249  13
   4  -4  -1 31.0197 2.08984  10
   4  -4  -1 31.2577 2.12977   8
   4  -4  -1 34.4880 1.76597   5
   4  -4  -1 35.5928 2.95023  12
  -4  -4   1 35.0144 2.24568   3
   4  -4  -1 32.0599 2.56886   9
  -4  -4   1 31.6786 2.39993   7
   4  -4  -1 32.6180 2.29046  11
   4  -4  -1 34.9210 3.33296   4
  -4  -4   1 32.9433 2.49728   4
  -4   4   1 35.6485 2.90734  13
  -4   4   1 31.7503 2.34706   6
   4   4  -1 38.0787 2.61806  12
  -4   4   1 34.3338 2.12629  11
  -4   4   1 38.2483 2.25921  10
   4   4  -1 35.2379 2.40773  11
   4   4  -1 33.6943 1.88349  13
  -4   4   1 30.8801 2.47828  13
   4   4  -1 35.4315 2.15719   5
  -4   4   1 39.3602 3.20159   3
   4   4  -1 35.5175 2.83032   4
   4   4  -1 31.9691 1.76219   6
   4   4  -1 31.6548 1.35248  10
   4   4  -1 33.3922 1.98538   3
  -4   4   1 33.1512 2.51244   9
   4   4  -1 32.6903 1.36571  10
   4   4  -1 34.4837 1.89289   9
  -4   4   1 33.5623 3.78244   3
   3  -4  -1 143.536 7.03564   4
  -3  -4   1 132.040 5.83998   8
  -3  -4   1 144.335 6.19183   4
   3  -4  -1 131.232 5.25074  10
   3  -4  -1 129.666 5.46776   8
   3  -4  -1 135.347 5.84841   9
   3  -4  -1 130.244 6.45132  12
   3  -4  -1 138.643 5.64410  11
  -3  -4   1 137.063 5.81864   7
  -3  -4   1 133.332 5.05753   6
   3  -4  -1 142.425 4.81887   5
  -3   4   1 132.852 5.36543   8
  -3   4   1 129.095 5.87616  13
   3   4  -1 131.402 5.97885  12
   3   4  -1 127.072 5.17396   5
  -3   4   1 133.639 5.45699  11
   3   4  -1 134.470 5.12792   6
   3   4  -1 144.190 5.22296   9
  -3   4   1 138.142 6.51580   3
  -3   4   1 134.487 5.30353  10
   3   4  -1 119.845 6.15405   4
  -3   4   1 138.784 5.74786   6
   3   4  -1 134.184 5.67901  11
   3   4  -1 126.072 5.32875   3
  -3   4   1 132.829 5.85781   9
   3   4  -1 135.952 5.25131  13
  -3   4   1 128.633 6.81644   3
  -3   4   1 138.453 6.28212  13
  -3   4   1 137.286 6.24697   9
  -2  -4   1 0.18972 0.46109   6
  -2  -4   1 -0.7764 0.63370   4
   2  -4  -1 -0.5543 0.84532   4
   2  -4  -1 0.15093 0.55224   8
   2  -4  -1 -0.2245 0.56973   6
   2  -4  -1 -0.8404 0.47911  11
  -2  -4   1 -0.6254 0.55529   7
   2  -4  -1 -0.1334 0.39355  10
  -2  -4   1 -0.1173 0.70455  12
   2  -4  -1 -0.0762 0.25048   5
  -2  -4   1 -0.7258 0.51693   8
   2  -4  -1 0.43688 0.82116  12
   2   4  -1 -0.2685 0.32093   5
  -2   4   1 -0.1043 0.69073  13
   2   4  -1 -0.2209 0.61343  12
  -2   4   1 -0.3721 0.48855  11
   2   4  -1 -0.4071 0.48191  11
  -2   4   1 -0.3723 0.55650   6
  -2   4   1 0.70593 0.61514   8
  -2   4   1 0.47513 0.96914   4
   2   4  -1 0.33451 0.52772   3
  -2   4   1 0.30625 0.73847   9
   2   4  -1 0.50116 0.79997   4
   2   4  -1 -0.2887 0.44176   6
  -2   4   1 -0.4368 0.66788   3
  -2   4   1 0.41235 0.62195  13
   2   4  -1 -0.7801 0.57973   8
  -2   4   1 -0.4460 0.54728   9
   2   4  -1 -0.0238 0.45100   9
   2   4  -1 0.07632 0.48827  13
  -2   4   1 -0.4514 0.41755  10
  -2   4   1 0.84542 0.96931   3
  -2   4   1 -0.0615 0.65285  12
   2   4  -1 -0.6667 0.50337   3
  -1  -4   1 35.4884 2.10403   6
   1  -4  -1 40.9368 2.44552  11
   1  -4  -1 41.7116 1.60029   5
  -1  -4   1 37.8670 2.80724   4
   1  -4  -1 33.9280 2.79868  12
  -1  -4   1 37.0510 2.26109   7
   1  -4  -1 38.0290 1.80731  10
   1  -4  -1 40.4550 3.17810   4
   1  -4  -1 41.3792 2.43251   8
  -1  -4   1 36.6335 2.71126  12
   1  -4  -1 36.9046 2.30743   6
  -1  -4   1 36.7010 2.43525   8
  -1   4   1 37.0357 2.37675   9
   1   4  -1 49.7820 2.99815  12
  -1   4   1 37.2910 2.32928   6
   1   4  -1 40.3716 2.66076   3
  -1   4   1 34.2083 2.94216   4
   1   4  -1 36.2851 2.42702   3
   1   4  -1 38.7455 1.57197  10
   1   4  -1 39.5306 2.47089   8
  -1   4   1 37.9132 2.45133  13
  -1   4   1 39.9363 2.38787   8
  -1   4   1 36.4457 2.60216  13
  -1   4   1 37.4931 2.60452   9
  -1   4   1 38.7934 2.83096  12
   1   4  -1 38.1892 2.20984   6
   1   4  -1 37.2463 1.64193   5
   1   4  -1 43.4449 3.07707   4
   1   4  -1 38.3599 2.36521  13
   1   4  -1 40.9110 2.32499   9
   1   4  -1 40.7469 2.26140  13
  -1   4   1 39.5308 2.33515  11
  -1   4   1 39.0392 1.58159   5
   1   4  -1 39.5790 2.18733   9
   1   4  -1 39.5104 2.31179  11
  -1   4   1 35.8164 2.95846   3
  -1   4   1 35.5423 2.70870   3
   0  -4  -1 0.70716 0.68153   8
   0  -4   1 0.46095 0.34184  10
   0  -4   1 0.64823 0.84641   4
   0  -4   1 0.02876 0.55609   6
   0  -4   1 -0.5985 0.62309   8
   0  -4  -1 0.44866 0.26299  10
   0  -4   1 0.33294 0.79594  12
   0  -4  -1 0.90077 0.84203  12
   0  -4  -1 0.92900 0.90699   4
   0  -4  -1 0.70673 0.59008   6
   0  -4  -1 1.62346 0.70754   7
   0  -4   1 0.00025 0.51342   7
   0   4   1 2.04203 0.95010  12
   0   4  -1 0.77582 0.62963  13
   0   4  -1 0.67165 0.58471   9
   0   4   1 0.66498 0.33863   5
   0   4  -1 -0.2953 0.67575  12
   0   4   1 0.03228 0.57849   3
   0   4  -1 0.19725 0.61869   6
   0   4  -1 0.06652 0.48306  11
   0   4   1 0.62052 0.60418   6
   0   4  -1 0.86415 0.67109   8
   0   4   1 -0.2822 0.53346   9
   0   4  -1 0.75625 0.82872   4
   0   4  -1 0.56657 0.37519  10
   0   4   1 0.39536 0.67618  13
   0   4  -1 0.56348 0.55981   9
   0   4   1 1.20256 0.67988  13
   0   4  -1 0.76474 0.80606   3
   0   4  -1 0.99590 0.72430   3
   0   4  -1 0.93896 0.57241  13
   0   4   1 0.06744 0.80429   3
   0   4   1 0.51252 0.62807   8
   0   4   1 1.03116 0.87233   4
   0   4   1 0.68863 0.63367  11
   0   4   1 1.10139 0.62220   9
  -1  -4  -1 1.54024 0.85917  12
   1  -4   1 0.92674 0.82738   4
   1  -4   1 2.00161 0.60893   7
  -1  -4  -1 2.13220 0.79243   8
   1  -4   1 1.55678 0.79116   8
  -1  -4  -1 1.05917 0.93189   4
   1  -4   1 2.12900 0.71629  11
  -1  -4  -1 0.40438 0.64954   7
  -1  -4  -1 0.99902 0.59176   6
   1  -4   1 -0.1127 0.79218  12
   1  -4   1 1.07120 0.65167   6
   1  -4   1 1.11174 0.49235  10
   1   4   1 0.62200 0.66060   8
   1   4   1 0.72258 0.88583  12
  -1   4  -1 1.85034 0.95129  12
   1   4   1 2.93120 1.22630   4
  -1   4  -1 0.89911 0.57091  11
   1   4   1 2.02947 0.92230   3
  -1   4  -1 0.89003 0.68176   8
  -1   4  -1 0.56916 0.69567   9
  -1   4  -1 1.41238 0.74260  13
  -1   4  -1 1.42276 0.79160   6
   1   4   1 1.45921 0.64423   3
  -1   4  -1 2.41132 0.57764  10
  -1   4  -1 1.66495 0.71299  13
  -1   4  -1 1.34550 0.85771   3
   1   4   1 1.35989 0.65008   9
   1   4   1 0.89888 0.45213   5
  -1   4  -1 0.99788 0.97608   3
   1   4   1 1.68686 0.73732   9
  -1   4  -1 0.49714 0.93113   4
   1   4   1 1.52170 0.74062  11
  -1   4  -1 2.08217 0.72858   9
   1   4   1 1.52747 0.66311   6
   1   4   1 1.24403 0.67437  13
   2  -4   1 11.7770 1.36515  11
   2  -4   1 10.7224 1.42854   6
  -2  -4  -1 10.6735 1.62979   3
   2  -4   1 11.4983 0.97931   7
  -2  -4  -1 10.2997 1.46156   7
   2  -4   1 10.1880 1.41192   8
   2  -4   1 7.89793 1.65599  12
   2  -4   1 12.3789 2.10811   4
  -2  -4  -1 9.54964 1.10807   6
  -2  -4  -1 12.1854 1.42952  13
  -2  -4  -1 13.0774 1.95013   4
   2  -4   1 10.6953 1.18518  10
  -2   4  -1 11.8650 1.49783  13
   2   4   1 10.5193 1.53689   3
  -2   4  -1 11.0980 1.21509  10
  -2   4  -1 8.88804 1.90947   3
  -2   4  -1 11.9970 1.86140  12
  -2   4  -1 9.85646 1.97038   4
  -2   4  -1 12.1117 1.59426   6
  -2   4  -1 12.2437 1.91241   3
   2   4   1 10.5422 1.38728  13
   2   4   1 9.67158 1.44140   8
   2   4   1 11.1332 1.05117   5
  -2   4  -1 13.5160 1.38886  11
  -2   4  -1 12.0141 1.44630   8
  -2   4  -1 7.89591 1.43775   9
  -2   4  -1 10.7857 1.62740  13
   2   4   1 13.0565 1.27354   6
   2   4   1 8.89360 1.54232  12
   2   4   1 10.6951 1.51093  11
  -2   4  -1 12.9248 1.61513   9
   2   4   1 11.3401 1.32759   9
   2   4   1 12.1006 2.03442   4
   3  -4   1 7.12339 1.18351  11
   3  -4   1 7.63974 1.10222  10
  -3  -4  -1 6.13587 0.85205   6
   3  -4   1 5.69712 1.17689   9
   3  -4   1 5.41353 1.08761   8
  -3  -4  -1 7.21250 1.29667   7
   3  -4   1 6.84894 0.68897   7
   3  -4   1 2.65065 1.17288  12
  -3  -4  -1 7.32509 1.50885   4
   3  -4   1 6.91439 1.77031   4
   3  -4   1 4.07652 1.06849   3
  -3  -4  -1 6.43039 1.30765   3
  -3   4  -1 6.16437 1.23983   9
  -3   4  -1 6.87181 1.71083   4
   3   4   1 7.44879 1.08737   5
   3   4   1 6.85091 1.09372  13
   3   4   1 4.75399 1.06309   3
  -3   4  -1 6.00197 1.26453   6
  -3   4  -1 7.01224 1.02111  11
   3   4   1 7.45940 1.08301   9
  -3   4  -1 6.16655 1.01530  10
   3   4   1 6.33288 1.22800  11
   3   4   1 5.27451 1.30290  12
   3   4   1 5.41192 1.51161   4
  -3   4  -1 6.16787 1.10353  13
  -3   4  -1 9.01492 1.77785   3
  -3   4  -1 4.98958 1.25207  13
  -3   4  -1 5.38806 1.33633   9
   3   4   1 7.36006 0.90585   6
  -4  -4  -1 113.158 5.30879   3
   4  -4   1 116.956 4.24325   5
  -4  -4  -1 110.369 5.39140   7
   4  -4   1 123.337 5.12414   8
   4  -4   1 108.364 4.86768  10
   4  -4   1 119.905 4.25528   5
  -4  -4  -1 121.683 5.68904   4
   4  -4   1 117.555 6.43820   4
   4  -4   1 117.835 6.04093  12
   4  -4   1 119.510 4.97932  11
  -4  -4  -1 115.978 4.28877   6
   4  -4   1 123.330 5.90523   3
   4  -4   1 126.598 5.58477  13
   4  -4   1 114.338 5.44871   9
  -4   4  -1 124.292 6.10116   3
  -4   4  -1 112.472 5.22539   6
  -4   4  -1 116.823 5.38342   9
   4   4   1 119.304 6.02315   4
   4   4   1 121.204 4.32742   6
  -4   4  -1 113.202 4.70957  11
  -4   4  -1 106.411 5.25293  13
   4   4   1 111.301 4.97108   5
  -4   4  -1 115.469 4.99187  10
   4   4   1 114.170 4.75870   9
   4   4   1 118.499 5.01201   3
   4   4   1 111.891 5.52915  12
   4   4   1 113.971 4.75785  13
   5  -4   1 18.9128 1.82796  10
   5  -4   1 22.5893 1.82935  11
  -5  -4  -1 26.8202 2.72243   7
   5  -4   1 23.3769 3.22477   4
   5  -4   1 21.2300 2.52180   9
   5  -4   1 24.6043 1.52524   5
   5  -4   1 19.9259 1.39542   5
   5  -4   1 23.5521 2.29867  13
   5  -4   1 23.9968 1.90983   8
   5  -4   1 25.0729 3.03870  12
   5  -4   1 25.0231 2.93137   3
  -5  -4  -1 23.0415 2.31510   3
  -5  -4  -1 24.8298 2.28501   4
  -5   4  -1 22.0013 1.58097  11
   5   4   1 22.8365 2.55436  12
  -5   4  -1 21.0702 1.95974  10
  -5   4  -1 15.8105 2.38888   3
   5   4   1 20.5867 1.62222  13
   5   4   1 22.6619 1.77905   3
   5   4   1 23.0537 1.03969  10
  -5   4  -1 19.0191 2.20696   9
   5   4   1 20.5870 1.86152   5
   5   4   1 21.5327 1.61446   9
   5   4   1 21.9805 1.00608  10
  -5   4  -1 19.8085 2.17740   6
  -5   4  -1 24.1799 2.26872  13
   5   4   1 23.5528 1.15271   6
   6  -4   1 230.667 8.71363   5
   6  -4   1 235.324 9.13947  11
   6  -4   1 249.542 10.6830   3
   6  -4   1 241.317 9.09707   8
   6  -4   1 250.532 10.2475   9
   6  -4   1 244.968 11.1622   4
   6  -4   1 244.737 10.0218  13
  -6  -4  -1 235.909 9.84478   7
   6  -4   1 236.345 10.4995  12
   6  -4   1 251.630 8.82331   5
  -6  -4  -1 247.677 9.84805   4
   6   4   1 262.433 9.22721   3
  -6   4  -1 239.451 9.82838   9
   6   4   1 250.487 10.3693  12
   6   4   1 232.078 8.20331  10
  -6   4  -1 231.955 9.69843  13
  -6   4  -1 260.869 9.74814   6
   6   4   1 241.946 8.83391   9
  -6   4  -1 234.583 8.80490  11
   6   4   1 239.777 8.80116  13
   6   4   1 233.560 10.0380   5
  -6   4  -1 245.776 9.50487  10
   7  -4   1 46.8068 3.54075  13
   7  -4   1 48.4954 4.35988   4
   7  -4   1 44.4102 2.83552  11
   7  -4   1 51.0757 2.73067   5
   7  -4   1 46.7719 3.86467  12
   7  -4   1 32.2601 3.80904   3
   7  -4   1 41.9589 2.56353   5
  -7  -4  -1 42.0704 3.30838   7
   7  -4   1 45.6541 3.64714   9
   7  -4   1 42.9554 2.69286   8
  -7   4  -1 48.1171 3.18349   6
   7   4   1 45.7075 2.55314   9
   7   4   1 39.4471 2.10253  10
  -7   4  -1 47.7970 3.43752   9
   7   4   1 42.9613 2.77142   3
   7   4   1 46.4031 2.56453  13
  -7   4  -1 43.7317 3.15671  10
  -7   4  -1 42.0252 3.24076  13
  -8  -4  -1 3.97826 1.46304   7
   8  -4   1 3.95116 1.26778  11
   8  -4   1 4.47805 1.11724   8
   8  -4   1 7.00679 2.16447   3
   8  -4   1 5.22815 1.73902   9
   8  -4   1 3.17346 1.03949   5
   8  -4   1 5.75916 1.90696  12
   8  -4   1 1.12825 1.09440  13
   8  -4   1 3.40042 1.81141   4
   8  -4   1 4.65461 1.14441   5
  -8   4  -1 5.16445 1.44511   6
   8   4   1 4.82165 1.23903   3
   8   4   1 6.20641 1.11294  13
  -8   4  -1 7.47638 1.77087   9
   8   4   1 3.82745 0.86180  10
  -8   4  -1 2.21747 1.33375  10
   8   4   1 3.94583 0.99767   9
   9  -4   1 12.1202 2.87970   4
   9  -4   1 6.52688 1.52127  11
   9  -4   1 8.34120 1.55705   5
   9  -4   1 11.7653 2.48755  12
  -9  -4  -1 10.9433 2.13863   7
   9  -4   1 11.1949 2.64545   3
   9  -4   1 10.1104 1.51959   8
   9  -4   1 8.52600 1.99430  13
   9  -4   1 14.5402 2.63880   9
   9   4   1 10.6382 1.56349   9
   9   4   1 12.2480 1.62703  13
   9   4   1 8.80222 1.25491  10
  -9   4  -1 10.0340 1.84676   6
  -9   4  -1 12.4412 2.14436   9
   9   4   1 11.1205 1.77476   3
  -9   4  -1 12.1559 2.18146  10
  10  -4   1 10.8318 2.62324  12
  10  -4   1 7.74589 2.06661  13
  10  -4   1 7.19842 1.62976   5
  10  -4   1 4.15787 2.08046   4
  10  -4   1 8.36569 1.43760   8
  10  -4   1 9.13326 1.77858  11
 -10  -4  -1 7.63062 2.00052   7
  10  -4   1 6.80821 2.42539   3
  10  -4   1 6.42442 2.05270   9
 -10   4  -1 7.47697 1.87837  10
 -10   4  -1 6.98416 1.74390   9
  10   4   1 8.19367 1.34186  10
  10   4   1 9.25813 1.52662  13
 -10   4  -1 7.68717 1.77347   6
  10   4   1 9.69634 1.60989   9
  10   4   1 9.44813 1.79511   3
  11  -4   1 0.60611 1.32400  12
 -11  -4  -1 -0.6438 1.06807   7
  11  -4   1 -0.0253 0.77031   8
  11  -4   1 -0.6763 0.92168  11
  11  -4   1 -1.1794 1.19427   4
  11  -4   1 1.91374 1.80866   3
  11  -4   1 0.42984 1.34015  13
  11  -4   1 -0.6574 1.21191   9
  11  -4   1 0.99585 1.10862   5
 -11   4  -1 0.66437 1.18065   6
  11   4   1 0.01950 0.74763  13
 -11   4  -1 0.05610 1.33443  10
  11   4   1 0.30533 0.91447  11
 -11   4  -1 1.90849 1.45860   9
  11   4   1 0.01906 0.67008   9
  11   4   1 -0.7565 0.86948   3
 -12  -4  -1 0.51652 1.30678   7
  12  -4   1 1.50135 1.71897   9
  12  -4   1 2.13549 2.15656   3
  12  -4   1 0.13776 0.76596   8
  12  -4   1 2.50608 1.34940  11
  12  -4   1 4.85342 2.52139   4
  12  -4   1 1.18362 1.50856  12
  12  -4   1 2.84492 1.44208   5
  12  -4   1 2.82186 1.65246  13
  12   4   1 2.58023 1.09759  13
  12   4   1 1.58099 1.23837   3
  12   4   1 1.72523 1.18675  11
 -12   4  -1 3.38079 1.56528   6
  12   4   1 1.57093 0.89169  12
 -12   4  -1 1.64239 1.37380   9
  12   4   1 1.20834 0.96461   9
  13  -4   1 1.29048 1.65878  13
 -13  -4  -1 -0.6913 1.08186   7
  13  -4   1 0.64656 1.40114  11
  13  -4   1 0.58936 0.90120   8
  13  -4   1 0.03965 1.20925   5
  13  -4   1 0.30816 1.79495   4
  13  -4   1 0.45781 1.78067   3
  13  -4   1 -0.2227 1.47807   9
  13  -4   1 -0.5730 1.20683  12
  13   4   1 0.53031 0.86604  12
  13   4   1 0.42280 0.92505  13
  13   4   1 0.25030 1.10575   3
 -13   4  -1 2.92721 1.56903   6
 -13   4  -1 -0.3573 1.40117   9
  13   4   1 1.51449 1.29742  11
  13   4   1 -0.3216 0.72763   9
 -14  -4  -1 -0.3660 1.23380   7
  14  -4   1 0.05677 1.38347  12
  14  -4   1 0.37483 1.62011   9
  14  -4   1 0.86298 1.71471  13
  14  -4   1 1.22633 1.62822  11
  14  -4   1 0.96407 2.17492   4
  14  -4   1 1.73058 2.04093   3
  14  -4   1 -0.1755 1.38601   5
 -14   4  -1 0.87571 1.69768   9
  14   4   1 2.02062 1.39703  11
  14   4   1 0.28576 0.87875  12
  14   4   1 0.38289 1.18774   3
  14   4   1 -0.1503 0.88601   9
 -14   4  -1 -0.7583 1.30960   6
  14   4   1 0.37975 0.99190  13
  13  -5  -1 0.93029 1.36955   5
  13  -5  -1 -0.0594 1.32394  11
  13  -5  -1 -0.7227 1.31760   9
  13  -5  -1 -0.3878 1.67524  13
  13  -5  -1 1.21482 2.22273   4
 -13  -5   1 -0.5966 1.51797   7
  13  -5  -1 -0.9824 1.67706   3
  13  -5  -1 -0.2089 1.30888  12
  13   5  -1 -0.7440 1.03545  11
 -13   5   1 -1.8933 1.26199   6
  13   5  -1 -0.0416 0.85262   9
  13   5  -1 0.66675 0.96861   3
  13   5  -1 0.59191 0.91095  12
 -13   5   1 -0.3349 1.92285  13
 -13   5   1 -1.7833 1.88982   3
  13   5  -1 -0.3525 0.60461  13
 -13   5   1 0.02648 1.35775   9
  12  -5  -1 2.99152 1.80336  12
  12  -5  -1 4.18122 1.55851   5
  12  -5  -1 4.85392 2.06184  13
  12  -5  -1 4.04145 2.24993   9
  12  -5  -1 4.62868 2.27448   3
  12  -5  -1 3.01470 1.64137  11
 -12  -5   1 7.73747 2.13446   7
  12  -5  -1 6.31811 2.59042   4
  12  -5  -1 4.35571 1.20752   8
  12   5  -1 2.28124 1.06826   3
  12   5  -1 2.38151 0.91748  13
 -12   5   1 10.4390 2.22050   6
  12   5  -1 4.18756 1.41539  11
  12   5  -1 2.20679 1.12692   9
  12   5  -1 2.26946 0.99211  12
 -12   5   1 3.72160 2.08558  13
 -12   5   1 3.73111 1.84139   9
  11  -5  -1 0.19417 1.68922   4
  11  -5  -1 0.18408 1.43140  12
  11  -5  -1 5.09904 2.04193  13
  11  -5  -1 1.41728 1.81750   3
  11  -5  -1 0.25714 1.16357  11
  11  -5  -1 1.13942 1.11778   5
 -11  -5   1 2.68414 1.52119   7
  11  -5  -1 1.67843 0.96233   8
  11  -5  -1 1.18874 1.59392   9
  11   5  -1 0.46534 0.87111  11
  11   5  -1 0.99963 0.80337   9
  11   5  -1 1.18577 0.74809  13
 -11   5   1 -0.2789 1.17127   6
  11   5  -1 0.58683 0.82879   3
 -11   5   1 0.46343 1.44672   9
 -11   5   1 0.05249 1.40738  13
 -10  -5   1 6.98009 1.88629   7
  10  -5  -1 9.61208 2.42468   3
  10  -5  -1 9.02828 1.65231   5
  10  -5  -1 5.98856 1.24855   8
  10  -5  -1 9.55561 2.29690  13
  10  -5  -1 9.44737 1.95731  11
  10  -5  -1 7.02608 2.46049   4
  10  -5  -1 7.22582 2.25587  12
  10  -5  -1 7.24297 2.34674   9
  10   5  -1 6.75281 1.38082   3
  10   5  -1 10.4236 1.57528   9
 -10   5   1 7.20692 1.82279   6
 -10   5   1 3.93729 1.79117  13
 -10   5   1 7.87456 2.06281   9
  10   5  -1 14.6732 2.05654  11
  10   5  -1 12.1128 1.52380  13
  -9  -5   1 2.94944 1.45418   7
   9  -5  -1 1.35124 1.59948   4
   9  -5  -1 1.18592 1.09996  11
   9  -5  -1 3.17816 1.05771   8
   9  -5  -1 -0.8757 1.15888  13
   9  -5  -1 -0.0193 1.30272   9
   9  -5  -1 3.21139 1.64545   3
   9  -5  -1 1.62013 0.94759   5
   9  -5  -1 1.66720 1.57851  12
   9   5  -1 2.27336 0.97072   3
  -9   5   1 1.04249 1.36629   9
  -9   5   1 2.50311 1.44453   6
   9   5  -1 1.03598 0.68195  13
   9   5  -1 1.57793 0.75528   9
   9   5  -1 0.34459 0.58724  10
  -9   5   1 0.64928 1.37164  13
   8  -5  -1 1.02529 1.18179  13
   8  -5  -1 -0.4516 1.00454   3
   8  -5  -1 0.26620 0.80259   8
   8  -5  -1 0.03611 0.71910   5
  -8  -5   1 1.00890 1.07607   7
   8  -5  -1 1.24707 1.08648  11
   8  -5  -1 0.80395 1.28330   9
   8  -5  -1 0.68494 1.52953   4
   8  -5  -1 0.47070 0.68301   5
   8  -5  -1 1.10802 1.33725  12
  -8   5   1 0.17881 1.16924  13
  -8   5   1 -0.6213 0.83153   6
   8   5  -1 0.63082 0.59001  13
   8   5  -1 0.38122 0.67311   3
  -8   5   1 -1.3243 0.95367   9
   8   5  -1 0.75029 0.49449  10
   8   5  -1 0.22132 0.47031  10
   8   5  -1 0.32662 0.63643   9
  -8   5   1 3.45165 2.19889   3
   7  -5  -1 2.89077 1.37406   9
   7  -5  -1 5.85938 2.31027   4
  -7  -5   1 1.46832 1.28975   7
   7  -5  -1 2.47200 0.98805   8
   7  -5  -1 2.39790 0.81521   5
   7  -5  -1 2.77710 0.84851   5
   7  -5  -1 1.02126 1.45740  12
   7  -5  -1 5.71895 1.45408  11
  -7   5   1 2.64006 1.20772  13
   7   5  -1 4.08756 1.00586   3
  -7   5   1 2.69545 1.86594   3
  -7   5   1 2.11446 1.37479   9
   7   5  -1 2.99844 0.80583   9
   7   5  -1 3.04866 0.53043  10
   7   5  -1 4.32289 0.88701  13
   7   5  -1 3.23857 0.52852  10
  -7   5   1 3.06958 1.32741   6
  -7   5   1 4.19302 1.77998  13
  -6  -5   1 1.96256 1.30268   7
   6  -5  -1 3.48583 1.35342   9
   6  -5  -1 1.67378 0.68207   5
  -6  -5   1 0.98054 1.06809   4
   6  -5  -1 0.70990 0.88872  11
   6  -5  -1 0.79463 1.32895  12
   6  -5  -1 2.28363 1.60470   4
   6  -5  -1 1.86056 0.94577   8
  -6   5   1 1.14739 1.01358  13
  -6   5   1 2.67373 1.26266   6
  -6   5   1 3.40461 1.91060   3
   6   5  -1 2.91073 0.80899   3
   6   5  -1 1.92706 0.69749  13
   6   5  -1 3.41684 0.60656   6
   6   5  -1 1.55723 0.70737   9
  -6   5   1 3.58233 1.46979  13
  -6   5   1 0.60326 1.11062   9
   6   5  -1 1.17080 0.93239   5
   5  -5  -1 22.1283 2.25318   8
  -5  -5   1 21.3600 2.54604   7
   5  -5  -1 21.6984 3.11858  12
  -5  -5   1 25.4030 2.80544   4
   5  -5  -1 25.6375 2.55699  11
   5  -5  -1 18.1564 2.42104   9
   5  -5  -1 23.8669 3.72891   4
   5  -5  -1 25.1107 1.48988   5
   5  -5  -1 25.1219 1.31585   7
  -5   5   1 25.2814 2.68542   6
  -5   5   1 23.2319 2.83874  13
   5   5  -1 23.2265 1.76063   3
  -5   5   1 18.8442 3.19650   3
   5   5  -1 23.8671 1.99619   5
  -5   5   1 29.8877 2.72474   9
   5   5  -1 25.1143 1.81002   9
  -5   5   1 27.4176 2.09948  10
   5   5  -1 27.1928 1.76953  13
   5   5  -1 25.6393 1.57667   6
  -5   5   1 22.4531 2.83735  13
  -4  -5   1 134.374 6.30852   4
   4  -5  -1 120.688 7.13393   4
  -4  -5   1 121.961 5.87535   7
   4  -5  -1 131.603 5.91610   9
   4  -5  -1 115.500 5.19553  10
   4  -5  -1 127.823 5.70113  11
   4  -5  -1 124.926 6.83495  12
   4  -5  -1 131.136 4.46365   5
   4  -5  -1 125.544 5.53326   8
  -4  -5   1 124.337 4.87073   6
   4  -5  -1 129.680 4.76634   7
   4   5  -1 124.418 4.98082   6
   4   5  -1 116.943 5.14842   5
   4   5  -1 124.971 5.18454   9
  -4   5   1 138.083 6.23687   9
  -4   5   1 126.145 5.86061   6
  -4   5   1 130.864 7.38608   3
  -4   5   1 120.221 6.66181   3
   4   5  -1 119.882 5.23635   3
  -4   5   1 126.566 6.50657  13
   4   5  -1 128.611 5.24403   3
   4   5  -1 129.073 5.18067  13
  -4   5   1 118.919 5.97483  13
   3  -5  -1 3.75059 1.10417  11
   3  -5  -1 2.84171 1.34762  12
   3  -5  -1 1.78136 0.67194   7
   3  -5  -1 1.75183 0.96357   8
  -3  -5   1 3.28042 1.30735   4
   3  -5  -1 2.51381 0.79418  10
   3  -5  -1 3.15037 1.66941   4
  -3  -5   1 1.76584 1.06246   7
  -3  -5   1 3.99028 0.85259   6
  -3   5   1 3.02015 1.19610  13
   3   5  -1 2.89671 0.80161   9
  -3   5   1 5.36886 1.80788   3
  -3   5   1 1.97403 1.17295   3
   3   5  -1 1.83832 0.80768   3
   3   5  -1 2.88899 0.95505   3
  -3   5   1 1.08463 0.74535  11
   3   5  -1 2.20788 0.79545  13
   3   5  -1 1.09289 0.69736   6
   3   5  -1 2.40558 0.67604   5
  -3   5   1 2.69195 1.09711   9
   3   5  -1 1.52740 0.74547  13
  -3   5   1 1.20113 0.96542   6
  -3   5   1 0.97350 0.81656  13
   2  -5  -1 123.259 4.90194   7
   2  -5  -1 115.023 6.61424   4
   2  -5  -1 121.053 4.63316  10
  -2  -5   1 117.953 4.89820   6
   2  -5  -1 120.276 5.36813   8
  -2  -5   1 118.186 6.09302   4
  -2  -5   1 110.306 5.53647   8
  -2  -5   1 118.845 5.37052   7
  -2  -5   1 121.329 6.00316  12
   2  -5  -1 116.166 6.32317  12
   2  -5  -1 111.528 5.29500  11
   2   5  -1 117.958 5.09485  13
  -2   5   1 107.680 5.48743  13
  -2   5   1 122.848 5.95429  13
   2   5  -1 110.226 4.39261   5
  -2   5   1 122.904 5.40913   6
  -2   5   1 135.342 5.75634   9
  -2   5   1 110.923 6.05898   3
   2   5  -1 119.928 5.45842   3
   2   5  -1 117.361 5.19836  13
   2   5  -1 121.383 5.10484   9
  -2   5   1 115.856 5.19054  11
   2   5  -1 114.505 4.97358   6
  -2   5   1 128.294 6.73500   3
   2   5  -1 121.620 5.26159   9
   2   5  -1 126.750 5.60277   3
   2   5  -1 106.985 5.22662  11
   1  -5  -1 10.1349 0.91661  10
  -1  -5   1 11.4436 1.44783   6
   1  -5  -1 9.52461 1.53973  11
  -1  -5   1 10.7845 1.87322  12
   1  -5  -1 11.9137 2.19024  12
  -1  -5   1 14.4575 2.32043   4
   1  -5  -1 8.57522 2.04946   4
  -1  -5   1 14.8393 1.72494   7
  -1  -5   1 9.79831 1.62891   8
   1  -5  -1 12.3493 1.52377   7
   1  -5  -1 14.8100 1.88551   8
   1   5  -1 13.3192 2.00007   3
  -1   5   1 9.11789 1.93770   3
  -1   5   1 10.5677 1.62379  13
  -1   5   1 13.6760 1.72296  11
   1   5  -1 9.10373 1.51084   9
  -1   5   1 11.4805 1.70178   9
   1   5  -1 11.9791 1.56053   9
   1   5  -1 10.8280 1.59400  13
  -1   5   1 12.1865 1.94440  13
   1   5  -1 8.52427 1.59048   3
   1   5  -1 12.0991 1.55983  13
   1   5  -1 12.0781 1.57756   6
  -1   5   1 12.3445 1.64007   6
  -1   5   1 11.2881 1.97613   3
   1   5  -1 12.9717 1.73959  11
   0  -5  -1 34.2703 2.38303   7
   0  -5   1 31.8019 2.90986  12
   0  -5  -1 35.3963 3.09461  12
   0  -5  -1 33.2994 2.50440   8
   0  -5   1 35.5832 3.19438   4
   0  -5   1 34.1302 2.21540   7
   0  -5   1 31.8928 1.57431  10
   0  -5  -1 37.0265 3.31942   4
   0  -5   1 35.2264 2.62209   8
   0   5   1 35.9462 2.48131   9
   0   5  -1 29.4842 2.46244   9
   0   5   1 36.1092 2.71769  13
   0   5  -1 30.0725 1.57045  10
   0   5  -1 31.8673 2.54896  13
   0   5   1 33.5825 2.83866   3
   0   5  -1 32.6297 2.35714   6
   0   5  -1 30.6254 2.30882  13
   0   5  -1 29.0949 2.25331   9
   0   5   1 33.1734 2.42649  13
   0   5   1 25.9786 3.00770   3
   0   5   1 32.5081 1.41256   5
   0   5  -1 30.0309 2.59844   3
   0   5   1 31.2946 2.35722  11
   0   5  -1 36.9517 3.01007   3
   0   5   1 34.9482 2.33074   6
   0   5  -1 29.6518 2.19104  11
   1  -5   1 16.8823 1.48012   7
  -1  -5  -1 18.9222 2.60993   4
  -1  -5  -1 15.9377 1.68160   6
   1  -5   1 12.5360 2.30934  12
  -1  -5  -1 19.3181 2.24904   8
   1  -5   1 12.6204 2.24184   4
  -1  -5  -1 18.6449 2.51298  12
   1  -5   1 14.9664 1.20892  10
  -1  -5  -1 16.4453 1.92795   7
   1  -5   1 15.4400 1.94039   8
  -1   5  -1 13.8529 2.34154   3
  -1   5  -1 18.5714 2.07540  13
   1   5   1 14.4928 1.75145   9
   1   5   1 18.8992 1.63427   6
   1   5   1 19.0085 2.09297  13
  -1   5  -1 17.0917 1.91204   6
  -1   5  -1 16.6916 1.25374  10
  -1   5  -1 17.4162 1.95656   9
   1   5   1 19.3076 2.18263  13
  -1   5  -1 17.7817 1.81788  11
  -1   5  -1 18.9181 2.33039  13
   1   5   1 16.8556 2.13946   3
   1   5   1 15.0425 1.11995   5
   1   5   1 15.7319 2.01810   9
  -1   5  -1 20.7683 2.54511   3
   1   5   1 16.5875 2.29770   3
   2  -5   1 108.622 6.07936   4
   2  -5   1 103.137 4.96199   8
   2  -5   1 106.528 4.16589   7
   2  -5   1 97.8354 4.18463  10
   2  -5   1 99.0521 5.69217  12
  -2  -5  -1 103.008 4.40252   6
   2  -5   1 103.886 4.69881  11
  -2  -5  -1 108.385 5.77537   4
  -2  -5  -1 101.696 4.93634   7
   2   5   1 109.987 4.76316   9
  -2   5  -1 104.200 5.93186   3
  -2   5  -1 99.6451 5.26382  13
   2   5   1 96.7413 4.36171   6
   2   5   1 102.747 4.83117  13
   2   5   1 103.150 5.16227   3
   2   5   1 95.7139 4.10579   5
  -2   5  -1 102.729 4.24967  10
   2   5   1 104.574 4.86748   3
  -2   5  -1 98.6385 4.87558   9
  -2   5  -1 109.843 4.98285   6
  -2   5  -1 105.581 5.57649   3
  -2   5  -1 99.7630 4.91832  13
   2   5   1 97.7198 4.73304   9
  -2   5  -1 96.8959 4.47083  11
   3  -5   1 23.2092 3.08043  12
   3  -5   1 27.0150 2.33395   8
  -3  -5  -1 22.6075 2.86373   4
   3  -5   1 23.8999 1.42547   7
  -3  -5  -1 25.3687 2.64075   7
   3  -5   1 27.6972 2.14967  11
   3  -5   1 25.2525 1.82540  10
   3  -5   1 28.1033 3.61940   4
  -3  -5  -1 22.1504 1.67715   6
  -3   5  -1 24.7135 2.60066   9
  -3   5  -1 23.6909 3.25729   3
  -3   5  -1 22.9326 2.67764  13
   3   5   1 23.7075 1.75243   5
   3   5   1 29.3098 1.83496   6
  -3   5  -1 20.4934 2.71197   3
  -3   5  -1 23.3836 2.43752   6
   3   5   1 23.9554 1.97560   9
   3   5   1 26.1936 2.04597  13
  -3   5  -1 26.0285 2.28074  13
   3   5   1 26.0651 2.17412   3
  -3   5  -1 23.0267 1.86431  11
  -3   5  -1 23.7292 1.85637  10
   4  -5   1 0.61062 0.84572   9
   4  -5   1 -1.2760 0.63620  11
   4  -5   1 0.22208 0.80117   8
  -4  -5  -1 -0.0198 0.92536   4
   4  -5   1 -0.3323 0.90669  12
  -4  -5  -1 0.07214 0.94614   7
   4  -5   1 0.20531 0.72001  10
   4  -5   1 0.66832 1.16963   4
   4  -5   1 0.17522 0.27243   7
  -4  -5  -1 -0.1439 0.47334   6
  -4   5  -1 -1.0719 0.81565  13
   4   5   1 0.65174 0.61216   5
  -4   5  -1 -0.7274 0.79556   9
  -4   5  -1 -0.5665 0.54161  11
   4   5   1 0.90701 0.57785   6
   4   5   1 0.43089 0.61042   9
   4   5   1 0.35714 0.65494   3
  -4   5  -1 0.21201 0.94212   6
  -4   5  -1 -0.0920 0.70658  10
  -4   5  -1 -0.1092 1.25665   3
  -4   5  -1 0.00907 0.75348  13
   4   5   1 -0.6631 0.51686  13
  -4   5  -1 -0.5810 0.81628   3
  -5  -5  -1 168.978 7.65847   4
   5  -5   1 140.156 7.11510   9
   5  -5   1 162.937 6.86183   8
  -5  -5  -1 174.632 7.55339   7
   5  -5   1 159.093 5.58235   5
   5  -5   1 171.005 6.82197  11
   5  -5   1 163.514 8.19732  12
   5  -5   1 161.753 5.58937   5
   5  -5   1 159.629 8.63891   4
  -5   5  -1 169.402 7.31653   6
   5   5   1 144.669 6.56822   3
  -5   5  -1 164.365 7.87509  13
   5   5   1 175.298 6.60346   9
  -5   5  -1 156.036 7.28908  13
   5   5   1 157.514 6.75759   5
  -5   5  -1 155.917 6.40248  11
  -5   5  -1 175.705 7.55183   9
   5   5   1 165.996 5.83810   6
  -5   5  -1 162.387 8.16377   3
  -5   5  -1 175.718 6.95516  10
   5   5   1 157.401 6.43960  13
   6  -5   1 1.12695 1.18316  13
   6  -5   1 1.07997 1.05211   3
  -6  -5  -1 -0.8489 1.05038   7
   6  -5   1 0.27460 0.83481  11
   6  -5   1 0.07730 1.05608  12
   6  -5   1 -0.1433 1.44735   4
  -6  -5  -1 -0.1755 0.79327   4
   6  -5   1 0.50266 0.50762   5
   6  -5   1 0.41578 1.02546   9
   6  -5   1 -0.1759 0.47032   5
   6  -5   1 0.84784 1.04846   8
  -6   5  -1 -0.5801 0.91248  13
  -6   5  -1 -0.5686 0.98302  13
  -6   5  -1 -0.0539 0.90172   6
   6   5   1 0.85800 0.66080  13
  -6   5  -1 0.97917 1.06934   9
   6   5   1 0.40124 0.65440   9
   6   5   1 0.98168 0.73535   3
  -6   5  -1 1.37346 1.02958  10
   6   5   1 0.05507 0.27593   6
  -7  -5  -1 23.1319 2.91830   7
   7  -5   1 22.9764 1.72866   5
   7  -5   1 22.5138 2.32408   8
   7  -5   1 29.2947 2.69841  11
   7  -5   1 23.9053 3.78480   4
   7  -5   1 25.8447 3.43049   3
   7  -5   1 21.9203 2.97404   9
   7  -5   1 30.4605 3.45417  13
   7  -5   1 26.0868 1.81823   5
   7  -5   1 23.0657 3.49814  12
  -7   5  -1 25.2005 3.07908   9
  -7   5  -1 22.9719 3.12350  13
  -7   5  -1 27.5965 3.18799  13
   7   5   1 25.4214 1.91944  13
  -7   5  -1 20.9153 2.54818   6
   7   5   1 27.8646 2.20374   3
  -7   5  -1 26.0645 2.82356  10
   7   5   1 27.9833 2.04880   9
   8  -5   1 7.23598 1.27063   5
   8  -5   1 6.33506 1.54946  11
   8  -5   1 9.27045 1.56132   8
   8  -5   1 8.38312 1.28678   5
  -8  -5  -1 8.18036 1.88031   7
   8  -5   1 13.3812 2.73149   3
   8  -5   1 11.7839 2.36836  13
   8  -5   1 11.4981 2.36129   9
   8  -5   1 9.67974 2.49345  12
   8  -5   1 8.60503 2.62660   4
   8   5   1 9.31718 0.82057  10
   8   5   1 12.3713 1.60466   9
   8   5   1 8.69031 1.36166  13
  -8   5  -1 9.25700 1.80908  10
  -8   5  -1 6.28516 1.57645   6
   8   5   1 9.41029 0.91723  10
   8   5   1 10.1200 1.58316   3
  -8   5  -1 6.51298 1.91603  13
  -8   5  -1 8.24554 1.87920   9
   9  -5   1 2.13120 1.47792   9
   9  -5   1 0.51201 1.75861   4
   9  -5   1 -0.8857 0.85069  11
  -9  -5  -1 0.41826 1.22924   7
   9  -5   1 0.63340 0.92003   5
   9  -5   1 -0.1244 0.85407   8
   9  -5   1 0.82797 1.19300  13
   9  -5   1 0.56157 1.33449   3
   9  -5   1 -0.3400 0.70850   5
   9  -5   1 1.08913 1.44422  12
   9   5   1 0.15310 0.80933   3
  -9   5  -1 1.27653 1.25395   9
  -9   5  -1 0.44708 1.24883   6
   9   5   1 1.38601 0.76761  13
   9   5   1 0.34539 0.75953   9
   9   5   1 -0.1542 0.49044  10
  -9   5  -1 -0.2980 1.32568  13
  -9   5  -1 0.63934 1.16745  10
 -10  -5  -1 -0.4353 1.13745   7
  10  -5   1 0.56238 1.59014  12
  10  -5   1 0.77713 1.63878   3
  10  -5   1 1.07797 1.78354   4
  10  -5   1 -0.0754 1.00300  11
  10  -5   1 0.73196 1.01574   8
  10  -5   1 -0.3184 1.22112  13
  10  -5   1 -0.0468 0.78865   5
  10  -5   1 -1.5319 1.20079   9
  10   5   1 -0.5160 0.58436   9
 -10   5  -1 0.57704 1.20483  10
 -10   5  -1 0.84418 1.26827   6
 -10   5  -1 0.96494 1.68021  13
 -10   5  -1 -0.7833 1.14235   9
  10   5   1 0.25677 0.68787  13
  10   5   1 -0.3485 0.76583   3
  11  -5   1 0.04496 0.81568   8
  11  -5   1 -0.3797 1.25810   9
  11  -5   1 -2.3668 1.26616   3
  11  -5   1 -0.8188 1.14990  12
  11  -5   1 -0.4675 1.31185  13
 -11  -5  -1 0.39024 1.26282   7
  11  -5   1 1.35740 1.92917   4
  11  -5   1 -0.0816 0.94143   5
  11  -5   1 -2.0602 0.96514  11
  11   5   1 -0.2374 0.69904   3
 -11   5  -1 1.20027 1.81785  13
 -11   5  -1 1.16302 1.43002   9
 -11   5  -1 -1.6258 1.20796   6
  11   5   1 0.56377 0.82306  13
  11   5   1 -0.6326 0.84735  11
  11   5   1 0.30323 0.79629   9
  12  -5   1 2.27516 2.24946   4
  12  -5   1 3.74046 2.16584  12
  12  -5   1 0.75511 1.15815   5
  12  -5   1 0.11267 0.92274   8
  12  -5   1 1.41857 1.72505   9
 -12  -5  -1 0.78382 1.44742   7
  12  -5   1 0.11424 1.29378  11
  12  -5   1 2.43762 2.19730   3
  12  -5   1 3.30113 2.00703  13
 -12   5  -1 0.30422 1.34783   6
  12   5   1 0.60912 1.05452  11
  12   5   1 0.70690 0.97585   3
  12   5   1 0.30714 0.84497  12
  12   5   1 0.11942 0.85013  13
 -12   5  -1 -0.9733 1.13335   9
  12   5   1 0.19982 0.87106   9
 -12   5  -1 1.17361 2.03116  13
  13  -5   1 1.83515 2.54221   3
  13  -5   1 0.94744 1.76222   9
  13  -5   1 0.51633 1.75373   4
  13  -5   1 1.68283 1.75341  12
  13  -5   1 3.90650 1.67066   5
 -13  -5  -1 3.63112 2.01479   7
  13  -5   1 2.13386 1.96560  13
  13  -5   1 2.74304 1.66457  11
  13   5   1 0.96997 1.19104  11
  13   5   1 2.14007 1.04786  13
 -13   5  -1 3.46227 1.88817   9
 -13   5  -1 4.31644 2.47530  13
  13   5   1 0.85686 1.14030   3
  13   5   1 0.12791 0.87114  12
 -13   5  -1 2.13451 1.59710   6
  13   5   1 0.74257 1.10928   9
  12  -6  -1 7.42317 2.59177   9
 -12  -6   1 4.87372 1.92449   7
  12  -6  -1 4.77432 1.55456   5
 -11  -6   1 0.35935 1.26655   7
  11  -6  -1 1.73421 1.86607   9
  11  -6  -1 1.05516 1.89449   4
  11  -6  -1 2.75402 1.28754   8
  11  -6  -1 1.69013 1.43169  11
  11  -6  -1 1.33471 1.16442   5
  11  -6  -1 0.84322 1.40322  12
 -11   6   1 0.93711 1.54334   9
 -11   6   1 4.22719 2.70434   3
 -11   6   1 4.52305 2.31314  13
  11   6  -1 1.22598 0.97317  11
  11   6  -1 0.85360 0.62448  13
  11   6  -1 0.08210 0.72211   9
 -11   6   1 4.54554 1.63410   6
  11   6  -1 1.47571 0.90175   3
  10  -6  -1 8.41981 1.52853   8
  10  -6  -1 14.9531 2.94331   9
 -10  -6   1 13.6832 2.75361   7
  10  -6  -1 10.1878 1.61273   5
  10  -6  -1 9.01240 2.02888  11
  10  -6  -1 10.4326 2.84755  12
  10  -6  -1 14.2670 3.82501   4
 -10   6   1 6.57340 3.19677   3
  10   6  -1 6.56939 1.48545  11
 -10   6   1 7.57983 2.64049  13
 -10   6   1 7.95511 2.28176   9
  10   6  -1 5.28736 1.17425   3
 -10   6   1 12.0428 2.35755   6
  10   6  -1 8.53806 1.51524   9
  10   6  -1 6.04003 1.10675  13
   9  -6  -1 8.30699 1.37937   5
   9  -6  -1 11.8236 2.21725  11
   9  -6  -1 5.57985 2.13987  12
   9  -6  -1 4.75589 2.51584   4
   9  -6  -1 5.50967 1.99819   9
  -9  -6   1 8.39632 2.09240   7
   9  -6  -1 5.51650 1.24140   8
  -9   6   1 7.91112 2.03116   6
  -9   6   1 6.83307 2.30955  13
  -9   6   1 5.76605 2.86940   3
  -9   6   1 8.22993 2.11116   9
   9   6  -1 5.67126 1.16129   3
   9   6  -1 4.97760 1.13213   9
   9   6  -1 8.09983 1.19345  13
   8  -6  -1 2.00834 0.94316   8
   8  -6  -1 2.29896 1.74085  12
   8  -6  -1 0.69920 1.03725   5
   8  -6  -1 0.59787 1.88216   4
   8  -6  -1 1.32515 0.74785   5
   8  -6  -1 1.61019 1.30057   9
  -8  -6   1 0.21978 1.22201   7
   8  -6  -1 2.50588 1.39558  11
  -8   6   1 4.96637 2.10737  13
   8   6  -1 1.80547 0.89266   9
   8   6  -1 1.25920 0.77297   3
   8   6  -1 2.27213 0.80044  13
  -8   6   1 2.10752 1.45309   6
  -8   6   1 2.36070 2.37895   3
  -8   6   1 2.02908 1.47139   9
   7  -6  -1 1.46443 0.61387   5
   7  -6  -1 0.68441 0.59627   5
   7  -6  -1 0.83764 1.25487   9
   7  -6  -1 1.95196 1.69909   4
   7  -6  -1 2.78351 1.25478  11
  -7  -6   1 1.95000 1.38291   7
   7  -6  -1 0.60655 1.04535   8
   7  -6  -1 1.79704 1.65021  12
  -7   6   1 1.65454 1.93096   3
  -7   6   1 1.51374 1.24491   6
   7   6  -1 0.78197 0.68038   3
   7   6  -1 1.73631 0.67998  13
  -7   6   1 1.25871 1.42340  13
  -7   6   1 3.67266 1.53502   9
   7   6  -1 2.00956 0.86867   9
   7   6  -1 1.17468 0.41549   6
   6  -6  -1 1.39333 1.52091   4
   6  -6  -1 -0.8941 0.83321   9
  -6  -6   1 -0.4740 0.88491   4
   6  -6  -1 0.83877 1.34323  12
   6  -6  -1 1.89984 1.09466   8
   6  -6  -1 -0.0371 0.99547  11
  -6  -6   1 1.55488 1.23337   7
  -6   6   1 1.21108 1.22233   9
  -6   6   1 1.08711 1.15874   6
   6   6  -1 0.66707 0.62487  13
  -6   6   1 1.36787 1.84604   3
  -6   6   1 -0.2497 1.18409  13
   6   6  -1 0.58919 0.52229   6
   6   6  -1 1.13475 0.76236   3
  -6   6   1 1.79656 1.22648  13
   6   6  -1 0.76894 0.72951   9
   6   6  -1 2.03742 0.80875   3
   5  -6  -1 -0.6937 0.85625   8
   5  -6  -1 0.10578 1.11752  12
   5  -6  -1 0.91392 1.63409   4
   5  -6  -1 -0.6332 0.80884  11
   5  -6  -1 0.55770 0.37541   7
  -5  -6   1 -0.5620 0.86738   7
  -5  -6   1 -0.6209 0.81152   4
  -5   6   1 -1.2628 1.26731   3
   5   6  -1 0.54311 0.60367   6
   5   6  -1 -0.1694 0.63987   5
   5   6  -1 0.06646 0.59456   3
  -5   6   1 0.08290 1.02600  13
   5   6  -1 -0.1610 0.56534  13
   5   6  -1 -0.2731 0.60901   9
   5   6  -1 0.44519 0.71140   3
  -5   6   1 0.39763 0.97421  13
   5   6  -1 -0.1750 0.52026  13
  -5   6   1 1.01921 1.09577   6
  -5   6   1 1.15844 1.20964   9
   4  -6  -1 4.03197 1.25591   8
   4  -6  -1 5.81458 0.89011   7
  -4  -6   1 3.97537 0.93623   6
  -4  -6   1 6.66302 1.59952   7
   4  -6  -1 5.57777 2.15568   4
   4  -6  -1 8.70078 1.72825  11
   4  -6  -1 5.13015 1.13774  10
  -4  -6   1 5.59914 1.62297   4
   4  -6  -1 4.34664 1.77187  12
  -4   6   1 4.83243 1.48673   9
  -4   6   1 4.00625 1.40004   6
   4   6  -1 4.54626 1.12419   3
   4   6  -1 5.95810 1.18352   9
   4   6  -1 4.42791 0.95362   5
   4   6  -1 6.23498 1.35852   3
  -4   6   1 3.01758 1.20128  13
   4   6  -1 5.45536 1.12901  13
   4   6  -1 4.37697 0.95990   6
  -4   6   1 4.46339 2.06323   3
   4   6  -1 6.30656 1.21936  13
  -4   6   1 4.26096 1.59476  13
   3  -6  -1 21.0444 3.44352   4
   3  -6  -1 17.7713 2.25693   8
   3  -6  -1 15.8510 1.50835  10
   3  -6  -1 19.0320 2.28658  11
  -3  -6   1 20.0634 2.40245   7
   3  -6  -1 18.7881 2.87454  12
   3  -6  -1 18.8889 1.57275   7
  -3  -6   1 18.4455 2.76970   4
  -3   6   1 13.9206 2.79787   3
   3   6  -1 16.9424 1.32969   5
  -3   6   1 16.5142 2.36918   9
   3   6  -1 18.1476 2.04497  13
  -3   6   1 18.0034 2.33046   6
  -3   6   1 18.0764 2.73038  13
   3   6  -1 19.7762 2.11230   9
  -3   6   1 16.5084 2.39995  13
  -3   6   1 19.6341 3.05969   3
   3   6  -1 18.4844 1.89735   6
   3   6  -1 18.3003 2.22244   3
   3   6  -1 20.7652 2.18133  13
   3   6  -1 16.1086 1.99609   3
   2  -6  -1 0.41823 0.68399   7
   2  -6  -1 1.81076 1.41592  12
   2  -6  -1 1.27974 1.36906   4
   2  -6  -1 2.48224 1.14227   8
  -2  -6   1 -0.0752 0.92132   8
  -2  -6   1 0.63163 0.93644   7
   2  -6  -1 0.47303 1.12536  11
  -2  -6   1 1.30607 1.23153   4
   2  -6  -1 0.60064 0.57431  10
  -2   6   1 2.03575 1.64312   3
   2   6  -1 1.12571 0.86517   6
  -2   6   1 1.11937 1.07444  13
  -2   6   1 0.36984 0.91232   9
   2   6  -1 1.72343 0.94908  13
  -2   6   1 1.04697 1.32497   3
   2   6  -1 1.71830 0.98812   3
   2   6  -1 0.36282 0.87584   3
   2   6  -1 1.11773 0.77357  13
  -2   6   1 1.38852 1.03260   6
  -2   6   1 1.01667 0.94800  13
   2   6  -1 0.90143 0.78632   9
   1  -6  -1 17.7336 1.96380   7
  -1  -6   1 17.4636 2.26028   8
  -1  -6   1 20.0012 2.89350  12
   1  -6  -1 16.4529 2.70469  12
  -1  -6   1 19.0105 2.13153   7
   1  -6  -1 16.3650 1.08571  10
   1  -6  -1 21.4447 3.28452   4
   1  -6  -1 21.5705 2.51731   8
  -1  -6   1 23.0477 3.15467   4
  -1   6   1 19.9650 2.58206  13
   1   6  -1 21.6876 2.22093   6
  -1   6   1 23.1050 2.57112   9
   1   6  -1 18.2148 2.43543   3
  -1   6   1 17.0042 2.92687   3
   1   6  -1 20.2894 2.26376   9
  -1   6   1 19.2806 2.66272  13
   1   6  -1 17.5092 2.10429  13
  -1   6   1 16.5469 2.06109   6
   1   6  -1 24.0271 2.80712   3
  -1   6   1 15.5214 2.51824   3
   1   6  -1 17.3746 2.20243  13
   0  -6  -1 66.2207 3.62606   7
   0  -6   1 61.5229 4.70492   4
   0  -6  -1 58.3292 4.64422   4
   0  -6   1 62.6831 4.51153  12
   0  -6  -1 63.3244 3.95401   8
   0  -6   1 66.5461 4.01542   8
   0  -6  -1 67.7097 4.67073  12
   0  -6   1 61.3408 3.40266   7
   0   6  -1 64.2323 4.00197  13
   0   6   1 64.1073 4.04140  13
   0   6  -1 61.3390 4.16025   3
   0   6  -1 61.1281 4.40635   3
   0   6   1 59.6114 3.76111  13
   0   6   1 66.3302 4.63183   3
   0   6  -1 63.6138 3.66711   6
   0   6  -1 60.0528 3.63834  13
   0   6   1 57.9056 4.18089   3
   0   6   1 62.7677 3.84661   9
   0   6  -1 64.5217 3.76893   9
   0   6   1 60.7456 3.58047   6
   1  -6   1 33.3651 4.02853   4
  -1  -6  -1 29.4730 2.48953   7
   1  -6   1 28.1072 1.63623  10
   1  -6   1 32.4115 2.14814   7
   1  -6   1 22.5938 2.60711   8
  -1  -6  -1 26.7090 3.49883   4
   1  -6   1 29.4047 3.66188  12
   1   6   1 30.1056 3.32556   3
  -1   6  -1 29.4370 2.52098   6
   1   6   1 22.5209 2.85081   3
   1   6   1 26.8843 2.40142   9
   1   6   1 27.8484 2.26337   6
  -1   6  -1 22.7689 2.83245  13
  -1   6  -1 28.6384 3.31647   3
   1   6   1 24.7050 2.74391  13
   1   6   1 24.9835 2.30596  13
  -1   6  -1 29.7180 2.59875   9
  -1   6  -1 35.1187 3.87744   3
  -1   6  -1 23.5351 2.33124  13
  -2  -6  -1 20.4984 2.44988   7
   2  -6   1 22.9975 3.17237  12
  -2  -6  -1 24.9873 3.31653   4
   2  -6   1 21.7686 1.68985   7
   2  -6   1 21.2434 1.59819  10
   2  -6   1 21.0379 2.53302   8
   2  -6   1 19.3647 3.15168   4
  -2   6  -1 23.8260 1.69356  10
  -2   6  -1 25.3798 2.83386  13
   2   6   1 20.5939 1.43328   5
   2   6   1 20.5868 2.36203  13
  -2   6  -1 21.1450 2.85727   3
   2   6   1 27.4799 2.99983   3
   2   6   1 24.0143 2.24624   6
   2   6   1 23.0871 2.53191  13
  -2   6  -1 22.4979 2.53380   6
   2   6   1 24.9942 2.21100   9
  -2   6  -1 22.9013 3.29127   3
   2   6   1 21.5335 2.60277   3
  -2   6  -1 23.1664 2.61777   9
  -2   6  -1 27.5790 3.18658  13
  -3  -6  -1 11.1376 1.94442   7
   3  -6   1 11.6482 1.16287   7
  -3  -6  -1 11.6408 1.46871   6
   3  -6   1 12.6264 2.58593  12
   3  -6   1 9.85528 1.34724  10
   3  -6   1 9.07743 1.75637   8
   3  -6   1 12.0135 2.65087   4
  -3  -6  -1 10.1024 2.21751   4
   3  -6   1 11.3577 1.69016  11
  -3   6  -1 11.3256 2.57992   3
   3   6   1 10.4914 1.79622   3
  -3   6  -1 11.5852 2.30862   3
   3   6   1 10.9246 1.67474  13
   3   6   1 13.4511 1.84795  13
  -3   6  -1 11.5348 2.01609   9
   3   6   1 11.2315 1.31801   5
  -3   6  -1 12.8634 2.27160  13
  -3   6  -1 10.2224 1.95806   6
   3   6   1 11.1763 1.83642   3
   3   6   1 10.7384 1.62840   9
  -3   6  -1 7.36642 1.64900  13
   3   6   1 11.5201 1.45368   6
  -3   6  -1 9.26210 1.34341  10
   4  -6   1 0.31136 1.29452  12
  -4  -6  -1 1.75393 1.19437   4
   4  -6   1 2.52622 1.67620   4
   4  -6   1 1.78088 0.99457  11
  -4  -6  -1 0.34777 1.00141   7
   4  -6   1 2.02559 1.10244   8
  -4  -6  -1 1.39721 0.73600   6
   4  -6   1 0.74380 0.35774   7
   4   6   1 3.13413 0.97485   9
  -4   6  -1 1.12037 1.21161  13
  -4   6  -1 0.61142 0.92039  13
  -4   6  -1 1.82156 1.54480   3
  -4   6  -1 -0.0458 1.24436   3
   4   6   1 1.45051 0.82327  13
   4   6   1 0.46308 0.83587   3
  -4   6  -1 1.94987 1.18083   9
  -4   6  -1 1.74915 1.18814   6
   4   6   1 1.26513 0.71199   6
   4   6   1 0.35533 0.68573   5
   4   6   1 0.33079 0.75005   3
  -4   6  -1 0.23886 0.73835  10
   5  -6   1 2.62873 1.90343   4
   5  -6   1 3.23847 1.23199   8
  -5  -6  -1 0.99452 1.17517   4
  -5  -6  -1 4.62248 1.57176   7
   5  -6   1 3.72346 1.25183  11
   5  -6   1 1.91692 1.35498  12
   5   6   1 3.13043 0.75562   6
   5   6   1 2.48843 0.87052  13
   5   6   1 4.60205 1.14089   9
   5   6   1 3.91665 1.15848   5
  -5   6  -1 6.15644 1.39153  10
  -5   6  -1 4.46233 1.67882  13
   5   6   1 3.83977 1.13330   3
  -5   6  -1 1.07040 1.60920   3
  -5   6  -1 4.87380 1.43613   6
  -5   6  -1 4.42127 1.56578   9
  -5   6  -1 3.66210 1.43782  13
   6  -6   1 0.75191 1.54697   4
  -6  -6  -1 -0.8823 0.79629   7
   6  -6   1 0.71363 1.01985  11
  -6  -6  -1 0.95591 1.11077   4
   6  -6   1 1.35796 1.07051   8
   6  -6   1 0.28984 1.29273  12
   6  -6   1 -0.3158 1.04257   9
  -6   6  -1 -0.5565 0.92911   9
  -6   6  -1 0.23072 1.06715   6
   6   6   1 -0.1119 0.38566   6
   6   6   1 -0.1928 0.59499  13
   6   6   1 0.19115 0.68686   9
  -6   6  -1 -0.2411 1.19838  13
  -6   6  -1 -0.2256 0.85789  10
  -6   6  -1 -0.0952 1.64198   3
  -6   6  -1 -0.9422 0.92080  13
   6   6   1 -0.0395 0.72103   3
   7  -6   1 2.67275 1.29616  11
   7  -6   1 2.67795 1.73550  12
   7  -6   1 1.70713 1.06922   8
   7  -6   1 2.41614 1.42036   9
  -7  -6  -1 3.52502 1.62258   7
   7  -6   1 4.41008 2.25571   4
  -7   6  -1 2.84004 1.61748  13
   7   6   1 2.63344 0.87025  13
  -7   6  -1 2.12434 1.37397  13
  -7   6  -1 -1.1409 1.55594   3
  -7   6  -1 2.88124 1.11799  10
   7   6   1 3.11244 1.02177   3
  -7   6  -1 2.64536 1.50270   9
  -7   6  -1 1.03400 1.14289   6
   7   6   1 2.71254 0.96054   9
   8  -6   1 -0.9522 1.69300   4
   8  -6   1 -0.2529 0.53117   5
  -8  -6  -1 1.79852 1.44284   7
   8  -6   1 1.51081 1.19951  11
   8  -6   1 -0.2136 0.74031   5
   8  -6   1 0.22111 1.22984   9
   8  -6   1 -1.8860 1.41160  12
   8  -6   1 0.31086 0.87711   8
  -8   6  -1 -2.1659 1.07196   6
  -8   6  -1 -0.7789 1.08053   9
   8   6   1 -0.0818 0.63215   9
  -8   6  -1 -0.1770 1.27672  13
   8   6   1 0.16077 0.71035   3
  -8   6  -1 -0.0887 1.92024   3
   8   6   1 0.00129 0.62473  13
  -8   6  -1 -0.5627 0.74231  10
   9  -6   1 1.49002 0.98674   8
   9  -6   1 1.50924 1.85614  12
  -9  -6  -1 0.19121 1.38854   7
   9  -6   1 -0.6041 1.11874   9
   9  -6   1 0.44123 0.74747   5
   9  -6   1 0.40804 1.83340   4
   9  -6   1 0.38383 1.20405  11
  -9   6  -1 0.31698 1.16694   6
   9   6   1 0.15110 0.70844   9
   9   6   1 -0.4407 0.46858  13
  -9   6  -1 -0.9453 1.28236   9
  -9   6  -1 2.32082 1.71923  13
   9   6   1 0.75670 0.81061   3
  -9   6  -1 1.56471 2.38804   3
  10  -6   1 0.21736 1.69072  12
  10  -6   1 -0.1501 1.48749   9
 -10  -6  -1 -0.3682 1.31808   7
  10  -6   1 0.29316 1.81490   4
  10  -6   1 1.12377 1.04627   8
  10  -6   1 1.00291 1.25756  11
  10  -6   1 0.42120 0.84243   5
 -10   6  -1 -0.5729 1.45940  13
 -10   6  -1 -0.1442 1.36879   6
 -10   6  -1 0.36763 1.36193   9
 -10   6  -1 -0.0193 2.25121   3
  10   6   1 0.61394 0.70032  13
  10   6   1 -0.3045 0.69301   9
  10   6   1 -0.2842 0.69678   3
  11  -6   1 0.71587 1.04417   8
 -11  -6  -1 1.20589 1.44096   7
  11  -6   1 0.02516 1.58123  12
  11  -6   1 0.38953 1.69898   4
  11  -6   1 -0.3102 1.01798   5
  11  -6   1 2.40022 1.58075  11
  11  -6   1 1.34708 1.80412   9
  11   6   1 1.02587 0.72298  13
 -11   6  -1 1.07167 1.35559   6
  11   6   1 0.72874 0.98881  11
 -11   6  -1 1.35593 1.93127  13
 -11   6  -1 -0.1770 2.15574   3
 -11   6  -1 0.51265 1.69659   9
  11   6   1 0.04424 0.88069   3
  11   6   1 0.11679 0.76180   9
   9  -7  -1 0.28436 1.84117  12
   9  -7  -1 0.77784 1.47985   9
   9  -7  -1 0.09696 1.87084   4
   9  -7  -1 -0.0381 0.90010   8
   9  -7  -1 0.82920 1.46209  11
  -9  -7   1 -0.0138 1.51083   7
  -9   7   1 -0.4699 1.56944  13
  -9   7   1 0.25692 1.23838   6
  -9   7   1 1.98941 1.80986   9
   9   7  -1 -0.2539 0.76007   9
  -9   7   1 1.18039 2.17993   3
   9   7  -1 -0.0729 0.46569  13
   9   7  -1 0.40748 0.65282   3
   8  -7  -1 1.26442 1.31785  11
   8  -7  -1 0.67064 0.92494   8
  -8  -7   1 1.58680 1.55157   7
   8  -7  -1 2.74186 2.16908   4
   8  -7  -1 0.19513 1.62051  12
  -8   7   1 3.71078 2.05318  13
  -8   7   1 3.13520 2.42337   3
   8   7  -1 1.05509 0.85363   9
  -8   7   1 2.91557 1.74461   9
   8   7  -1 2.12991 1.01540  13
   8   7  -1 1.05615 0.57812  13
  -8   7   1 3.23889 1.64835   6
   8   7  -1 0.94929 0.73557   3
   7  -7  -1 0.04010 1.72912   4
   7  -7  -1 -0.1381 0.86705   8
   7  -7  -1 -0.2205 1.50413  12
  -7  -7   1 0.99103 1.34410   7
   7  -7  -1 -0.1851 1.13271  11
   7   7  -1 -0.1323 0.64552   9
  -7   7   1 1.24492 1.42716   6
   7   7  -1 0.35867 0.52515  13
  -7   7   1 -0.5039 1.06324   9
  -7   7   1 0.21872 1.94024   3
   7   7  -1 0.35422 0.76956  13
   7   7  -1 -0.4467 0.51244   3
  -7   7   1 0.34283 1.37387  13
  -6  -7   1 0.71955 1.33471   4
   6  -7  -1 2.85229 1.42935  11
   6  -7  -1 2.74330 2.06240   4
   6  -7  -1 0.53725 0.94418   8
   6  -7  -1 1.20676 1.60710  12
  -6  -7   1 1.08161 1.41405   7
   6   7  -1 2.61497 0.97794   9
  -6   7   1 0.37437 1.77439   3
   6   7  -1 1.00359 0.61658  13
   6   7  -1 0.97495 0.71224   3
  -6   7   1 -0.1134 1.35790  13
  -6   7   1 2.70252 1.41769   6
   6   7  -1 0.65478 0.64021   6
   6   7  -1 1.42558 0.90219  13
  -6   7   1 1.89225 1.37060   9
   5  -7  -1 0.79281 0.98185   8
  -5  -7   1 -0.6972 1.00884   7
   5  -7  -1 1.20835 1.69432   4
  -5  -7   1 0.34948 1.08947   4
   5  -7  -1 0.43631 1.42853  12
   5  -7  -1 0.32588 1.06664  11
   5   7  -1 -0.0534 0.87217   3
  -5   7   1 -0.3533 0.97370   9
   5   7  -1 -0.2570 0.59006   3
   5   7  -1 -0.0878 0.65034   6
  -5   7   1 1.85121 1.86121   3
  -5   7   1 0.89382 1.37775  13
   5   7  -1 0.72516 0.82682  13
   5   7  -1 0.25470 0.80449   9
   5   7  -1 0.69552 0.65788  13
  -5   7   1 0.33667 1.25683   6
   4  -7  -1 1.79899 0.69042   7
  -4  -7   1 5.35229 1.60198   7
   4  -7  -1 1.43175 1.00189   8
   4  -7  -1 1.97370 1.85173   4
  -4  -7   1 4.21838 1.61333   4
   4  -7  -1 1.68475 1.60267  12
   4  -7  -1 2.63795 1.35265  11
   4  -7  -1 1.54031 1.04052  10
   4   7  -1 2.98466 1.02698  13
   4   7  -1 1.09578 0.86417   9
   4   7  -1 1.95516 1.01072  13
   4   7  -1 2.87059 0.95510   3
  -4   7   1 2.98475 1.46497   6
  -4   7   1 3.37277 1.50089   9
  -4   7   1 4.11220 2.13365   3
   4   7  -1 2.36620 1.21957   3
   4   7  -1 1.08179 0.61003   5
  -4   7   1 1.92390 1.61162  13
   4   7  -1 1.26818 0.82666   6
  -3  -7   1 0.94671 1.07544   7
   3  -7  -1 -0.4122 0.89346   8
   3  -7  -1 -1.2707 1.41134   4
   3  -7  -1 -0.3507 0.60779  10
   3  -7  -1 0.56935 1.46805  12
  -3  -7   1 -0.8905 0.95217   4
   3  -7  -1 -0.3111 0.62204   7
  -3   7   1 -2.0136 1.17666   3
   3   7  -1 -0.1757 0.65099  13
  -3   7   1 -0.0952 0.88714  13
  -3   7   1 -0.1603 1.04988   6
  -3   7   1 -0.6494 0.92776  13
  -3   7   1 -0.1606 1.08947   9
   3   7  -1 0.36026 0.81350   6
   3   7  -1 0.39645 1.01942   3
   3   7  -1 -0.4612 0.64842   3
   3   7  -1 -0.0548 0.82716   9
   3   7  -1 0.03096 0.74532  13
   2  -7  -1 0.24970 0.94259   8
   2  -7  -1 -0.3847 1.41682   4
  -2  -7   1 0.56566 1.24761   4
   2  -7  -1 -0.1441 0.66335   7
   2  -7  -1 0.59369 0.50937  10
   2  -7  -1 1.54166 1.56520  12
  -2  -7   1 -0.0485 0.90225   7
  -2   7   1 -0.6478 1.32414   3
   2   7  -1 -0.1216 0.78495   9
   2   7  -1 -0.0030 0.80686  13
  -2   7   1 0.40009 0.96262  13
   2   7  -1 -0.0006 0.71175   6
  -2   7   1 -0.1561 0.84163   9
   2   7  -1 0.66339 0.90484   3
  -2   7   1 1.03118 1.03318  13
   2   7  -1 0.02104 0.77561  13
   2   7  -1 0.08816 1.01350   3
  -2   7   1 -0.0187 1.13351   6
  -2   7   1 -0.3718 1.42344   3
   1  -7  -1 -0.9970 1.29105   4
   1  -7  -1 0.77909 1.46971  12
  -1  -7   1 1.07187 0.98991   7
  -1  -7   1 0.89496 1.36062   4
   1  -7  -1 0.76133 0.87435   7
  -1   7   1 0.25754 0.90526  13
  -1   7   1 2.43723 1.66165   3
   1   7  -1 0.27813 0.82497  13
   1   7  -1 1.37320 1.05099   9
   1   7  -1 0.17641 1.09301   3
  -1   7   1 0.31314 1.03345   9
   1   7  -1 0.01011 1.14141   3
   1   7  -1 0.96502 1.13706  13
  -1   7   1 0.47959 1.35832   3
  -1   7   1 1.35737 1.17827  13
   1   7  -1 0.35555 0.82460   6
  -1   7   1 0.61750 0.99416   6
   0  -7  -1 17.3421 3.08271  12
   0  -7   1 19.5142 2.21967   7
   0  -7  -1 19.0601 3.23132   4
   0  -7   1 18.7917 3.22581  12
   0  -7   1 16.4357 2.98500   4
   0  -7   1 23.0839 2.91126   8
   0  -7  -1 19.3768 2.26629   7
   0   7  -1 17.2332 2.37255  13
   0   7   1 15.0524 2.23004  13
   0   7  -1 19.1968 2.49218   9
   0   7   1 19.2173 2.53979   9
   0   7   1 16.4637 2.79180   3
   0   7   1 18.1044 2.95045   3
   0   7  -1 17.3967 2.24319   6
   0   7  -1 16.7548 2.70850   3
   0   7   1 20.2032 2.32232   6
   0   7  -1 16.8207 2.85453   3
   0   7   1 20.8413 2.73116  13
   0   7  -1 20.9122 2.70700  13
   1  -7   1 8.97118 2.24259  12
   1  -7   1 10.8125 2.57451   4
   1  -7   1 10.9555 2.09566   8
  -1  -7  -1 13.4965 2.94166   4
   1  -7   1 10.0005 1.52654   7
  -1  -7  -1 11.1438 1.85078   7
  -1   7  -1 10.8290 2.29894   3
   1   7   1 11.2909 2.25489   3
  -1   7  -1 10.3618 2.04913  13
   1   7   1 11.9620 1.85128   6
   1   7   1 14.0615 2.12722   9
   1   7   1 8.41702 1.69628  13
   1   7   1 12.1935 2.11213  13
  -1   7  -1 9.10027 2.35779   3
  -1   7  -1 12.0414 2.06291   9
  -1   7  -1 7.64739 1.55461  13
  -1   7  -1 8.07410 1.71759   6
   1   7   1 7.72578 2.00314   3
   2  -7   1 11.9154 2.85670   4
  -2  -7  -1 13.4130 2.09274   7
   2  -7   1 10.6677 2.43571  12
   2  -7   1 11.5232 1.26528  10
  -2  -7  -1 12.4121 2.57352   4
   2  -7   1 13.1897 2.21521   8
   2  -7   1 13.8025 1.58218   7
  -2   7  -1 14.8422 2.32382   9
  -2   7  -1 13.6049 2.50853  13
   2   7   1 12.6859 2.42468   3
   2   7   1 14.7443 2.16406  13
  -2   7  -1 11.2788 2.72848   3
   2   7   1 10.9576 1.81993   9
  -2   7  -1 15.1641 2.18496   6
  -2   7  -1 12.2601 1.99406  13
   2   7   1 13.9874 2.38032   3
   2   7   1 12.6160 2.02710  13
  -2   7  -1 12.1039 2.55625   3
   2   7   1 12.8584 1.78834   6
   3  -7   1 2.08208 1.09675   8
   3  -7   1 0.90720 0.79181  10
  -3  -7  -1 -0.1894 0.94117   7
   3  -7   1 1.32757 1.51980  12
   3  -7   1 0.94616 0.62931   7
   3  -7   1 1.62068 1.73958   4
  -3  -7  -1 2.11991 1.42644   4
  -3   7  -1 0.75149 1.03482  13
   3   7   1 0.91450 0.57571   5
   3   7   1 1.24516 0.88791   6
  -3   7  -1 1.31216 1.50567   3
  -3   7  -1 1.17543 1.23362  13
  -3   7  -1 0.61305 0.98060   9
  -3   7  -1 -0.1294 1.06453   6
   3   7   1 0.54661 1.16937   3
   3   7   1 -0.3622 0.80486   9
   3   7   1 1.65415 0.95376  13
   3   7   1 0.85064 0.86404  13
   3   7   1 0.16781 0.88093   3
  -3   7  -1 2.21453 1.75292   3
   4  -7   1 0.77557 1.34028  12
   4  -7   1 0.63613 1.43383   4
  -4  -7  -1 0.31535 1.13849   7
   4  -7   1 0.38755 0.95684   8
  -4  -7  -1 0.17436 1.21466   4
   4   7   1 1.23958 0.76923   6
  -4   7  -1 -0.4569 1.46441   3
  -4   7  -1 -0.1989 1.04651   9
   4   7   1 0.87523 0.85799   3
   4   7   1 0.33230 1.18717   3
   4   7   1 1.31773 0.92555  13
   4   7   1 0.35897 0.75902   9
   4   7   1 1.54353 0.99431  13
  -4   7  -1 0.00767 1.17545   6
  -4   7  -1 1.46230 1.30322  13
   5  -7   1 1.30843 1.78817  12
   5  -7   1 1.80660 1.05136   8
   5  -7   1 2.56883 1.92452   4
   5  -7   1 2.03329 1.17156  11
  -5  -7  -1 0.62369 1.23193   4
  -5  -7  -1 2.17034 1.37067   7
  -5   7  -1 2.14592 1.91554   3
  -5   7  -1 2.04539 1.52059  13
   5   7   1 0.90542 0.85003   9
   5   7   1 2.94550 0.84547   6
   5   7   1 0.73399 0.78893   3
  -5   7  -1 0.83926 1.12775   6
   5   7   1 0.22195 0.86209  13
   5   7   1 3.44488 1.09031  13
  -5   7  -1 0.56610 1.10521   9
   6  -7   1 3.97293 2.02928  12
   6  -7   1 6.13405 2.61842   4
   6  -7   1 2.67108 1.34288   8
  -6  -7  -1 3.06904 1.60571   7
   6  -7   1 5.29821 1.62422  11
  -6  -7  -1 6.74626 1.87124   4
   6   7   1 3.13393 1.07786   9
   6   7   1 2.77674 0.93836  13
  -6   7  -1 4.39124 1.62209   6
   6   7   1 5.48726 0.85530   6
  -6   7  -1 4.95477 2.48246   3
  -6   7  -1 5.45237 1.73771   9
  -6   7  -1 2.08811 1.56856  13
   6   7   1 4.44253 1.19149   3
   7  -7   1 0.36561 0.86556   8
  -7  -7  -1 -0.5912 1.13581   7
   7  -7   1 1.55860 1.18190  11
  -7  -7  -1 -0.0067 1.20127   4
   7  -7   1 0.85904 1.59631  12
   7  -7   1 0.47300 1.83917   4
  -7   7  -1 1.36067 1.29160   9
  -7   7  -1 1.68487 1.58695  13
   7   7   1 -0.0345 0.70270   9
  -7   7  -1 -0.0384 1.28890   6
   7   7   1 0.45391 0.76438   3
  -7   7  -1 -0.5315 1.92369   3
   7   7   1 0.34419 0.63275  13
   8  -7   1 0.53538 1.86608   4
   8  -7   1 0.26323 1.15768  11
   8  -7   1 -0.3198 1.77628  12
  -8  -7  -1 -0.3678 1.07658   7
   8  -7   1 0.27122 0.95541   8
  -8   7  -1 -1.7215 1.85639   3
   8   7   1 0.29578 0.70162   9
  -8   7  -1 1.79077 1.51364   9
   8   7   1 0.05821 0.69500   3
  -8   7  -1 -0.9495 1.31274  13
  -8   7  -1 -0.7925 1.28475   6
   8   7   1 0.11789 0.58047  13
   9  -7   1 0.43529 2.01474  12
   9  -7   1 -1.7579 1.76574   4
   9  -7   1 -1.1023 1.26531   9
   9  -7   1 -0.0148 1.22445  11
   9  -7   1 -0.0567 0.87401   8
  -9  -7  -1 -0.0277 1.70857   7
   9   7   1 -0.2042 0.74958   3
  -9   7  -1 -1.4330 1.14920   9
  -9   7  -1 1.00158 1.93714   3
  -9   7  -1 0.50675 1.67871  13
  -9   7  -1 0.03458 1.10160   6
   9   7   1 -0.0735 0.75615   9
   9   7   1 0.10751 0.59595  13
  -6  -8   1 2.51723 1.66720   4
  -6  -8   1 2.77571 1.61184   7
   6  -8  -1 3.97310 1.66276  11
   6  -8  -1 -0.1458 0.92966   8
   6  -8  -1 2.00316 2.22901   4
   6  -8  -1 2.53050 1.97899  12
   6   8  -1 0.34109 0.66441   3
   6   8  -1 0.02916 0.79861   9
  -6   8   1 2.22359 1.30763   6
  -6   8   1 -0.5208 1.98271   3
  -6   8   1 1.66875 1.71795  13
  -6   8   1 0.28753 1.12225   9
   5  -8  -1 1.61312 1.54501  12
   5  -8  -1 0.68200 1.72347   4
  -5  -8   1 -0.2832 1.31011   4
  -5  -8   1 0.00665 1.29629   7
  -5   8   1 0.19296 1.11175   9
  -5   8   1 0.86451 1.20136   6
   5   8  -1 0.71777 0.86141   6
  -5   8   1 0.11354 1.51641  13
   5   8  -1 0.20435 0.83908   9
   5   8  -1 0.75927 0.77404   3
   5   8  -1 0.83917 0.69584  13
  -5   8   1 -2.1532 1.59977   3
   4  -8  -1 -1.3674 1.17173  12
  -4  -8   1 1.36064 1.33361   7
  -4  -8   1 0.85845 1.38440   4
   4  -8  -1 -1.3520 1.40520   4
   4   8  -1 0.14786 0.66862  13
   4   8  -1 -0.0709 0.69710   9
  -4   8   1 -0.1132 1.52077   3
   4   8  -1 -0.3491 0.63335   3
  -4   8   1 -0.7344 1.15217  13
  -4   8   1 0.42183 1.04027   6
   4   8  -1 0.67632 0.79291   6
  -4   8   1 0.71467 1.03545   9
  -3  -8   1 1.70999 1.31555   7
   3  -8  -1 0.84377 1.91174   4
   3  -8  -1 1.05834 1.53887  12
  -3  -8   1 -0.1009 1.33317   4
   3  -8  -1 0.61356 0.69662   7
   3   8  -1 0.40157 0.76571   3
  -3   8   1 1.52744 1.04655   6
   3   8  -1 0.24294 0.88414   9
  -3   8   1 0.81924 1.81220   3
  -3   8   1 0.42607 1.10534   9
  -3   8   1 -0.2042 1.18430  13
   3   8  -1 0.13238 0.79180  13
   3   8  -1 -0.2945 0.73634   6
  -2  -8   1 9.12192 2.46160   4
   2  -8  -1 8.44755 2.80643   4
  -2  -8   1 11.4057 2.08635   7
   2  -8  -1 5.78695 2.41877  12
   2  -8  -1 8.34848 1.53296   7
   2   8  -1 3.39427 1.17695   6
  -2   8   1 4.12581 1.60288   9
  -2   8   1 9.89704 2.27651  13
  -2   8   1 7.31531 1.73228   6
   2   8  -1 3.26533 1.30368   3
  -2   8   1 6.40520 2.34536   3
   2   8  -1 7.57119 1.66505  13
  -1  -8   1 5.56293 1.55566   7
   1  -8  -1 6.48722 2.49200   4
  -1  -8   1 3.96035 1.93150   4
   1  -8  -1 5.77148 1.39290   7
   1   8  -1 1.63796 1.02421   6
   1   8  -1 2.21088 1.13430   9
  -1   8   1 8.37261 2.07796  13
   1   8  -1 2.11224 1.35710   3
  -1   8   1 1.87935 1.06547   6
  -1   8   1 1.27963 1.00480   9
   1   8  -1 5.76208 1.62016  13
  -1   8   1 4.34074 1.89863   3
   0  -8  -1 15.3948 2.20239   7
   0  -8  -1 15.7214 3.28621   4
   0  -8   1 10.5930 2.73078   4
   0  -8   1 16.0288 2.10977   7
   0   8  -1 8.29064 2.24860   3
   0   8  -1 7.51607 1.68296   6
   0   8  -1 13.9932 2.42313  13
   0   8   1 11.2412 2.24665  13
   0   8   1 15.0001 2.85739   3
   0   8  -1 10.2693 2.04238   9
   1  -8   1 17.9962 3.33146  12
   1  -8   1 13.4282 1.79214   7
  -1  -8  -1 13.4709 2.93184   4
  -1  -8  -1 15.9229 2.31340   7
   1  -8   1 14.1338 3.13590   4
   1   8   1 10.1128 2.25274   3
  -1   8  -1 7.48714 1.70315   6
  -1   8  -1 10.2917 2.52065   3
   1   8   1 9.09807 1.70360   6
   1   8   1 7.59248 1.75206   9
   1   8   1 15.0818 2.39778  13
  -1   8  -1 5.89238 1.68861   9
  -1   8  -1 18.4146 2.85320  13
   2  -8   1 10.0813 2.13839   8
   2  -8   1 16.3959 3.58293   4
  -2  -8  -1 18.5228 3.39287   4
   2  -8   1 11.0068 2.63687  12
  -2  -8  -1 17.8065 2.49455   7
  -2   8  -1 7.39671 1.69228   6
  -2   8  -1 6.75520 1.76877   9
   2   8   1 8.66088 1.93579   3
   2   8   1 6.81045 1.57869   9
  -2   8  -1 12.0599 2.85007   3
   2   8   1 7.30803 1.41933   6
  -2   8  -1 16.7349 2.85235  13
   3  -8   1 9.51882 2.71796  12
  -3  -8  -1 12.8567 2.91030   4
   3  -8   1 15.3363 3.34948   4
   3  -8   1 9.23488 2.01047   8
  -3   8  -1 4.04630 1.44884   6
  -3   8  -1 12.8390 2.62429  13
   3   8   1 15.7097 2.21196  13
  -3   8  -1 6.19766 1.78921   9
   3   8   1 10.5127 1.93854   9
   3   8   1 6.97246 1.37477   6
   3   8   1 4.72813 1.42614   3
  -3   8  -1 11.0663 2.89793   3
   4  -8   1 1.74485 1.96064   4
  -4  -8  -1 4.14540 1.92627   4
   4  -8   1 0.39297 0.92527   8
   4  -8   1 5.28680 2.24051  12
  -4  -8  -1 2.69028 1.53263   7
   4   8   1 2.94174 1.10189  13
  -4   8  -1 0.66775 1.09767   9
  -4   8  -1 2.15335 1.36521   6
   4   8   1 1.98492 1.05178   3
   4   8   1 2.36954 1.12268   9
  -4   8  -1 4.74505 1.79969  13
  -4   8  -1 0.57717 1.66056   3
   4   8   1 3.19560 1.03829   6
  -5  -8  -1 -0.4142 1.21973   7
   5  -8   1 -0.8764 1.28873  12
   5  -8   1 3.45297 2.37015   4
  -5  -8  -1 -0.1794 1.34332   4
   5  -8   1 0.92388 1.05786   8
   5   8   1 0.35651 0.70018  13
   5   8   1 -0.2258 0.67074   3
  -5   8  -1 0.15189 1.02602   9
  -5   8  -1 -1.1683 1.58442   3
   5   8   1 0.24662 0.78705   9
  -5   8  -1 0.27263 1.16653  13
  -5   8  -1 -1.0540 1.01522   6
  -6  -8  -1 0.81966 1.49629   7
   6  -8   1 0.53386 1.87521   4
   6  -8   1 -0.0410 1.57509  12
   6  -8   1 -0.1667 0.92057   8
  -6  -8  -1 3.41501 1.78354   4
   6   8   1 0.31124 0.76445   9
  -6   8  -1 -0.3300 0.98851   9
  -6   8  -1 0.23608 1.28030   6
   6   8   1 0.64086 0.69039  13
  -6   8  -1 0.60778 1.40638  13
  -6   8  -1 2.20590 2.38954   3
   6   8   1 0.74317 0.87148   3
  16   0  -2 0.22646 1.24887   9
  16   0  -2 0.56506 1.23811  11
 -16   0   2 0.27691 1.13443   9
  16   0  -2 1.66656 1.81187   3
  16   0  -2 0.47239 1.06903  12
 -16   0   2 -0.3881 0.83565   7
  16   0  -2 1.22670 1.62918   4
  16   0  -2 0.10383 1.19558  13
  15   0  -2 -0.5843 1.17368  13
  15   0  -2 0.28140 1.55801   3
 -15   0   2 0.59969 1.09004   9
  15   0  -2 0.23241 1.27168  11
  15   0  -2 -0.1345 1.23768   9
 -15   0   2 0.21676 0.85895   7
  15   0  -2 -0.7085 0.88455  12
  14   0  -2 1.58424 1.70210   3
 -14   0   2 2.48811 1.17352   9
  14   0  -2 -0.6101 0.96772   9
 -14   0   2 0.67185 0.77211   6
  14   0  -2 1.23800 1.29696  13
  14   0  -2 1.66956 1.22080  11
  14   0  -2 2.59690 1.21992  12
 -14   0   2 2.18118 1.12027   7
 -13   0   2 2.51978 1.19692   7
  13   0  -2 2.33413 1.26066  12
  13   0  -2 1.51276 1.39789   9
  13   0  -2 2.14881 1.21722  11
 -13   0   2 1.93487 1.06196   9
  13   0  -2 2.31520 1.50714   3
 -13   0   2 1.32088 0.78509   6
  13   0  -2 1.41574 1.09125  13
  12   0  -2 -0.0353 0.85489  13
 -12   0   2 -0.1576 0.66040   6
  12   0  -2 -0.1096 0.68845   6
 -12   0   2 0.29480 0.86300   7
  12   0  -2 -0.5116 1.03416   3
  12   0  -2 -1.1509 0.72488  12
  12   0  -2 0.23500 1.04591   9
  12   0  -2 0.96162 0.94937  11
 -12   0   2 1.31856 0.95741   9
 -11   0   2 10.4135 1.57471   9
 -11   0   2 10.1614 1.67776   7
  11   0  -2 12.5758 2.53811   3
  11   0  -2 10.5058 1.37846   6
  11   0  -2 12.9928 1.94469  11
  11   0  -2 13.1130 2.26099   9
  11   0  -2 11.5217 1.84656  12
  11   0  -2 11.8893 1.94553  13
 -11   0   2 9.63587 1.25058   6
 -11   0   2 7.99737 1.28810   9
  10   0  -2 0.29640 0.76362  13
 -10   0   2 1.32148 0.66484   9
  10   0  -2 0.73000 0.79848  12
 -10   0   2 0.00990 0.77123   9
  10   0  -2 0.82619 0.91387  11
  10   0  -2 1.90002 0.74117   6
  10   0  -2 0.55690 1.10550   3
  10   0  -2 1.59614 1.01778   9
 -10   0   2 1.37014 0.69335   6
 -10   0   2 2.21787 1.02420   7
   9   0  -2 92.2094 4.37846  12
   9   0  -2 95.5925 5.30714   3
  -9   0   2 87.7977 3.81428   6
  -9   0   2 87.9453 4.23934   9
   9   0  -2 96.1419 4.43266  11
   9   0  -2 91.2455 4.77172   9
   9   0  -2 91.9129 3.93875   6
  -9   0   2 98.1358 4.42846   7
  -9   0   2 94.9164 4.05425   9
   9   0  -2 98.4182 4.73681  13
   9   0  -2 90.0359 4.42606   7
   8   0  -2 6.11289 0.93026   6
  -8   0   2 4.99267 0.82998   6
  -8   0   2 5.88475 1.10103   7
  -8   0   2 5.03837 0.88670   9
   8   0  -2 5.52380 1.10535   7
   8   0  -2 5.10117 1.23331  10
   8   0  -2 6.64024 1.27639   9
   8   0  -2 4.72066 1.07011  13
   8   0  -2 5.10759 0.99736  11
   8   0  -2 3.24399 0.88478  12
   8   0  -2 5.52987 1.33915   3
  -8   0   2 6.18999 1.07690   9
  -7   0   2 102.976 4.14836   9
   7   0  -2 101.730 4.33436  11
   7   0  -2 96.1247 4.55491   9
   7   0  -2 100.299 4.29614  12
  -7   0   2 99.0621 4.35599   7
  -7   0   2 108.296 4.34303   9
   7   0  -2 100.554 4.03004   6
   7   0  -2 104.785 5.07826   3
   7   0  -2 104.946 4.44186   7
  -7   0   2 101.579 4.30433  13
  -7   0   2 100.400 4.76827   3
   7   0  -2 104.033 4.55038  13
   7   0  -2 102.231 4.53194  10
  -7   0   2 100.793 3.96596   6
   6   0  -2 25.6432 1.83470  13
   6   0  -2 31.2254 2.30570   3
  -6   0   2 27.1609 1.71239  13
  -6   0   2 25.8993 1.58001   9
  -6   0   2 25.9107 1.56372  11
  -6   0   2 30.3151 1.78268   9
  -6   0   2 26.9248 1.79252   7
  -6   0   2 26.0219 1.97384   3
   6   0  -2 29.2538 1.57440   6
  -6   0   2 27.4884 1.51690   6
   6   0  -2 25.8200 1.72671  11
   6   0  -2 28.3059 1.72682  12
   6   0  -2 26.1568 1.76922   7
   6   0  -2 27.6128 1.93030   9
  -6   0   2 27.7103 1.50426  12
   6   0  -2 24.7706 1.80728  10
  -5   0   2 0.35170 0.42791  13
   5   0  -2 -0.2512 0.45603  13
  -5   0   2 -0.0593 0.52864   3
  -5   0   2 -0.4038 0.44736   9
  -5   0   2 -0.1298 0.38671   6
  -5   0   2 -0.1811 0.45924   7
  -5   0   2 0.37676 0.37944  12
   5   0  -2 0.68328 0.59357   9
   5   0  -2 -0.5063 0.55819   3
   5   0  -2 -0.1728 0.39379   6
   5   0  -2 -0.1282 0.41443  12
   5   0  -2 -0.4514 0.48359   7
  -5   0   2 0.37005 0.42366  11
  -5   0   2 0.17955 0.39938   9
   5   0  -2 -0.3131 0.48025  11
   5   0  -2 0.14936 0.58376  10
  -4   0   2 1.41574 0.37479  12
   4   0  -2 1.31508 0.40254   6
   4   0  -2 1.19726 0.48043   7
  -4   0   2 1.60898 0.46729  11
   4   0  -2 1.64543 0.51198  13
  -4   0   2 1.33567 0.47912   9
  -4   0   2 1.09245 0.42641  13
  -4   0   2 0.74622 0.36745   6
   4   0  -2 0.76976 0.54693  10
  -4   0   2 1.35607 0.53008   7
  -4   0   2 1.66874 0.62002   3
   4   0  -2 1.78320 0.66521   3
   4   0  -2 1.35641 0.43442  12
   4   0  -2 0.89505 0.51295   9
   4   0  -2 1.00422 0.43473  11
  -4   0   2 1.50303 0.44047   9
  -3   0   2 1.92161 0.42300  11
   3   0  -2 1.44006 0.41013   9
   3   0  -2 2.14569 0.51335   7
   3   0  -2 1.28150 0.43009  11
   3   0  -2 0.71816 0.36469  13
  -3   0   2 1.01563 0.39206   9
  -3   0   2 1.39183 0.54358   3
   3   0  -2 0.62746 0.48473  10
   3   0  -2 1.09572 0.38793   6
  -3   0   2 2.05261 0.51174   7
  -3   0   2 1.68891 0.37237   6
  -3   0   2 1.13254 0.37079   9
  -3   0   2 1.05768 0.30795  12
   3   0  -2 0.88980 0.43222   9
  -3   0   2 1.32895 0.43258  13
   3   0  -2 1.20044 0.56204   3
   3   0  -2 0.70612 0.34785  12
  -2   0   2 27.6198 1.20948   9
  -2   0   2 28.2185 1.23155  11
  -2   0   2 27.4611 1.28587   7
   2   0  -2 27.5294 1.29281   7
   2   0  -2 26.9453 1.41100   3
  -2   0   2 29.9595 1.21652   6
   2   0  -2 27.7907 1.25263  11
   2   0  -2 26.9694 1.08695   8
   2   0  -2 27.7459 1.14036  12
  -2   0   2 27.3158 1.10130  12
   2   0  -2 25.0837 1.19531   9
  -2   0   2 26.9467 1.24894  13
   2   0  -2 25.5397 1.26314   9
  -2   0   2 28.5442 1.41567   3
   2   0  -2 26.4426 1.26372  13
   2   0  -2 26.8825 1.17654   6
  -2   0   2 26.8219 1.19673   9
   1   0  -2 338.058 10.5951   9
   1   0  -2 316.923 10.6574   4
   1   0  -2 328.601 10.6629   9
  -1   0   2 331.356 10.7549   5
  -1   0   2 323.555 10.6807  13
   1   0  -2 324.979 10.5332  12
   1   0  -2 323.314 10.6735  13
   1   0  -2 337.855 10.8175   3
  -1   0   2 332.352 10.6414   9
   1   0  -2 345.583 10.6464   6
   1   0  -2 329.891 10.5079   8
  -1   0   2 322.792 10.6682   4
  -1   0   2 324.309 10.6121  11
   2   0   2 149.647 5.41933   3
   2   0   2 153.063 5.23049  10
   2   0   2 150.942 5.32245   5
   2   0   2 161.200 5.25791  13
   2   0   2 144.059 5.15790  12
  -2   0  -2 145.094 5.30906   5
   2   0   2 151.988 5.23915   9
  -2   0  -2 145.944 5.21147  10
   2   0   2 153.257 5.01286   6
  -2   0  -2 149.699 5.20508  13
  -2   0  -2 148.297 5.37546   3
  -2   0  -2 151.094 5.02348   6
  -2   0  -2 139.790 5.15121   9
  -3   0  -2 9999.99 322.258   1
  -4   0  -2 4.98900 0.77635   7
  -4   0  -2 6.34532 0.80589   9
   4   0   2 5.74929 0.90735   5
   4   0   2 5.93209 0.71948  11
   4   0   2 4.12902 0.70556  13
   4   0   2 6.46188 0.89683   9
  -4   0  -2 5.32631 0.91752   3
  -4   0  -2 4.05257 0.57977   6
  -4   0  -2 4.31794 0.66000  13
   4   0   2 5.36757 0.61550   6
   4   0   2 4.80148 0.81078  10
   4   0   2 4.27290 0.73924  12
   4   0   2 4.45301 0.93062   3
  -4   0  -2 5.03939 0.80551  10
  -5   0  -2 7.52738 1.05902   7
  -5   0  -2 7.96387 0.84646   6
  -5   0  -2 8.84029 1.05244   9
   5   0   2 8.63916 1.14332  12
   5   0   2 5.71291 0.88147  13
   5   0   2 9.97307 1.25477   9
   5   0   2 9.35289 1.43564   3
   5   0   2 8.95911 0.99000  11
   5   0   2 8.01841 1.09068  10
  -5   0  -2 8.44255 1.16035  10
  -5   0  -2 6.42001 0.88056  13
   5   0   2 8.03001 1.22421   5
   5   0   2 9.09649 0.85357   6
  -5   0  -2 7.71826 1.13974   3
  -6   0  -2 3.71552 0.79464   9
  -6   0  -2 2.39859 0.80332   3
   6   0   2 3.10191 0.90516   9
   6   0   2 2.67828 0.71452  13
   6   0   2 4.41648 0.91389  12
   6   0   2 3.69818 0.89674   5
   6   0   2 4.33335 0.91429  10
   6   0   2 3.94015 0.65270   6
  -6   0  -2 4.00295 0.84675   7
  -6   0  -2 3.34737 0.95022  10
  -6   0  -2 4.00972 0.79998  13
   6   0   2 3.52259 0.75212  11
  -6   0  -2 3.22229 0.66017   6
   6   0   2 3.53770 1.07783   3
   7   0   2 5.84315 0.76661   6
   7   0   2 5.66643 1.16405   9
  -7   0  -2 5.72853 0.96866  13
  -7   0  -2 5.71097 0.79787   6
  -7   0  -2 4.61110 1.07083   3
   7   0   2 5.90929 1.12681  10
   7   0   2 3.68846 1.01196   5
   7   0   2 5.18665 0.89961  11
   7   0   2 5.29246 1.07236  12
  -7   0  -2 6.46359 1.09912   7
  -7   0  -2 4.99357 0.92108   9
  -7   0  -2 4.76386 1.16308  10
   7   0   2 5.85201 1.34657   3
   7   0   2 4.13939 0.91056  13
  -8   0  -2 11.8630 1.40522   9
   8   0   2 11.9838 1.64868  12
   8   0   2 8.31032 1.30320  13
   8   0   2 11.6685 1.17662   6
   8   0   2 10.3133 1.81317   3
   8   0   2 11.5233 1.66611   9
  -8   0  -2 11.9932 1.48226   7
  -8   0  -2 11.7630 1.16007   6
   8   0   2 10.0024 1.34942  11
  -8   0  -2 12.3131 1.72716  10
   9   0   2 0.65481 0.57478   6
  -9   0  -2 1.43001 0.85158   7
  -9   0  -2 0.55674 0.58855   6
   9   0   2 0.82410 0.85845  13
   9   0   2 0.27789 1.01166   3
  -9   0  -2 -0.2668 0.91613  10
   9   0   2 0.79989 0.85192   9
   9   0   2 0.86761 0.79025  11
   9   0   2 1.01553 0.86599  12
  -9   0  -2 0.94584 0.68071   9
 -10   0  -2 3.31547 1.09925   7
  10   0   2 2.19700 1.06669  13
 -10   0  -2 2.85227 1.09422   9
  10   0   2 2.93993 1.24312   9
  10   0   2 1.50118 1.29247   3
 -10   0  -2 2.27611 0.77454   6
 -10   0  -2 2.24814 1.22229  10
  10   0   2 2.91058 0.76327   6
  10   0   2 2.99274 1.04698  11
  10   0   2 4.08041 1.19344  12
 -11   0  -2 0.62466 0.94808   7
  11   0   2 2.28336 1.29212   9
  11   0   2 0.45709 1.23508   3
  11   0   2 0.96761 0.90391  13
  11   0   2 1.07717 0.97274  12
  11   0   2 0.63043 0.66228   6
  11   0   2 1.02110 0.79479  11
 -11   0  -2 0.01915 0.94235  10
 -11   0  -2 -1.1965 0.72555   9
 -11   0  -2 -0.3165 0.55300   6
 -12   0  -2 1.04010 0.98375   7
  12   0   2 1.88023 0.79459   6
  12   0   2 0.25261 0.91807  13
  12   0   2 -0.2842 0.98052  12
 -12   0  -2 1.96256 1.20911  10
 -12   0  -2 1.25399 1.02593   9
 -12   0  -2 0.52989 0.68848   6
  12   0   2 0.16853 0.90994  11
  12   0   2 0.21984 1.16666   9
  12   0   2 0.05631 1.31890   3
 -13   0  -2 82.8459 3.63094   6
  13   0   2 86.0993 4.69497  11
  13   0   2 63.8185 3.50092   6
  13   0   2 79.1259 5.39245   9
 -13   0  -2 79.8769 4.57215   9
  13   0   2 81.9810 5.14609  13
 -13   0  -2 79.3625 4.43496   7
  13   0   2 73.6694 4.79252  12
  13   0   2 80.5490 5.98452   3
 -14   0  -2 4.43270 1.51894   9
 -14   0  -2 3.73189 0.93965   6
  14   0   2 2.72255 1.56696   9
 -14   0  -2 1.20595 1.06188   7
  14   0   2 2.51868 1.21862  11
  14   0   2 0.12124 1.09677  13
  14   0   2 2.39246 1.29143  12
  14   0   2 2.23708 1.80884   3
 -15   0  -2 28.4145 2.05214   6
  15   0   2 32.8502 3.52568  11
  15   0   2 30.3127 3.79403  13
 -15   0  -2 34.4432 3.16312   9
  15   0   2 21.9813 3.72959   9
  15   0   2 26.7175 4.29644   3
  16   0   2 8.10942 2.40956  13
  16   0   2 3.96472 1.87292   9
  16   0   2 4.18554 2.40888   3
  16   0   2 2.66107 1.55269  12
  16   0   2 11.1470 2.37547  11
 -16   0  -2 3.19551 1.39380   7
 -16   0  -2 6.02410 1.82458   9
  16  -1  -2 -0.1620 1.49290   4
  16  -1  -2 -0.0680 1.08453  12
 -16  -1   2 -0.1056 0.88861   7
  16  -1  -2 -0.0976 1.53881  11
  16  -1  -2 -0.0444 1.30255   9
  16  -1  -2 -1.1564 1.23882  13
  16  -1  -2 -0.0979 1.88935   3
  16   1  -2 -0.0162 1.24221   3
 -16   1   2 0.08230 1.33055   9
  16   1  -2 0.96830 1.41608   9
 -16   1   2 -0.5566 0.98377   6
  16   1  -2 0.48912 1.08044  12
  16   1  -2 0.01410 1.10169  13
  16   1  -2 -0.3798 1.01092  11
  15  -1  -2 -0.3618 1.21118  13
 -15  -1   2 0.04302 0.84060   7
  15  -1  -2 -1.9113 1.32284   3
  15  -1  -2 -0.9253 1.11986  11
  15  -1  -2 0.11090 1.46101   4
  15  -1  -2 0.78070 1.10921  12
  15  -1  -2 0.13802 1.16273   9
 -15   1   2 0.23908 1.20016   9
 -15   1   2 0.07092 0.96482   6
  15   1  -2 -0.4742 0.93040   9
  15   1  -2 0.62901 1.46548   3
  15   1  -2 0.72050 1.14035  13
  15   1  -2 0.67801 1.29758  11
  15   1  -2 0.47057 1.06803  12
  14  -1  -2 0.50711 1.06587  12
  14  -1  -2 2.54023 1.84633   3
  14  -1  -2 0.59136 1.17662  13
  14  -1  -2 -0.9171 1.02502  11
 -14  -1   2 1.28437 0.74525   9
  14  -1  -2 0.43667 1.59848   4
  14  -1  -2 0.30841 1.24804   9
 -14  -1   2 0.73740 0.97445   7
  14   1  -2 0.79187 0.94159  12
  14   1  -2 1.29748 1.14330  13
 -14   1   2 0.92242 0.98362   6
 -14   1   2 -0.0824 1.05107   9
  14   1  -2 -0.8495 0.83971  11
  14   1  -2 -0.5660 0.90678   9
  14   1  -2 -0.7579 1.22257   3
 -13  -1   2 3.23948 0.81062   9
  13  -1  -2 7.15787 2.53529   4
  13  -1  -2 3.74765 1.41262  11
  13  -1  -2 2.78845 1.92468   3
  13  -1  -2 1.92830 1.46580   9
 -13  -1   2 3.23894 0.92744   9
 -13  -1   2 0.76938 1.18283   7
  13  -1  -2 2.98656 1.45952  13
  13  -1  -2 3.37562 1.47236  12
 -13   1   2 4.26747 1.21870   6
  13   1  -2 4.51403 1.36769  12
  13   1  -2 3.06592 1.40480  13
  13   1  -2 4.70807 1.63711   9
  13   1  -2 6.30803 1.98409   3
 -13   1   2 4.82363 1.27636   7
 -13   1   2 2.54416 1.26156   9
  13   1  -2 6.11184 1.59874  11
  13   1  -2 2.34066 0.75521   6
  12  -1  -2 2.10589 1.59844   3
  12  -1  -2 0.80331 1.08959  13
 -12  -1   2 0.88810 0.68569   9
  12  -1  -2 1.80976 1.18370  11
 -12  -1   2 1.08706 1.11516   7
  12  -1  -2 1.22214 1.31499   9
  12  -1  -2 1.12387 1.09686  12
 -12  -1   2 0.73418 0.57781   9
 -12   1   2 1.75018 0.96112   7
 -12   1   2 1.96004 0.97943   6
  12   1  -2 0.60418 0.84077  12
  12   1  -2 1.04276 0.63143   6
 -12   1   2 1.21032 1.08594   9
  12   1  -2 1.49446 1.00197  13
  12   1  -2 3.77067 1.57037   3
  12   1  -2 0.94603 1.06279  11
  12   1  -2 1.03280 1.06834   9
 -11  -1   2 1.96616 0.64546   9
 -11  -1   2 2.57616 0.80042   9
  11  -1  -2 0.99012 1.38649   3
  11  -1  -2 -0.0948 0.82584  11
  11  -1  -2 0.72926 1.16262   9
 -11  -1   2 1.66062 1.14900   7
  11  -1  -2 1.81757 1.08989  13
  11  -1  -2 3.84954 1.34739  12
 -11   1   2 2.56874 0.93840   6
  11   1  -2 1.70966 1.28321   3
  11   1  -2 1.63487 0.89815  12
  11   1  -2 2.00164 0.64552   6
  11   1  -2 2.42179 0.92044  11
 -11   1   2 2.55810 1.21555   9
 -11   1   2 2.33468 0.92771   7
  11   1  -2 2.78086 1.23444   9
  11   1  -2 2.37883 1.03400  13
  10  -1  -2 31.2903 2.30267   7
  10  -1  -2 34.2744 2.72705  12
  10  -1  -2 30.6215 3.58833   3
 -10  -1   2 36.4124 2.77171   7
  10  -1  -2 31.3472 2.83326  13
 -10  -1   2 33.6742 1.85016   9
  10  -1  -2 33.2417 3.02220   9
 -10  -1   2 35.5352 2.06691   9
  10  -1  -2 35.7693 2.57441  11
  10   1  -2 27.7772 2.44572   9
 -10   1   2 36.4923 2.31670   7
  10   1  -2 33.6864 2.49831  11
  10   1  -2 31.0613 2.24039  12
  10   1  -2 30.6051 3.22602   3
  10   1  -2 33.0835 2.53777  13
  10   1  -2 29.9705 1.76706   6
 -10   1   2 33.8678 2.63754   9
 -10   1   2 32.7387 2.24454   6
  10   1  -2 29.7978 2.27530   8
   9  -1  -2 18.9655 1.98343  11
  -9  -1   2 19.0656 1.45314   9
  -9  -1   2 17.9812 1.25234   9
   9  -1  -2 17.0080 2.04398  12
  -9  -1   2 16.9565 2.05815   7
   9  -1  -2 20.2142 1.73752   7
   9  -1  -2 19.9758 2.44415  13
   9  -1  -2 18.8499 1.63306   6
   9  -1  -2 17.9359 2.50929   9
   9  -1  -2 17.4202 2.65250   3
   9   1  -2 16.2985 2.22192   3
  -9   1   2 17.5375 1.61821  12
   9   1  -2 18.8322 1.80266  13
   9   1  -2 15.6439 1.21732   6
   9   1  -2 16.5758 1.95651   9
  -9   1   2 16.0949 1.93700   9
   9   1  -2 18.5134 1.58636  12
  -9   1   2 17.5300 1.56557   7
   9   1  -2 17.1170 1.80125   8
   9   1  -2 16.9559 1.90391  11
  -9   1   2 17.0748 1.84659   9
  -9   1   2 17.6561 1.71624   6
   8  -1  -2 64.4884 3.21189   7
   8  -1  -2 61.5859 3.16963   6
  -8  -1   2 71.0438 2.95219   9
   8  -1  -2 70.9912 3.86131  13
   8  -1  -2 66.7309 4.29316   3
   8  -1  -2 65.0574 3.88716   9
   8  -1  -2 71.2172 3.68938  12
   8  -1  -2 62.7717 3.35675  11
  -8  -1   2 65.1782 3.54790   7
  -8  -1   2 62.8954 3.42275   3
  -8  -1   2 68.0446 2.78749   9
   8   1  -2 65.0460 3.52965   7
   8   1  -2 72.1504 3.18708  12
   8   1  -2 66.0479 2.75266   6
  -8   1   2 65.1343 3.21098  12
   8   1  -2 66.5774 3.38692  13
  -8   1   2 67.1468 3.54978   9
   8   1  -2 68.6044 3.27212   8
   8   1  -2 67.8309 3.84539   3
   8   1  -2 65.0132 3.41301  10
  -8   1   2 73.2322 3.23281   7
   8   1  -2 68.1840 3.40644   9
  -8   1   2 67.9181 3.23147   6
   8   1  -2 62.4149 3.28454  11
  -8   1   2 64.7894 3.40022   9
   7  -1  -2 4.09496 1.24260   3
  -7  -1   2 6.70024 1.09499   3
   7  -1  -2 5.06479 1.18066   9
   7  -1  -2 5.36964 0.92611   7
   7  -1  -2 5.78920 1.10215  13
  -7  -1   2 6.64694 0.80540   9
  -7  -1   2 7.43549 0.97823  13
  -7  -1   2 7.13501 1.27502   7
   7  -1  -2 6.82816 1.06173   6
   7  -1  -2 7.94739 1.13512  11
   7  -1  -2 4.07652 1.00971  12
   7  -1  -2 5.94361 1.21145  10
  -7  -1   2 5.85732 0.68940   9
   7   1  -2 7.02802 1.15233  10
   7   1  -2 6.01839 0.99367  11
  -7   1   2 8.34911 1.04585   7
  -7   1   2 6.17420 0.99962   6
   7   1  -2 6.71397 0.73172   6
   7   1  -2 5.94999 0.86156  12
  -7   1   2 5.93169 1.01559  13
   7   1  -2 4.83186 1.03199   7
  -7   1   2 7.52445 1.25282   9
  -7   1   2 5.04608 1.21758   3
   7   1  -2 6.71069 1.26243   3
  -7   1   2 5.91349 1.03839   9
  -7   1   2 6.69942 0.96801  11
  -7   1   2 7.54697 1.07232  12
   7   1  -2 6.81815 1.06445  13
   7   1  -2 6.63443 1.02910   8
   7   1  -2 8.09151 1.12933   9
   6  -1  -2 53.3802 2.90921  12
  -6  -1   2 54.4054 2.70086   3
   6  -1  -2 54.2904 2.56726   7
   6  -1  -2 56.6435 2.91157  10
   6  -1  -2 57.0564 3.19468   9
   6  -1  -2 51.4507 2.64447   6
  -6  -1   2 55.1417 2.90571   7
  -6  -1   2 54.3199 2.44633  13
  -6  -1   2 55.8650 2.27817   9
   6  -1  -2 51.4437 2.97534  13
  -6  -1   2 54.6397 2.17371   9
   6  -1  -2 50.8816 3.35748   3
   6  -1  -2 59.4551 2.80617  11
   6   1  -2 54.7021 2.64923   8
   6   1  -2 58.3777 2.69876  11
  -6   1   2 57.2393 2.64999   6
   6   1  -2 57.0287 2.23176   6
   6   1  -2 55.2942 2.40741  12
   6   1  -2 52.0644 2.82977   7
   6   1  -2 52.6790 2.73085  10
   6   1  -2 55.8661 2.95993   3
  -6   1   2 53.9381 2.85396   9
  -6   1   2 54.9719 2.98326  10
  -6   1   2 48.4521 2.78542  13
  -6   1   2 51.7229 3.20958   3
  -6   1   2 55.5572 2.71123  12
  -6   1   2 54.2624 2.88874   9
   6   1  -2 56.9570 2.59169   9
  -6   1   2 54.9877 2.59451  11
   6   1  -2 57.6632 2.65846  13
  -6   1   2 52.8151 2.49095   7
  -5  -1   2 94.7794 3.80076   3
   5  -1  -2 92.0361 4.10314  12
   5  -1  -2 91.2868 3.82179   6
   5  -1  -2 93.2632 4.26932   9
  -5  -1   2 88.9262 3.53224  13
   5  -1  -2 104.797 4.71555   3
   5  -1  -2 89.8680 3.66845   7
   5  -1  -2 90.2747 4.17662  13
  -5  -1   2 97.8811 3.27271   9
   5  -1  -2 98.0495 4.10631  10
   5  -1  -2 88.3137 4.72068   4
  -5  -1   2 95.7353 4.09483   7
   5  -1  -2 92.6489 3.87109  11
  -5  -1   2 97.4577 3.33669   9
   5   1  -2 94.3605 3.36412   6
  -5   1   2 98.1911 4.10181  13
  -5   1   2 92.6987 4.45982   3
   5   1  -2 94.7377 3.51041  12
   5   1  -2 94.1625 3.63384   9
  -5   1   2 95.4117 3.91816  12
  -5   1   2 93.7516 4.07958  10
  -5   1   2 90.7284 3.72773  11
   5   1  -2 99.1308 3.80287  11
  -5   1   2 90.4085 3.61887   7
  -5   1   2 92.9465 4.03766   9
   5   1  -2 95.4150 3.71309  13
  -5   1   2 92.8521 4.04608   9
  -5   1   2 91.4010 3.79930   6
   5   1  -2 92.3364 4.04066   7
   5   1  -2 93.8228 3.88456  10
   5   1  -2 91.6286 3.98591   3
   5   1  -2 96.6280 3.82115   8
   4  -1  -2 32.3691 1.71720   6
  -4  -1   2 29.4060 1.53696   3
   4  -1  -2 28.7647 2.15382   3
   4  -1  -2 28.6580 1.78162  10
   4  -1  -2 28.5067 1.50207   7
   4  -1  -2 30.4975 1.91031  13
  -4  -1   2 32.7192 1.88590   7
   4  -1  -2 30.7122 1.72281  11
   4  -1  -2 30.5837 1.88009  12
   4  -1  -2 32.2971 2.34834   4
  -4  -1   2 30.5154 1.39710  13
   4  -1  -2 31.2965 2.02697   9
  -4   1   2 31.5188 2.17855   3
  -4   1   2 32.7989 1.64733  11
  -4   1   2 29.7688 1.63860   6
  -4   1   2 29.9647 1.82682   9
   4   1  -2 32.3752 1.69940   3
  -4   1   2 31.2066 1.84539  13
   4   1  -2 30.7964 1.66905  10
   4   1  -2 31.7490 1.49912  13
  -4   1   2 32.8703 1.79485  12
   4   1  -2 30.1406 1.58225  11
   4   1  -2 31.5109 1.40584   9
  -4   1   2 32.3372 1.88404  10
   4   1  -2 30.3902 1.84076   7
   4   1  -2 32.0333 1.67986   8
   4   1  -2 32.4332 1.31635   6
   3  -1  -2 17.0086 1.60409   4
  -3  -1   2 18.2492 0.92355   3
   3  -1  -2 17.8639 1.21389   9
   3  -1  -2 17.5268 1.21273  10
   3  -1  -2 18.0898 1.48502   3
  -3  -1   2 17.0246 0.81812  13
   3  -1  -2 18.2680 1.14717  11
   3  -1  -2 17.9516 1.31168  13
  -3  -1   2 16.1080 1.18859   7
   3  -1  -2 15.6962 1.08981   6
   3  -1  -2 17.9597 1.32052  12
   3  -1  -2 16.3174 0.95514   7
   3  -1  -2 16.5098 1.38419   9
  -3   1   2 15.8783 1.09567   6
  -3   1   2 20.0292 1.57913   3
   3   1  -2 16.1290 1.04889   4
   3   1  -2 16.6193 1.12797   8
   3   1  -2 18.5087 0.88592  13
  -3   1   2 17.5074 1.25460   9
  -3   1   2 16.4593 1.04926  11
  -3   1   2 16.5270 1.30445   9
  -3   1   2 16.6766 1.18700  12
   3   1  -2 17.4959 0.80354   9
   3   1  -2 18.4219 0.77006   9
   3   1  -2 17.4773 1.03120  11
   3   1  -2 18.8714 1.26490   7
   3   1  -2 16.0231 0.98254   3
  -3   1   2 16.8821 1.26363  13
   2  -1  -2 489.356 16.5108  11
  -2  -1   2 510.351 16.5753   7
   2  -1  -2 513.932 16.5093  10
   2  -1  -2 492.166 16.1387   8
  -2  -1   2 496.052 16.0799   3
   2  -1  -2 505.727 17.0320   4
   2  -1  -2 516.332 16.7003  13
   2  -1  -2 510.169 16.5175   5
   2  -1  -2 497.708 16.7804   3
   2  -1  -2 518.451 16.8228   9
   2  -1  -2 499.033 16.7320  12
  -2  -1   2 512.385 16.5264   8
   2  -1  -2 529.446 16.5128   6
   2  -1  -2 517.459 16.6147   9
   2   1  -2 509.865 16.2990  12
  -2   1   2 493.801 16.4743  11
  -2   1   2 508.573 16.9458   3
   2   1  -2 502.322 16.5055   8
   2   1  -2 524.294 16.5839   7
  -2   1   2 524.123 16.7316  12
  -2   1   2 495.164 16.4679   6
  -2   1   2 508.480 16.1230   8
   2   1  -2 489.339 16.3964   4
   2   1  -2 484.247 16.1286   3
  -2   1   2 498.813 16.7597  13
  -2   1   2 526.512 16.8167   9
  -2   1   2 481.392 16.6379  13
   1  -1  -2 125.066 4.73593  13
  -1  -1   2 143.528 4.55512   7
  -1  -1   2 129.272 4.44786   4
  -1  -1   2 127.521 4.58196   8
   1  -1  -2 130.476 5.03352   3
   1  -1  -2 126.450 4.93303   4
   1  -1  -2 129.043 4.51359   5
   1  -1  -2 130.153 4.52182   6
   1  -1  -2 124.086 4.74087  12
   1  -1  -2 128.717 4.60945   9
   1  -1  -2 129.495 4.59665  11
   1  -1  -2 129.255 4.72217   9
   1  -1  -2 124.931 4.32882   8
  -1  -1   2 132.670 4.48161  12
  -1   1   2 123.735 5.00023   3
  -1   1   2 123.040 4.59897   9
  -1   1   2 127.808 4.75395  12
   1   1  -2 134.874 4.21025   3
   1   1  -2 127.498 4.47702   4
   1   1  -2 124.954 4.45373  12
   1   1  -2 131.793 4.53604   7
   1   1  -2 132.941 4.58262   8
   1   1  -2 130.727 4.41068   6
  -1   1   2 130.231 4.50122   6
  -1   1   2 135.326 4.60220  11
  -1   1   2 125.835 4.34373   8
  -1   1   2 127.274 4.49751   5
  -1   1   2 131.539 4.75400   9
   1   1  -2 130.985 4.44518  10
  -1   1   2 128.338 4.93380   4
  -1   1   2 128.743 4.75657  13
   0  -1  -2 112.846 3.91459   6
   0  -1   2 111.719 4.08846   4
   0  -1   2 112.635 3.97109   6
   0  -1   2 114.610 4.09084  12
   0  -1  -2 112.976 4.17265  13
   0  -1  -2 109.004 4.35432   3
   0  -1   2 111.726 3.92031  10
   0  -1  -2 119.876 4.40089   4
   0  -1  -2 107.848 3.98837   5
   0  -1   2 108.125 3.76740   5
   0  -1  -2 121.340 4.13451  11
   0  -1   2 112.108 3.84860   7
   0  -1   2 110.109 4.04274   8
   0  -1  -2 112.275 4.04090   9
   0   1   2 110.440 3.89845   6
   0   1  -2 117.255 4.03660   8
   0   1   2 113.731 4.23283  12
   0   1   2 109.876 4.33889   3
   0   1   2 114.856 4.05417   9
   0   1  -2 108.509 3.92089  10
   0   1  -2 110.312 3.74892  11
   0   1   2 116.360 4.17236  13
   0   1  -2 117.637 4.10817   4
   0   1   2 110.600 4.34169   4
   0   1  -2 114.332 3.86463   7
   0   1  -2 116.446 3.78871   5
   0   1   2 111.901 3.99376   5
   0   1   2 113.512 4.07499  11
   0   1  -2 124.340 4.01916   6
   0   1  -2 118.563 3.99682   3
   0   1  -2 114.494 3.88921   9
   0   1  -2 112.523 4.05180  12
   0   1  -2 116.931 3.87632  13
   1  -1   2 70.6606 2.74793   9
  -1  -1  -2 73.8756 2.99709   4
   1  -1   2 70.1288 2.70413   6
  -1  -1  -2 66.1514 2.63183   9
  -1  -1  -2 73.5460 2.43914  10
   1  -1   2 70.4295 2.40162  11
   1  -1   2 71.8252 2.51274   5
   1  -1   2 68.6075 2.82921  12
  -1  -1  -2 68.4031 2.44722   6
   1  -1   2 64.6040 2.62590   8
   1  -1   2 72.6207 2.91989   3
  -1  -1  -2 69.4794 2.76822  13
   1  -1   2 70.1450 2.69788  10
   1  -1   2 77.3541 3.07946   4
  -1  -1  -2 72.5825 2.93763   3
  -1  -1  -2 69.8006 2.75702   5
   1   1   2 71.1957 2.74924  13
  -1   1  -2 67.9426 2.85975   3
  -1   1  -2 71.1376 2.80387  12
  -1   1  -2 71.0033 2.34328   7
  -1   1  -2 66.6474 2.68633   6
  -1   1  -2 72.2059 2.69047  13
   1   1   2 69.1473 2.76356  11
  -1   1  -2 70.9192 2.70642  10
   1   1   2 70.5693 2.44125   6
   1   1   2 69.3828 2.41961  10
  -1   1  -2 70.7488 2.38369  11
   1   1   2 71.9340 2.87188   3
   1   1   2 70.7615 2.75036   5
   1   1   2 72.0531 2.66604   9
   1   1   2 68.2968 2.96471   4
  -1   1  -2 69.5658 2.74857   9
  -1   1  -2 69.7100 2.50425   5
   2  -1   2 3287.37 110.487   2
  -2  -1  -2 3228.49 112.123   1
   2  -1   2 3373.24 113.387   1
  -2  -1  -2 3276.38 110.022   2
   2   1   2 3669.17 110.400   2
  -2   1  -2 3368.14 113.045   1
  -2   1  -2 3443.96 110.789   2
   2   1   2 3424.54 112.203   1
  -3  -1  -2 274.451 9.19248  13
  -3  -1  -2 278.968 9.40170   3
  -3  -1  -2 265.567 9.07486  10
   3  -1   2 272.676 9.20038   6
   3  -1   2 271.294 8.99081  11
   3  -1   2 271.782 9.47579  12
   3  -1   2 263.925 9.49601   9
  -3  -1  -2 278.336 9.08667   9
   3  -1   2 269.662 9.41829  13
   3  -1   2 272.505 9.81893   3
   3  -1   2 265.882 9.22971   5
  -3   1  -2 260.737 8.92282  11
  -3   1  -2 276.433 9.39295  10
   3   1   2 275.911 9.47317   5
   3   1   2 269.564 9.38305   3
  -3   1  -2 262.969 9.33930  12
  -3   1  -2 273.922 9.24255   6
  -3   1  -2 265.924 9.40619   9
  -3   1  -2 265.837 9.68914   3
   3   1   2 266.987 9.06878  10
  -3   1  -2 255.658 9.30358  13
   3   1   2 271.492 9.17312  13
  -3   1  -2 271.038 8.80440   7
   3   1   2 289.856 9.60219   4
   3   1   2 270.980 9.13101   9
   4  -1   2 1.14672 0.54484   5
   4  -1   2 1.31693 0.45293  11
  -4  -1  -2 0.11068 0.54806   7
  -4  -1  -2 0.99353 0.42477   9
   4  -1   2 1.38507 0.68260  12
   4  -1   2 0.03653 0.52963  10
  -4  -1  -2 0.31160 0.39794  13
   4  -1   2 0.98803 0.77194   3
  -4  -1  -2 1.21092 0.53772   3
   4  -1   2 0.01126 0.50939  13
  -4  -1  -2 -0.3142 0.48539  10
   4  -1   2 0.72560 0.61599   9
   4  -1   2 0.92381 0.53420   6
   4   1   2 0.58562 0.44988  10
   4   1   2 0.46040 0.42442   9
  -4   1  -2 -0.2124 0.49814   3
  -4   1  -2 0.17616 0.33741  11
  -4   1  -2 1.03994 0.55046  12
   4   1   2 -0.0135 0.38364  13
  -4   1  -2 0.00697 0.39918  13
  -4   1  -2 1.55132 0.65850  10
  -4   1  -2 0.20780 0.48383   9
  -4   1  -2 0.63448 0.36643   7
   4   1   2 -0.3563 0.52133   5
   4   1   2 0.73101 0.51728   3
   4   1   2 0.59170 0.52677   4
  -4   1  -2 0.14288 0.53161   6
  -5  -1  -2 124.159 4.99559   3
   5  -1   2 123.174 4.95963   5
   5  -1   2 125.641 4.61396  11
   5  -1   2 114.947 4.93210  10
  -5  -1  -2 120.802 4.03718   6
   5  -1   2 122.712 5.09069  12
   5  -1   2 124.836 5.59553   3
   5  -1   2 130.791 5.16302  13
  -5  -1  -2 123.063 5.03696   7
  -5  -1  -2 120.118 4.56555   9
   5  -1   2 124.450 4.71604   6
   5  -1   2 118.227 5.17294   9
  -5  -1  -2 119.150 4.69878  13
  -5  -1  -2 125.802 4.81527  10
  -5   1  -2 119.241 4.73197   6
  -5   1  -2 125.143 4.45119   7
   5   1   2 118.366 5.05782   4
  -5   1  -2 131.235 5.13841  10
  -5   1  -2 116.867 4.81243  12
   5   1   2 120.041 4.73404   9
   5   1   2 110.573 5.01779   5
  -5   1  -2 120.678 4.94326  13
  -5   1  -2 124.463 4.96881   9
   5   1   2 112.340 4.67899  10
   5   1   2 117.128 4.77465  13
  -5   1  -2 118.738 5.35622   3
  -5   1  -2 118.675 4.47943  11
   5   1   2 124.481 5.17658   3
   6  -1   2 226.673 8.80096  12
   6  -1   2 229.368 9.45426   3
   6  -1   2 227.011 8.31108   6
  -6  -1  -2 220.686 8.34282  13
   6  -1   2 246.055 8.79933  10
   6  -1   2 221.802 8.24257  11
  -6  -1  -2 244.666 8.58904  10
  -6  -1  -2 232.672 7.64319   6
  -6  -1  -2 227.315 8.73684   3
   6  -1   2 229.858 8.98320   9
  -6  -1  -2 227.371 8.20826   9
  -6  -1  -2 244.520 8.79292   7
   6  -1   2 221.450 8.67445   5
   6  -1   2 236.943 8.89272  13
   6   1   2 241.021 7.65705   6
  -6   1  -2 236.560 8.38334   6
   6   1   2 229.938 8.46567  10
  -6   1  -2 237.033 8.82307  10
   6   1   2 235.494 8.53016  13
   6   1   2 238.334 8.52448   9
  -6   1  -2 220.528 9.10388   3
  -6   1  -2 232.803 8.67892   9
  -6   1  -2 234.367 8.12731   7
   6   1   2 239.052 8.38322  12
  -6   1  -2 244.076 8.60269  12
   6   1   2 230.607 8.98416   3
  -6   1  -2 231.353 8.65469  13
   6   1   2 234.299 8.92099   5
  -7  -1  -2 66.6787 3.48139   3
   7  -1   2 68.5645 3.77521   9
   7  -1   2 58.9424 3.35045   5
   7  -1   2 67.4517 3.06792   6
  -7  -1  -2 64.5046 2.95150   9
   7  -1   2 57.1939 3.88643   3
  -7  -1  -2 61.9835 2.40610   6
  -7  -1  -2 61.7213 3.28374  10
   7  -1   2 67.0579 3.60032  13
  -7  -1  -2 61.0689 3.37363   7
   7  -1   2 57.7630 3.38898  12
  -7  -1  -2 60.5144 3.08228  13
   7  -1   2 68.0567 3.46857  10
   7  -1   2 67.7888 3.11435  11
  -7   1  -2 65.6204 2.91979   7
   7   1   2 66.4198 3.26062  10
   7   1   2 66.1510 3.31161   9
  -7   1  -2 67.2016 3.37307   9
  -7   1  -2 66.6406 3.82484   3
  -7   1  -2 65.9621 3.51651  10
  -7   1  -2 65.5240 3.11566   6
  -7   1  -2 68.6781 3.27012  12
   7   1   2 67.5602 3.31910  13
   7   1   2 65.5600 3.15634  12
   7   1   2 64.7818 2.43502   6
   7   1   2 72.9674 3.88597   3
  -7   1  -2 67.1092 3.42268  13
   7   1   2 64.3566 3.59665   5
   7   1   2 68.1308 3.12859  11
  -8  -1  -2 6.84713 1.30405   7
   8  -1   2 7.00670 1.54818   9
   8  -1   2 7.04481 1.35829  13
  -8  -1  -2 8.53876 1.42985  10
  -8  -1  -2 7.81446 0.69373   6
  -8  -1  -2 7.00081 1.03171   9
   8  -1   2 8.15136 1.85641   3
   8  -1   2 7.11721 1.41162  12
   8  -1   2 6.29216 1.07489   6
   8  -1   2 7.81648 1.19290  11
   8   1   2 7.29153 1.50692   3
   8   1   2 6.62422 1.08515  11
  -8   1  -2 6.78791 1.06441   7
   8   1   2 8.07233 1.33377  10
   8   1   2 7.42216 1.22203  12
   8   1   2 8.01118 0.69344   6
   8   1   2 7.51639 1.23871  13
  -8   1  -2 6.62155 1.15315  12
  -8   1  -2 6.65255 1.29511  13
  -8   1  -2 7.17224 1.14806   6
  -8   1  -2 6.73072 1.48306  10
   8   1   2 6.94353 1.23323   9
  -9  -1  -2 0.53952 0.35998   6
   9  -1   2 -0.2505 0.80376  12
   9  -1   2 0.09351 0.74398   9
  -9  -1  -2 0.61044 0.95587  10
   9  -1   2 0.28126 0.93367   3
  -9  -1  -2 0.35251 0.56876   9
   9  -1   2 -0.3749 0.72945  13
  -9  -1  -2 0.47849 0.91723   7
   9  -1   2 0.26210 0.61225  11
   9  -1   2 0.51950 0.66737   6
  -9   1  -2 -1.0226 0.54637   6
   9   1   2 0.28998 0.62314  13
   9   1   2 0.25342 0.73212   9
  -9   1  -2 -0.0326 0.62590   7
  -9   1  -2 0.07998 0.86340  10
   9   1   2 0.00863 0.32588   6
   9   1   2 -0.9616 0.47613  11
   9   1   2 -0.2578 0.67435  12
  -9   1  -2 -0.5307 0.71301   9
   9   1   2 -0.4846 0.80897   3
 -10  -1  -2 0.49259 0.78330   9
  10  -1   2 -0.1949 1.14382   3
 -10  -1  -2 0.66451 0.99204   7
  10  -1   2 0.21822 0.88007  13
 -10  -1  -2 -0.3117 0.87741  10
  10  -1   2 -0.5370 0.78451   9
  10  -1   2 1.05161 0.75860   6
 -10  -1  -2 0.66621 0.40278   6
  10  -1   2 1.38172 1.03021  12
  10  -1   2 0.93582 0.81062  11
 -10  -1  -2 -0.6000 0.52574   9
  10   1   2 -0.6938 0.67735  11
  10   1   2 1.45906 0.98858   9
 -10   1  -2 2.01669 1.29968  10
 -10   1  -2 -0.8350 0.79168   9
  10   1   2 0.19197 0.71179  13
  10   1   2 0.13586 0.99479   3
  10   1   2 0.42303 0.38521   6
  10   1   2 0.51925 0.81357  12
 -10   1  -2 -0.6803 0.64607   7
 -10   1  -2 -0.7240 0.71998   6
  11  -1   2 19.7022 2.69970  12
 -11  -1  -2 19.8087 1.83672   9
  11  -1   2 25.1436 3.16465  13
  11  -1   2 21.9037 2.34058  11
 -11  -1  -2 26.7807 2.80179   7
 -11  -1  -2 27.9170 2.25078   9
  11  -1   2 19.6925 2.79799   9
 -11  -1  -2 25.1798 1.32638   6
  11  -1   2 33.0211 4.07078   3
  11   1   2 25.5063 2.96457   9
 -11   1  -2 25.5406 2.05503   6
  11   1   2 21.4283 1.29867   6
  11   1   2 21.2967 2.45691  12
  11   1   2 19.0730 2.33052  13
 -11   1  -2 25.9891 2.07260   7
  11   1   2 24.3875 2.50339  11
 -11   1  -2 25.4668 2.88765  10
  11   1   2 23.1762 3.15217   3
 -11   1  -2 25.3919 2.76696   9
 -12  -1  -2 1.38066 1.13932   7
  12  -1   2 -0.1676 0.97657  13
 -12  -1  -2 -0.1144 0.85165   9
  12  -1   2 -1.1208 1.21170   3
  12  -1   2 0.61557 1.29109   9
  12  -1   2 -0.1434 1.01742  12
  12  -1   2 -0.1408 0.83059  11
  12   1   2 0.72191 0.93904  13
  12   1   2 0.84944 0.86625  11
  12   1   2 -0.0080 0.83347  12
 -12   1  -2 0.10519 1.02871  10
 -12   1  -2 0.55614 0.86058   6
  12   1   2 0.84696 1.08627   9
 -12   1  -2 -0.5142 1.00379   9
 -12   1  -2 -1.1045 0.67020   7
  12   1   2 -0.6716 1.04419   3
 -13  -1  -2 0.06045 0.84941   9
  13  -1   2 -0.4518 1.02974  13
 -13  -1  -2 0.18857 0.97490   7
  13  -1   2 0.97392 1.18808  11
  13  -1   2 -0.7687 0.96458  12
  13  -1   2 -0.6630 1.16556   9
  13  -1   2 -0.3765 1.30454   3
  13   1   2 -0.2421 0.93385  11
 -13   1  -2 0.25168 0.81740   6
 -13   1  -2 0.05405 0.81684   7
 -13   1  -2 -0.5260 1.08140   9
  13   1   2 0.12673 0.93772  13
  13   1   2 -0.5935 0.74255  12
  13   1   2 0.56945 1.39986   3
  13   1   2 -0.8204 0.95591   9
 -13   1  -2 0.69477 1.23827  10
  14  -1   2 22.9996 3.36651  13
  14  -1   2 9.31981 2.12031  12
  14  -1   2 18.1992 2.53159  11
 -14  -1  -2 13.0053 2.25986   7
  14  -1   2 20.0179 3.31535   9
  14  -1   2 16.0333 3.33084   3
 -14  -1  -2 17.7188 2.12915   9
 -14   1  -2 22.2724 2.18313   6
  14   1   2 12.9690 2.34072  12
 -14   1  -2 16.2815 2.06113   7
 -14   1  -2 18.2923 2.68180   9
  14   1   2 24.3399 3.20517  13
  14   1   2 14.1391 2.63738   9
  14   1   2 20.8870 2.66280  11
  14   1   2 28.6687 4.17606   3
  15  -1   2 1.40224 1.27759  11
  15  -1   2 -0.0642 1.83324   3
  15  -1   2 1.43247 1.26520  12
 -15  -1  -2 -0.8151 0.91958   9
  15  -1   2 -0.1331 1.35924  13
  15  -1   2 -0.2120 1.31681   9
 -15  -1  -2 -0.2557 0.89235   7
 -15   1  -2 -0.0244 0.76384   7
  15   1   2 -0.0847 1.01626   9
  15   1   2 0.48001 1.16367  11
  15   1   2 -0.2790 1.16625  13
 -15   1  -2 1.39470 1.48688   9
 -15   1  -2 2.01049 1.15197   6
  15   1   2 0.14974 1.03645  12
  15   1   2 -0.3292 1.47050   3
  16  -1   2 -1.9561 1.43760   3
  16  -1   2 1.44362 1.77626  13
 -16  -1  -2 0.28036 1.12904   7
  16  -1   2 -0.3858 1.37571   9
  16  -1   2 0.32881 1.90169   4
  16   1   2 -0.6545 1.13904   9
 -16   1  -2 0.08533 0.94344   7
  16   1   2 -0.3005 1.17109  13
  16   1   2 -0.1836 1.57558   3
  16  -2  -2 4.76921 2.30596   9
  16  -2  -2 5.16027 2.17491   5
  15  -2  -2 -1.1937 1.22836  11
  15  -2  -2 0.66749 1.67406   3
  15  -2  -2 -0.6241 1.41248  13
  15  -2  -2 -0.0462 1.10833  12
  15  -2  -2 0.04348 1.65697   4
  15  -2  -2 -0.2096 1.39135   9
 -15  -2   2 -0.4588 0.84647   7
 -15   2   2 -0.7900 1.22599   9
 -15   2   2 -0.4533 1.08516   6
 -15   2   2 -0.1860 1.39620  13
  15   2  -2 0.36718 0.92189  12
  15   2  -2 0.04295 1.02771  11
  15   2  -2 -0.2009 1.11012   3
  15   2  -2 0.03545 0.95647   9
  15   2  -2 1.05403 1.09745  13
  14  -2  -2 0.65645 1.17294  12
  14  -2  -2 0.69667 1.85329   4
  14  -2  -2 0.56079 1.34677  13
  14  -2  -2 1.50612 1.58143   9
  14  -2  -2 2.21087 1.98326   3
 -14  -2   2 0.79594 1.21173   7
  14  -2  -2 1.51271 1.30492  11
  14   2  -2 1.50159 1.24552  11
  14   2  -2 1.34395 1.21950   9
  14   2  -2 -0.6533 0.85178  13
  14   2  -2 -0.5129 1.02878   3
  14   2  -2 -0.0029 0.78700  12
 -14   2   2 2.36481 1.45490   9
 -14   2   2 -0.3666 1.00991   6
  13  -2  -2 0.27955 1.26759   9
  13  -2  -2 -1.5583 1.36297   4
  13  -2  -2 1.11133 1.17763  12
  13  -2  -2 -0.2043 1.13593  13
  13  -2  -2 -0.5720 1.35006   3
  13  -2  -2 0.88921 1.17404  11
 -13  -2   2 0.47184 1.20644   7
  13   2  -2 -0.0972 0.85747  13
 -13   2   2 0.57658 1.08870   9
  13   2  -2 -0.0786 1.22870   3
 -13   2   2 0.55035 1.01888   6
  13   2  -2 1.60931 1.00106  12
  13   2  -2 0.10161 0.88003   9
  13   2  -2 -0.5015 0.94936  11
  12  -2  -2 1.57686 1.34153   9
 -12  -2   2 3.70011 1.40112   7
  12  -2  -2 2.63944 1.97208   4
  12  -2  -2 1.26055 1.55367   3
  12  -2  -2 2.20883 1.22022  11
  12  -2  -2 3.20397 1.53002  13
  12  -2  -2 4.53272 1.62163  12
 -12   2   2 2.54492 1.09516   6
  12   2  -2 2.18491 0.99077  12
  12   2  -2 3.09033 1.24388  11
  12   2  -2 1.59043 1.01453  13
 -12   2   2 3.67074 1.43462   9
  12   2  -2 1.65163 1.13323   9
  12   2  -2 0.32525 1.01544   3
 -11  -2   2 6.82824 1.71113   7
  11  -2  -2 7.74458 2.05929   3
  11  -2  -2 6.03229 1.62195  13
  11  -2  -2 6.67710 1.29792   7
  11  -2  -2 5.53822 1.89562   9
  11  -2  -2 6.02407 1.46316  11
  11  -2  -2 9.20770 2.64543   4
  11  -2  -2 7.72496 1.85961  12
 -11   2   2 7.66965 1.48615   6
  11   2  -2 5.45059 1.37228  13
  11   2  -2 5.00836 1.26619  11
  11   2  -2 8.45357 1.38579  12
  11   2  -2 5.20016 1.36195   9
 -11   2   2 5.11556 1.46670   9
  11   2  -2 11.9080 2.15512   3
  10  -2  -2 0.45891 1.14424   9
  10  -2  -2 1.70531 1.58919   4
 -10  -2   2 -0.0237 0.94182   7
  10  -2  -2 1.00414 0.87156  11
  10  -2  -2 0.10166 0.67136   7
  10  -2  -2 -1.8536 0.81241   3
  10  -2  -2 -0.4746 0.87456  13
  10  -2  -2 -1.3376 0.85932  12
  10   2  -2 -0.2722 0.62682   9
  10   2  -2 0.00630 0.69927  11
 -10   2   2 -1.0018 0.76460   6
  10   2  -2 -0.2602 0.60550  13
  10   2  -2 0.37918 0.68953  12
 -10   2   2 -0.6237 0.85893   9
  10   2  -2 -0.2405 0.82803   3
   9  -2  -2 6.60585 1.13426   7
  -9  -2   2 11.4928 1.77238   7
   9  -2  -2 10.6982 1.96237  12
   9  -2  -2 7.10133 1.41995  11
   9  -2  -2 6.22904 1.47481  13
   9  -2  -2 7.15177 1.77099   9
   9  -2  -2 9.66352 2.31164   4
   9  -2  -2 9.30884 2.34177   3
   9   2  -2 11.4961 1.59795  11
   9   2  -2 8.43241 1.35865  13
   9   2  -2 11.2802 1.32590  12
   9   2  -2 8.73346 1.62704   3
  -9   2   2 10.1322 1.53469   6
   9   2  -2 7.28478 0.62560   6
  -9   2   2 11.8023 1.86420   9
   9   2  -2 7.32929 1.23157   9
   8  -2  -2 10.6822 1.91469   9
   8  -2  -2 12.2386 2.25168   3
  -8  -2   2 11.5718 1.38066   3
   8  -2  -2 8.01172 2.09304   4
   8  -2  -2 11.9995 1.27627   7
  -8  -2   2 9.80029 1.58378   7
   8  -2  -2 10.6490 1.87978  13
   8  -2  -2 12.5494 1.62002  11
   8  -2  -2 8.13204 1.63300  12
  -8   2   2 9.71612 1.44838   6
   8   2  -2 13.6574 1.44801   9
   8   2  -2 10.5258 1.30456  13
  -8   2   2 9.91397 1.59411   9
   8   2  -2 13.7158 1.20031  12
   8   2  -2 11.7436 1.49553  11
  -8   2   2 8.52409 1.42135  12
   8   2  -2 12.1504 1.52180  10
   8   2  -2 12.7928 1.68630   3
   8   2  -2 10.3936 0.69924   6
   8   2  -2 14.2682 1.92137   4
   8   2  -2 11.3619 1.59406   8
   7  -2  -2 58.1462 3.17126  11
   7  -2  -2 57.3840 2.71787   7
   7  -2  -2 55.7718 4.18548   4
  -7  -2   2 64.4747 3.47611   7
   7  -2  -2 62.7306 3.22340   6
   7  -2  -2 58.6602 4.00175   3
  -7  -2   2 62.0403 2.68742  13
   7  -2  -2 58.8880 3.76158   9
  -7  -2   2 63.1762 2.93240   3
   7  -2  -2 58.4014 3.56593  12
   7  -2  -2 60.3690 3.61480  13
  -7   2   2 61.2026 3.29875  12
   7   2  -2 59.6316 3.16694   8
   7   2  -2 62.9644 3.02106  11
   7   2  -2 62.2943 2.88317  13
   7   2  -2 62.5935 3.34970   4
   7   2  -2 63.0743 3.23362   3
  -7   2   2 61.7413 3.17792   6
   7   2  -2 61.8587 2.81221   9
  -7   2   2 58.1077 3.38577  13
  -7   2   2 65.4773 3.04517  11
  -7   2   2 63.9984 3.51004   9
  -7   2   2 62.2279 3.45591  10
   7   2  -2 60.1407 2.24698   6
   7   2  -2 58.3050 2.99484  10
  -7   2   2 57.9495 3.40530   9
  -7   2   2 68.3922 4.51033   3
   6  -2  -2 328.893 12.0940  12
   6  -2  -2 319.326 11.5022   6
  -6  -2   2 323.881 11.1243   3
   6  -2  -2 311.620 11.6228  10
   6  -2  -2 326.047 12.0174  13
   6  -2  -2 319.346 12.8534   4
  -6  -2   2 317.598 11.7695   7
   6  -2  -2 330.650 12.3300   9
   6  -2  -2 331.618 11.5504  11
  -6  -2   2 320.628 10.8832  13
   6  -2  -2 315.682 10.9436   7
   6  -2  -2 328.469 10.8205   8
   6  -2  -2 318.878 12.5922   3
   6   2  -2 333.260 11.5850   8
  -6   2   2 333.118 11.8613   9
   6   2  -2 326.311 11.0510  13
  -6   2   2 320.072 11.7252  12
  -6   2   2 323.193 11.4822   6
   6   2  -2 335.617 10.9716   9
   6   2  -2 315.314 11.7765   7
   6   2  -2 332.568 10.5377   6
   6   2  -2 328.637 11.2957  11
  -6   2   2 319.301 11.2754  11
  -6   2   2 320.118 11.9229   9
   6   2  -2 324.340 11.4004   3
  -6   2   2 323.899 11.8442  13
  -6   2   2 314.506 12.4486   3
   6   2  -2 321.016 11.6742   4
   6   2  -2 318.899 11.2628  10
  -6   2   2 336.112 11.8124  10
   5  -2  -2 0.15149 0.36326   7
   5  -2  -2 0.30255 0.62597  10
  -5  -2   2 0.07540 0.32925   3
   5  -2  -2 -0.0421 0.49466   6
   5  -2  -2 -0.2854 0.70153   4
   5  -2  -2 -0.3608 0.64019   9
  -5  -2   2 0.45698 0.31730  13
   5  -2  -2 0.74440 0.60100  13
   5  -2  -2 -0.4355 0.72768   3
  -5  -2   2 -0.4318 0.52275   7
   5  -2  -2 -0.7590 0.49616  11
   5  -2  -2 -0.2820 0.56640  12
   5  -2  -2 -0.0276 0.37501   8
   5   2  -2 -0.7275 0.47060   8
   5   2  -2 -0.0348 0.38788   3
   5   2  -2 0.32687 0.43640  10
   5   2  -2 -0.1055 0.26655   6
  -5   2   2 -0.2466 0.39673  11
  -5   2   2 -0.2139 0.51336   9
  -5   2   2 -0.6557 0.65743   3
   5   2  -2 -0.1091 0.23900   6
   5   2  -2 0.62152 0.61998   7
  -5   2   2 -0.4429 0.40172  13
  -5   2   2 0.39842 0.68165  10
   5   2  -2 -0.2173 0.30210  13
  -5   2   2 0.43076 0.63844   9
   5   2  -2 0.24033 0.28924   9
   5   2  -2 -0.7558 0.40395   4
  -5   2   2 -0.4454 0.62572   6
  -5   2   2 -0.6292 0.57767  12
   4  -2  -2 24.9654 2.03352   9
   4  -2  -2 24.9049 1.31502   8
  -4  -2   2 23.9721 1.28924   3
   4  -2  -2 27.2993 1.75677  11
   4  -2  -2 25.4639 2.36833   4
   4  -2  -2 26.7383 2.14242   3
   4  -2  -2 23.5690 1.59869   5
  -4  -2   2 23.9216 1.16855  13
   4  -2  -2 22.9980 1.60614  10
  -4  -2   2 25.1139 1.87430   7
   4  -2  -2 24.6852 1.93907  13
   4  -2  -2 21.6479 1.23095   7
   4  -2  -2 19.8338 1.83133  12
   4  -2  -2 25.0326 1.75344   6
   4   2  -2 22.3537 1.18471  13
   4   2  -2 26.3826 1.13521   9
   4   2  -2 26.2640 1.17607   6
  -4   2   2 22.8623 1.73919   6
   4   2  -2 25.0333 1.42052  10
   4   2  -2 24.3694 1.32967   3
   4   2  -2 20.7108 1.60677   4
  -4   2   2 26.0501 1.97267   9
  -4   2   2 21.8177 1.74870  12
   4   2  -2 25.3658 1.74589   8
  -4   2   2 22.4296 1.48150  11
  -4   2   2 24.8889 1.80194   9
   4   2  -2 21.9494 1.71037   7
  -4   2   2 26.0275 2.15731   3
  -4   2   2 22.5812 1.71851  10
   4   2  -2 26.3583 1.57357  12
   3  -2  -2 1.16790 0.70359  13
   3  -2  -2 1.65604 0.59510  10
  -3  -2   2 0.79854 0.53116   4
  -3  -2   2 1.28102 0.63500   7
   3  -2  -2 2.41650 0.71083   6
   3  -2  -2 0.94595 0.72260   9
  -3  -2   2 1.26087 0.59122   8
   3  -2  -2 1.10948 0.51405   5
   3  -2  -2 1.73515 0.82586   3
  -3  -2   2 1.49427 0.40319   3
   3  -2  -2 1.83410 0.59527   9
   3  -2  -2 1.79590 0.62135  11
   3  -2  -2 3.24948 0.96850  12
   3  -2  -2 1.44992 0.47882   8
   3  -2  -2 0.97034 0.79941   4
   3   2  -2 1.56763 0.60388   4
  -3   2   2 0.95625 0.55469  10
   3   2  -2 2.69543 0.48089   6
  -3   2   2 1.06883 0.52645  11
  -3   2   2 1.37691 0.66527   9
   3   2  -2 1.62711 0.24863   9
  -3   2   2 1.54038 0.78324  12
   3   2  -2 1.97035 0.61802  12
   3   2  -2 2.22366 0.70143   8
  -3   2   2 1.48423 0.70653  13
  -3   2   2 1.44696 0.87523   4
  -3   2   2 1.28117 0.65868   9
  -3   2   2 1.66218 0.84705   3
  -3   2   2 1.39217 0.62365   6
  -3   2   2 1.98932 0.76537  13
   3   2  -2 1.91832 0.37562   3
   3   2  -2 1.63910 0.34738  13
   3   2  -2 0.98215 0.65799   7
  -2  -2   2 24.8465 1.56319   4
   2  -2  -2 25.2966 1.59234  11
   2  -2  -2 24.3389 1.33752   8
   2  -2  -2 24.3203 1.38003  10
  -2  -2   2 25.7032 1.54932  12
   2  -2  -2 23.9262 2.00863   4
   2  -2  -2 25.5688 1.56060   9
   2  -2  -2 23.2580 1.77780  12
  -2  -2   2 23.7246 1.61756   8
   2  -2  -2 23.1563 1.70487   9
   2  -2  -2 25.6658 1.56031   6
   2  -2  -2 24.5689 1.35201   5
  -2  -2   2 25.3195 1.57679   7
  -2  -2   2 26.4420 1.24817   6
   2   2  -2 26.4475 1.66135   4
  -2   2   2 22.3327 1.72126  12
  -2   2   2 24.2359 1.30572   8
  -2   2   2 21.5837 2.22778   3
   2   2  -2 26.2543 1.23148   3
  -2   2   2 25.1383 1.76001   9
   2   2  -2 26.1725 1.30320   6
  -2   2   2 24.3554 1.62992   9
   2   2  -2 25.4996 1.17521  13
   2   2  -2 26.1052 1.53894   7
  -2   2   2 23.3663 1.92003   4
   2   2  -2 27.9003 1.57944  12
  -2   2   2 27.0636 1.95719   3
   2   2  -2 26.4994 1.25463  10
  -2   2   2 26.1984 1.34143   5
  -2   2   2 25.8249 1.51247  11
  -2   2   2 27.3525 1.71008  13
   2   2  -2 25.7252 1.61031   8
  -2   2   2 25.7990 1.84316  13
   1  -2  -2 29.2651 1.79422  13
   1  -2  -2 26.8212 1.50789   6
   1  -2  -2 26.1723 1.33727   5
  -1  -2   2 25.5648 1.67476  12
  -1  -2   2 28.7548 1.27464  10
   1  -2  -2 27.5658 1.54442   9
  -1  -2   2 25.2353 1.65336   4
   1  -2  -2 29.2154 1.88220  12
  -1  -2   2 26.5759 1.35978   6
   1  -2  -2 25.9934 1.57897  11
   1  -2  -2 28.7214 1.46511   8
  -1  -2   2 28.3870 1.67146   8
  -1  -2   2 25.9897 1.47566   7
   1  -2  -2 25.4969 1.25755  10
   1  -2  -2 24.8638 1.94789   4
   1   2  -2 25.5133 1.58101   8
   1   2  -2 27.3693 1.69531   4
  -1   2   2 27.4951 1.52759   6
  -1   2   2 25.5916 1.41794   8
  -1   2   2 27.4416 1.69501   3
  -1   2   2 28.7130 2.11104   3
  -1   2   2 26.5725 1.83697  12
  -1   2   2 26.0047 1.65182  13
  -1   2   2 26.4075 2.02059   4
  -1   2   2 26.0753 1.60303   9
   1   2  -2 26.1733 1.37350   3
  -1   2   2 26.9028 1.71417   9
  -1   2   2 26.8579 1.31545   5
   1   2  -2 26.5813 1.41640   6
  -1   2   2 28.3895 1.58819  11
   1   2  -2 26.0913 1.33419  13
   1   2  -2 28.3706 1.24775  10
  -1   2   2 26.0940 1.75173  13
   1   2  -2 29.0444 1.52621   3
   1   2  -2 27.4867 1.48986   7
   1   2  -2 27.4837 1.63081  12
   1   2  -2 26.5121 1.26599  13
   0  -2  -2 356.688 11.2825   5
   0  -2   2 326.254 11.5280   8
   0  -2   2 347.358 11.8630   4
   0  -2  -2 324.049 11.9749   3
   0  -2   2 348.602 11.7959  12
   0  -2  -2 335.065 11.6302  13
   0  -2  -2 317.641 11.7902  12
   0  -2  -2 342.966 10.9474  10
   0  -2  -2 320.150 11.2916   6
   0  -2   2 345.582 11.3916   6
   0  -2   2 331.961 11.1694  10
   0  -2  -2 344.455 12.1321   4
   0  -2   2 330.123 11.2166   7
   0  -2  -2 339.884 11.4214   8
   0  -2  -2 354.479 11.4216   9
   0  -2  -2 335.521 11.5647  11
   0   2   2 346.211 11.3241   6
   0   2   2 346.407 11.9083  12
   0   2   2 330.428 11.2441   5
   0   2   2 340.031 11.4312   8
   0   2  -2 340.184 11.2485   7
   0   2   2 346.493 11.5090   9
   0   2  -2 333.950 11.6665  12
   0   2  -2 347.585 11.5571   3
   0   2  -2 345.805 11.3142  13
   0   2  -2 335.810 11.4090   6
   0   2  -2 338.870 11.5108   8
   0   2   2 335.445 11.6684  13
   0   2  -2 339.767 11.2135  11
   0   2  -2 346.319 11.8393   4
   0   2   2 353.093 12.1918   4
   0   2  -2 347.456 11.3522   9
   0   2   2 343.682 11.5471  11
   1  -2   2 29.4141 1.33477  11
  -1  -2  -2 27.4039 1.42478   9
  -1  -2  -2 29.2923 1.65475  13
   1  -2   2 28.1936 1.75246   3
  -1  -2  -2 25.6671 1.79899   3
   1  -2   2 27.3558 1.59072   8
   1  -2   2 26.0656 1.14890   7
   1  -2   2 27.7648 1.84207  12
  -1  -2  -2 25.5415 1.43193   5
  -1  -2  -2 26.5760 1.31411   6
   1  -2   2 25.8134 1.48354   6
   1  -2   2 26.8425 1.84008   4
   1  -2   2 22.6140 1.33792  10
   1  -2   2 27.5284 1.52120   9
  -1  -2  -2 24.8936 1.82654   4
  -1   2  -2 27.6091 1.60023   9
  -1   2  -2 26.4732 1.71329  12
   1   2   2 23.8361 1.55585  13
   1   2   2 25.3911 1.41248   5
  -1   2  -2 27.1072 1.55141   6
   1   2   2 27.9182 1.81304   3
  -1   2  -2 26.9106 1.51378   8
  -1   2  -2 26.4272 1.85839   4
  -1   2  -2 24.9838 1.68284   3
   1   2   2 27.9150 1.48410   9
  -1   2  -2 27.9511 1.41068  10
   1   2   2 26.2148 1.28813   6
   1   2   2 26.8297 1.58496  11
   1   2   2 24.5180 1.90543   4
  -1   2  -2 25.3803 1.46694  13
  -1   2  -2 26.1603 1.25104  11
   1   2   2 24.5379 1.49910   8
   1   2   2 25.8586 1.76597  12
   2  -2   2 0.26190 0.43806  10
  -2  -2  -2 1.15214 0.63622   4
  -2  -2  -2 0.38892 0.46143  13
   2  -2   2 0.51223 0.47585   8
   2  -2   2 0.59698 0.29810   5
   2  -2   2 -0.1425 0.54533   3
   2  -2   2 0.78619 0.48103  13
  -2  -2  -2 -0.3113 0.32572   9
   2  -2   2 0.02211 0.63861  12
   2  -2   2 0.42945 0.38896  11
   2  -2   2 0.00508 0.65175   4
   2  -2   2 0.22010 0.47501   9
  -2  -2  -2 0.09945 0.45647   5
   2  -2   2 0.52520 0.42927   6
  -2  -2  -2 0.14562 0.14302  10
  -2  -2  -2 0.18502 0.29527   6
  -2  -2  -2 0.01909 0.54250   3
   2   2   2 0.70590 0.50868  11
   2   2   2 0.41491 0.28846   6
   2   2   2 0.24004 0.44285   5
   2   2   2 1.01811 0.56981   8
   2   2   2 -0.5285 0.45323  12
   2   2   2 0.51911 0.63883   4
   2   2   2 0.80591 0.49417   3
  -2   2  -2 0.44888 0.42011  13
  -2   2  -2 0.42413 0.54206   3
  -2   2  -2 0.27731 0.30713  11
  -2   2  -2 -0.0189 0.47259  10
  -2   2  -2 1.21450 0.59786  12
   2   2   2 0.21840 0.37865   9
  -2   2  -2 0.38138 0.51078   9
   2   2   2 0.52536 0.20199  10
  -2   2  -2 0.66491 0.52865   6
   2   2   2 0.29504 0.40703  13
   3  -2   2 10.5607 0.89769   5
   3  -2   2 10.5799 1.45989  12
   3  -2   2 9.10948 0.90123  11
  -3  -2  -2 9.60196 0.74008  10
   3  -2   2 7.50419 1.27790   3
  -3  -2  -2 8.48611 0.85951   9
  -3  -2  -2 8.47539 1.00395  13
   3  -2   2 9.55252 1.14812  13
  -3  -2  -2 10.1537 1.37354   4
  -3  -2  -2 10.8051 1.26543   3
   3  -2   2 9.25452 1.28278   9
   3  -2   2 9.09523 1.62346   4
   3  -2   2 6.72960 0.94635  10
   3  -2   2 8.88466 1.08092   6
  -3  -2  -2 8.27904 0.56262   6
  -3  -2  -2 8.03998 1.14139   7
   3  -2   2 8.75765 1.00400   8
  -3   2  -2 7.42976 1.09367   6
  -3   2  -2 10.6668 1.44248   3
   3   2   2 8.56261 1.27450   4
  -3   2  -2 10.6637 0.78725  11
   3   2   2 12.3318 1.17656  13
   3   2   2 9.46158 0.72454  10
  -3   2  -2 10.2901 1.32282   9
   3   2   2 9.71449 1.12335   3
   3   2   2 11.1710 1.23612   5
  -3   2  -2 10.7960 1.32046  13
  -3   2  -2 9.07462 1.22257  12
  -3   2  -2 10.5352 1.21976  10
   3   2   2 9.11457 0.53271   6
   3   2   2 8.45160 0.89662   9
  -4  -2  -2 27.7640 1.80568   3
   4  -2   2 26.0894 1.76166   6
   4  -2   2 31.5864 2.47698   3
   4  -2   2 29.4821 2.20099  12
  -4  -2  -2 24.7961 1.94639   7
   4  -2   2 25.5187 1.54743  11
   4  -2   2 28.8727 1.83661  10
  -4  -2  -2 25.0886 1.42416   9
  -4  -2  -2 26.4427 1.97075   4
   4  -2   2 23.2695 2.30574   4
   4  -2   2 24.7083 2.04905   9
  -4  -2  -2 27.8522 1.48876  10
  -4  -2  -2 26.9533 1.66491  13
   4  -2   2 27.2608 1.98836  13
   4  -2   2 28.2458 1.62845   5
  -4   2  -2 29.5523 2.04124   9
   4   2   2 27.5454 1.86068   5
  -4   2  -2 28.0517 1.96521  10
  -4   2  -2 29.9734 1.48799  11
   4   2   2 27.5823 1.66040  13
  -4   2  -2 29.4406 1.95528  13
   4   2   2 26.4147 2.00526   4
  -4   2  -2 27.7156 1.96938  12
   4   2   2 27.2199 1.56785   9
  -4   2  -2 30.5502 2.31711   3
  -4   2  -2 24.4103 1.85872   6
   4   2   2 29.5960 1.84330   3
   4   2   2 31.2497 1.49482  10
   5  -2   2 118.135 5.07575  13
  -5  -2  -2 110.670 4.75268   3
  -5  -2  -2 107.096 4.48339  13
  -5  -2  -2 111.537 4.36993  10
   5  -2   2 113.407 5.59094   3
   5  -2   2 116.124 5.91016   4
   5  -2   2 115.298 5.18668   9
   5  -2   2 109.113 4.57506   5
   5  -2   2 117.276 4.44873  11
   5  -2   2 118.066 4.74312   6
  -5  -2  -2 114.043 5.03696   7
   5  -2   2 111.799 4.80567  10
  -5  -2  -2 115.206 4.24521   9
   5  -2   2 109.844 5.11772  12
  -5   2  -2 106.690 5.28594   3
  -5   2  -2 112.329 4.96765   9
  -5   2  -2 111.197 4.25941  11
  -5   2  -2 105.505 4.80615  13
  -5   2  -2 109.149 4.83376  10
   5   2   2 116.985 4.36146  10
   5   2   2 112.733 4.48601  13
   5   2   2 111.952 4.76126   3
   5   2   2 112.839 5.09344   4
  -5   2  -2 115.386 4.78177   6
   5   2   2 106.260 4.87907   5
  -5   2  -2 119.389 4.96909  12
   5   2   2 114.845 4.46039   9
  -6  -2  -2 257.635 9.66296   3
  -6  -2  -2 271.125 9.98111   7
   6  -2   2 250.425 10.0821  12
   6  -2   2 250.971 9.48082   6
   6  -2   2 253.451 9.53945   5
  -6  -2  -2 247.804 9.29786  13
   6  -2   2 256.994 11.1102   4
   6  -2   2 271.037 10.8329   3
  -6  -2  -2 262.196 9.31450  10
   6  -2   2 266.806 10.0501  13
   6  -2   2 254.000 9.72218  10
  -6  -2  -2 266.160 9.02788   9
   6  -2   2 271.431 10.3042   9
   6  -2   2 261.541 9.31269  11
   6   2   2 268.977 9.82170   3
   6   2   2 255.633 10.0403   4
  -6   2  -2 256.912 9.81314  10
  -6   2  -2 259.242 9.89445   9
   6   2   2 279.420 9.42125   9
  -6   2  -2 269.524 9.82117  12
  -6   2  -2 262.221 9.59814   6
  -6   2  -2 254.620 9.78535  13
  -6   2  -2 261.835 9.11183  11
   6   2   2 261.390 9.25438  10
  -6   2  -2 273.167 10.5014   3
   6   2   2 254.799 9.90705   5
   6   2   2 265.583 9.41466  13
  -7  -2  -2 33.9849 1.82672   9
   7  -2   2 33.5110 2.62371  13
   7  -2   2 35.5977 2.81565   9
  -7  -2  -2 31.9112 2.09996  10
   7  -2   2 32.7491 2.60399  12
  -7  -2  -2 34.9179 2.60535   3
   7  -2   2 35.4088 2.16805  11
   7  -2   2 36.0320 2.38422   5
   7  -2   2 38.4451 3.17788   3
   7  -2   2 33.1497 2.23684   6
  -7  -2  -2 34.0173 2.51297   7
   7   2   2 31.9530 2.14230  13
   7   2   2 30.0085 2.39265   3
   7   2   2 33.5321 2.13880   9
  -7   2  -2 34.9752 1.61566   7
   7   2   2 41.2512 2.74344   4
   7   2   2 33.6251 2.09274  10
  -7   2  -2 35.5553 2.94122   3
  -7   2  -2 34.2677 2.48724  13
  -7   2  -2 31.9566 2.26748   6
  -7   2  -2 34.4208 2.58200  10
  -7   2  -2 33.7896 1.89759  11
   8  -2   2 0.20259 0.67316  11
  -8  -2  -2 0.43578 0.47616   9
   8  -2   2 0.48949 0.81362  13
  -8  -2  -2 0.44858 0.76673   7
   8  -2   2 -0.1746 1.04038   3
   8  -2   2 0.22288 0.70604   5
   8  -2   2 -0.7210 0.80888  12
   8  -2   2 0.16274 0.98711   9
   8   2   2 1.44598 0.93289   3
   8   2   2 0.62723 0.62690  13
  -8   2  -2 0.67096 0.92621   9
   8   2   2 0.95057 0.68461  10
  -8   2  -2 0.78151 0.56187  11
  -8   2  -2 0.25837 0.72922   6
  -8   2  -2 0.48884 0.44292   7
  -8   2  -2 0.19214 1.03902  10
   8   2   2 0.51836 0.65207   9
  -8   2  -2 0.00860 0.70456  13
   9  -2   2 2.32634 1.26617  12
   9  -2   2 2.77581 1.32689   9
   9  -2   2 4.08466 1.79857   3
  -9  -2  -2 4.36304 1.38103   7
   9  -2   2 3.10751 1.25611  13
  -9  -2  -2 4.51106 0.83403   9
   9  -2   2 4.82710 1.18041  11
  -9  -2  -2 2.74170 0.77472   9
  -9   2  -2 3.72711 0.73558   7
  -9   2  -2 3.92799 1.27517   9
   9   2   2 4.58240 1.16558   9
   9   2   2 1.88869 0.88600  11
  -9   2  -2 1.50495 1.03541  10
   9   2   2 3.98211 1.29276   3
  -9   2  -2 1.62243 0.97427   6
   9   2   2 3.21771 0.96880  12
   9   2   2 2.29012 0.89990  13
 -10  -2  -2 0.57058 0.57075   9
 -10  -2  -2 0.59902 0.65111   9
 -10  -2  -2 1.44825 1.06206   7
  10  -2   2 0.82330 1.02475  13
  10  -2   2 1.06250 0.89393  11
  10  -2   2 -1.3643 0.88250  12
  10  -2   2 -0.1677 1.12588   3
  10  -2   2 0.25510 1.10041   9
 -10   2  -2 0.26214 1.05904  10
  10   2   2 1.41547 1.01320   9
  10   2   2 1.84670 1.18236   3
  10   2   2 1.96697 0.96279  11
  10   2   2 0.83523 0.83141  13
  10   2   2 -0.3242 0.69237  12
 -10   2  -2 1.54432 1.01241   6
 -10   2  -2 1.29887 0.62476   7
 -10   2  -2 1.12013 1.05334   9
  11  -2   2 8.40849 2.47495   3
  11  -2   2 3.69191 1.61657   9
 -11  -2  -2 6.83002 1.11630   9
 -11  -2  -2 7.43725 1.09227   9
  11  -2   2 8.34780 2.03833  12
  11  -2   2 9.44693 1.62346  11
  11  -2   2 5.48326 2.33584   4
  11  -2   2 8.89941 2.10674  13
 -11  -2  -2 8.00424 1.80438   7
 -11   2  -2 8.27383 1.83930   9
  11   2   2 5.14368 1.39039   9
  11   2   2 5.69938 1.42163  11
 -11   2  -2 9.17726 1.61481   6
 -11   2  -2 6.84133 1.82818  10
  11   2   2 7.70501 1.49391  13
  11   2   2 5.78146 1.38984  12
 -11   2  -2 6.77234 1.06241   7
  11   2   2 8.12853 1.92300   3
  12  -2   2 1.80280 1.08744  11
  12  -2   2 -0.9805 1.14236   9
 -12  -2  -2 -0.1969 1.05696   7
  12  -2   2 0.01757 1.18639  12
  12  -2   2 -0.1741 1.12458  13
 -12  -2  -2 -0.1600 0.60492   9
  12  -2   2 0.03356 1.43783   4
 -12  -2  -2 0.60138 0.69148   9
  12  -2   2 0.60812 1.52150   3
  12   2   2 -0.1321 0.75991  11
  12   2   2 0.39929 0.86463  13
 -12   2  -2 -0.9612 1.06187   9
  12   2   2 0.44379 1.10132   9
 -12   2  -2 -0.5180 0.90265   6
 -12   2  -2 -0.2482 1.28504  10
  12   2   2 -1.1962 1.03740   3
  12   2   2 2.29256 1.10170  12
  13  -2   2 4.51889 1.63936  12
  13  -2   2 9.37669 2.85336   3
  13  -2   2 8.11304 1.76378  11
  13  -2   2 4.83951 1.84083  13
  13  -2   2 10.2591 3.14300   4
  13  -2   2 7.15728 2.20845   9
 -13  -2  -2 7.28552 1.18356   9
 -13  -2  -2 7.69689 2.02029   7
  13   2   2 8.07889 1.69995  11
  13   2   2 14.5141 2.84584   3
 -13   2  -2 8.65503 2.09768   9
 -13   2  -2 9.32267 1.77364   6
  13   2   2 4.98155 1.55603   9
  13   2   2 6.07997 1.53436  12
  13   2   2 8.49613 1.88336  13
 -13   2  -2 9.42766 2.31603  10
  14  -2   2 0.04226 1.35347  12
  14  -2   2 1.11208 1.27873  11
  14  -2   2 0.43785 1.91034   4
 -14  -2  -2 0.75892 1.19199   7
 -14  -2  -2 -0.2117 0.61906   9
  14  -2   2 -0.6987 1.76321   3
  14  -2   2 0.57065 1.54776   9
  14  -2   2 -0.7957 1.16927  13
  14   2   2 0.31501 0.87006  12
  14   2   2 0.32771 1.05628  11
 -14   2  -2 1.35213 1.41236   9
  14   2   2 1.06121 1.24135  13
  14   2   2 1.23061 1.43403   3
  14   2   2 0.64798 1.06911   9
 -14   2  -2 3.75936 1.39530   6
  15  -2   2 -1.4164 1.18289  13
  15  -2   2 0.33152 1.73058   3
  15  -2   2 0.59028 1.27184  11
  15  -2   2 -0.0781 1.71890   9
 -15  -2  -2 -0.1339 1.13048   7
  15  -2   2 1.48576 2.20788   4
  15  -2   2 0.82504 1.34614  12
 -15   2  -2 0.83587 1.46588   9
 -15   2  -2 0.06240 1.23602   6
  15   2   2 -0.4392 0.97759  11
  15   2   2 -0.7298 1.36720   3
  15   2   2 0.84499 1.05070  12
  15   2   2 -0.1078 0.91194  13
  15   2   2 2.33552 1.42363   9
  15  -3  -2 9.37870 3.06901   9
  15  -3  -2 5.95265 2.80191   4
 -15  -3   2 10.2322 2.34538   7
  15  -3  -2 6.94387 2.13419  11
  15  -3  -2 5.89086 2.46492   3
  15  -3  -2 10.0546 2.61460   5
  15  -3  -2 8.03615 2.41869  13
  15   3  -2 7.36999 1.67187  12
 -15   3   2 10.4329 2.13992   6
  15   3  -2 12.8103 2.28406  13
 -15   3   2 10.1509 3.03380  13
  15   3  -2 8.26552 1.93672  11
  15   3  -2 2.45056 1.47815   3
 -15   3   2 8.13271 2.30986   9
  14  -3  -2 3.01710 1.69769   5
  14  -3  -2 2.69998 2.47312   4
  14  -3  -2 1.09419 1.37444  12
  14  -3  -2 3.47340 1.91132   9
  14  -3  -2 1.65590 2.04266   3
  14  -3  -2 0.87554 1.46546  11
 -14  -3   2 1.62120 1.40491   7
  14  -3  -2 0.36928 1.53591  13
  14  -3  -2 1.71351 0.92145   8
 -14   3   2 1.12917 1.48540   9
  14   3  -2 0.43477 0.88144  12
 -14   3   2 1.37836 1.34919   6
 -14   3   2 3.91786 2.11940  13
  14   3  -2 0.53454 0.98952   9
  14   3  -2 3.03940 1.49184   3
  14   3  -2 1.47271 1.34492  11
  14   3  -2 2.11551 1.17210  13
  13  -3  -2 14.0357 2.78790  13
  13  -3  -2 17.6762 3.29075   9
  13  -3  -2 11.0820 1.37469   8
  13  -3  -2 13.4577 2.34318  11
  13  -3  -2 14.6448 3.65564   4
  13  -3  -2 16.8100 2.88098   5
  13  -3  -2 15.8701 3.41129   3
 -13  -3   2 15.5057 2.57881   7
 -13   3   2 12.7686 2.43732   9
  13   3  -2 7.62096 1.78280   9
  13   3  -2 17.4692 2.23430  13
  13   3  -2 13.8552 1.87530  12
 -13   3   2 13.9042 2.21046   6
 -13   3   2 17.7512 3.23780  13
  13   3  -2 15.3502 2.28852  11
  13   3  -2 10.6124 2.21034   3
  12  -3  -2 -0.5158 1.25382  12
  12  -3  -2 -0.3139 1.39224   4
  12  -3  -2 6.05860 2.19456   9
  12  -3  -2 -0.5867 1.42319   3
  12  -3  -2 2.88835 1.50878  13
  12  -3  -2 1.90872 0.77599   8
 -12  -3   2 -0.1361 1.14750   7
  12  -3  -2 0.23606 1.08936   5
  12  -3  -2 -0.7181 0.85613  11
  12   3  -2 0.95537 0.84450  12
 -12   3   2 -0.0776 1.21845   9
  12   3  -2 0.61206 0.96410   9
  12   3  -2 0.63658 0.82931  13
  12   3  -2 -0.0879 1.00073   3
  12   3  -2 2.08158 1.16070  11
 -12   3   2 1.56084 1.61901  13
 -12   3   2 -0.4888 0.99065   6
  11  -3  -2 0.34913 0.65567   8
  11  -3  -2 -0.8724 1.18074  12
  11  -3  -2 1.02092 1.26159  13
 -11  -3   2 0.94165 1.10747   7
  11  -3  -2 0.36905 1.61522   3
  11  -3  -2 -1.1330 0.90113   9
  11  -3  -2 -0.4153 0.90668   5
  11  -3  -2 -1.2564 1.35537   4
  11  -3  -2 -0.8647 0.89477  11
 -11   3   2 -0.0557 0.95775   6
  11   3  -2 0.68544 0.75583  13
  11   3  -2 1.65324 0.93630   9
  11   3  -2 0.41284 0.82622  11
  11   3  -2 -0.0127 0.86750   3
  11   3  -2 -0.0449 0.61452  12
 -11   3   2 -0.3909 1.21275   9
  10  -3  -2 8.72567 1.64924  11
  10  -3  -2 8.80093 2.14674   9
 -10  -3   2 7.28356 1.81102   7
  10  -3  -2 10.0698 2.06238  13
  10  -3  -2 9.11618 1.20432   7
  10  -3  -2 9.12079 2.47936   4
  10  -3  -2 11.0939 1.22425   8
  10  -3  -2 12.0166 2.38658  12
  10  -3  -2 10.5606 1.95067   5
  10  -3  -2 10.3043 2.36508   3
  10   3  -2 8.52136 1.51737  11
  10   3  -2 12.8600 1.97914   3
 -10   3   2 10.1980 1.96430   9
  10   3  -2 13.2993 1.52255  12
 -10   3   2 12.9105 1.95578   6
  10   3  -2 12.8568 1.67788   9
  10   3  -2 10.4243 1.49377  13
   9  -3  -2 0.23824 0.84011   5
  -9  -3   2 -1.5805 0.80137   7
   9  -3  -2 -1.3998 1.09576   4
   9  -3  -2 2.57030 1.49277   3
   9  -3  -2 1.14941 1.19149   9
   9  -3  -2 0.42338 0.93130  11
   9  -3  -2 -0.4711 0.50117   8
   9  -3  -2 -0.2293 0.50806   7
   9  -3  -2 -0.1879 0.85701  13
   9  -3  -2 0.79310 1.10556  12
   9   3  -2 0.12341 0.51914  13
   9   3  -2 0.35161 0.66537  10
  -9   3   2 -0.5284 0.81824   6
  -9   3   2 0.71260 0.98112   9
   9   3  -2 0.32212 0.78956   3
   9   3  -2 -0.5857 0.48041   9
   9   3  -2 0.66772 0.76736  11
   8  -3  -2 0.06788 0.51801   8
  -8  -3   2 -0.9615 0.77242   7
   8  -3  -2 -0.2855 0.42141   7
   8  -3  -2 0.80187 1.12409   4
   8  -3  -2 -0.1875 0.66848   5
   8  -3  -2 0.09109 0.81235  11
   8  -3  -2 1.81678 1.22157  12
  -8  -3   2 -0.3799 0.50891   3
   8  -3  -2 -0.1327 1.11766   3
   8  -3  -2 0.08467 0.99881   9
   8  -3  -2 -0.2830 0.83323  13
  -8   3   2 -0.0599 0.86230   9
   8   3  -2 -0.0658 0.46944  13
   8   3  -2 -0.0361 0.57573  11
  -8   3   2 1.77981 1.03494   6
   8   3  -2 0.14575 0.55922  10
   8   3  -2 -0.1570 0.62233   3
   8   3  -2 -0.1526 0.46170   9
   7  -3  -2 -0.1323 1.04919   3
   7  -3  -2 -0.3643 0.75750  13
   7  -3  -2 -0.4140 0.34019   7
   7  -3  -2 0.17065 0.97221  12
   7  -3  -2 0.20797 0.75687  11
   7  -3  -2 0.91147 1.05775   9
   7  -3  -2 -1.1949 0.86547   4
   7  -3  -2 0.12848 0.48849   8
   7  -3  -2 0.68352 0.63400   5
  -7  -3   2 -0.0564 0.77304   7
  -7  -3   2 -0.0648 0.47068   3
   7   3  -2 0.47526 0.51576  10
  -7   3   2 -0.2613 0.68368  10
   7   3  -2 -0.0315 0.38056  13
  -7   3   2 0.38714 0.88793   9
  -7   3   2 1.42666 0.90322   6
   7   3  -2 0.18223 0.43355   9
  -7   3   2 -0.1503 0.68846  13
   7   3  -2 0.16582 0.67293   4
   7   3  -2 0.59663 0.63317  12
   7   3  -2 0.62567 0.57303   3
   6  -3  -2 8.06835 1.94598   4
  -6  -3   2 9.05169 1.48338   7
  -6  -3   2 12.5828 1.26879   3
   6  -3  -2 14.8152 2.14127   9
  -6  -3   2 11.0565 0.91875  13
   6  -3  -2 10.9211 1.94467  12
   6  -3  -2 10.8023 0.91331   7
   6  -3  -2 12.2418 1.60662  10
   6  -3  -2 12.8465 1.11236   8
   6  -3  -2 12.9983 1.50247   5
   6  -3  -2 6.93969 1.57742   3
   6  -3  -2 10.3124 1.72740  13
   6  -3  -2 10.0219 1.50312  11
   6   3  -2 14.3697 1.63320  12
   6   3  -2 10.5561 1.15844  10
  -6   3   2 13.6273 1.72451  10
  -6   3   2 12.4351 1.83442  13
  -6   3   2 11.3654 1.83089  13
  -6   3   2 13.2959 1.45473  11
   6   3  -2 11.4277 0.73322   6
   6   3  -2 13.3236 1.32704   3
   6   3  -2 12.0392 0.99849  13
  -6   3   2 9.10337 1.80949   3
   6   3  -2 11.8177 1.59373   5
   6   3  -2 12.3788 1.75426   4
   6   3  -2 10.6738 0.92611   9
  -6   3   2 12.4034 1.65407   6
   5  -3  -2 15.2803 1.65229  10
   5  -3  -2 8.80173 1.59887  12
  -5  -3   2 11.3936 0.82789  13
   5  -3  -2 6.10106 1.67222   4
   5  -3  -2 9.21215 1.64915   3
   5  -3  -2 10.1032 1.59137  13
   5  -3  -2 13.3133 1.38012   5
   5  -3  -2 11.8348 1.15563   8
   5  -3  -2 8.93429 1.33123   6
  -5  -3   2 10.6080 1.57778   7
   5  -3  -2 9.11492 1.35889  11
   5  -3  -2 11.1208 0.83928   7
   5  -3  -2 9.74732 1.64523   9
  -5  -3   2 10.9157 1.13600   3
   5   3  -2 10.7112 0.81156   6
  -5   3   2 13.5484 1.78007  12
  -5   3   2 12.9389 2.06360   3
  -5   3   2 13.7690 2.02265  13
  -5   3   2 11.0648 1.45048  10
   5   3  -2 11.4716 1.66183   4
   5   3  -2 10.1453 0.85241  13
  -5   3   2 10.3385 1.42553   6
  -5   3   2 13.8663 1.84277  13
  -5   3   2 12.0306 1.64903   9
   5   3  -2 12.4616 1.53280  12
   5   3  -2 11.8611 1.59797   8
   5   3  -2 10.2941 0.82715   9
   5   3  -2 12.0097 0.99745   3
   5   3  -2 11.5518 0.98325  10
  -5   3   2 12.4933 1.39770  11
  -5   3   2 8.75519 1.51474   9
   5   3  -2 11.1762 1.39322   5
   4  -3  -2 0.88573 0.99849   4
  -4  -3   2 0.01292 0.55451   4
   4  -3  -2 -0.2466 0.48195   6
  -4  -3   2 0.15507 0.43109   3
   4  -3  -2 0.17367 0.67054   9
   4  -3  -2 0.29319 0.58420  10
   4  -3  -2 -0.1930 0.52639  11
   4  -3  -2 -0.2471 0.60104   3
  -4  -3   2 -0.3642 0.62684   7
   4  -3  -2 -0.3101 0.52857  13
   4  -3  -2 0.47938 0.44276   5
   4  -3  -2 0.16599 0.70322  12
   4  -3  -2 0.01379 0.43286   8
  -4   3   2 0.76765 0.68850   9
   4   3  -2 -0.0677 0.29554  13
  -4   3   2 -0.3250 0.41714  11
  -4   3   2 0.04304 0.70274   6
   4   3  -2 0.31700 0.30837   9
   4   3  -2 0.14133 0.59572   4
   4   3  -2 0.10154 0.57489  12
  -4   3   2 0.01514 0.52777  13
  -4   3   2 1.89974 1.06561   3
   4   3  -2 0.10045 0.33152   3
  -4   3   2 -0.2509 0.70607  12
  -4   3   2 0.23840 0.67579   9
   4   3  -2 -0.2971 0.34033  10
  -4   3   2 -0.3093 0.72671  13
  -4   3   2 0.53915 0.59741  10
   4   3  -2 0.11769 0.48709   5
   4   3  -2 1.16200 0.41983   6
   4   3  -2 0.67546 0.70062   8
  -4   3   2 0.24592 0.76286   4
  -3  -3   2 194.905 7.36277   4
   3  -3  -2 191.000 6.89613   8
  -3  -3   2 190.299 7.34205   8
   3  -3  -2 187.844 7.19205  11
   3  -3  -2 182.577 7.16573   6
  -3  -3   2 185.891 7.25695   7
   3  -3  -2 185.134 8.26046   4
   3  -3  -2 189.429 6.93711  10
   3  -3  -2 180.330 7.77047  12
   3  -3  -2 187.451 6.73703   5
   3  -3  -2 192.831 7.57675   9
  -3   3   2 200.224 8.05631   3
  -3   3   2 182.288 6.75949   8
  -3   3   2 188.500 7.69607   9
  -3   3   2 189.948 7.48221  13
   3   3  -2 197.757 6.70740   6
  -3   3   2 189.856 6.94778  10
   3   3  -2 189.779 6.59210  13
  -3   3   2 190.815 7.73266  12
  -3   3   2 189.086 7.07139  11
  -3   3   2 192.693 7.42214   9
   3   3  -2 190.574 6.66651   3
  -3   3   2 183.875 8.30333   3
   3   3  -2 189.403 6.48648   9
  -3   3   2 198.757 8.29105   4
  -3   3   2 191.673 7.72741  13
   3   3  -2 186.842 7.28628   8
   3   3  -2 191.436 6.88598   5
  -3   3   2 185.026 7.19035   6
   3   3  -2 191.486 7.29431  12
   3   3  -2 198.926 7.62338   4
   3   3  -2 194.115 6.51049  10
  -2  -3   2 73.6235 3.62404   8
   2  -3  -2 77.9245 3.10974   5
   2  -3  -2 79.0662 3.61145  11
   2  -3  -2 79.8628 4.17378  12
  -2  -3   2 77.9157 3.18900   6
  -2  -3   2 74.9909 3.51964   7
   2  -3  -2 77.1361 3.66488   9
   2  -3  -2 77.9782 3.20546  10
   2  -3  -2 77.0531 3.51029   6
  -2  -3   2 84.6435 3.80359  12
   2  -3  -2 76.5287 3.39345   8
   2  -3  -2 76.8448 4.37803   4
  -2  -3   2 80.8191 3.81671   4
   2   3  -2 78.2194 3.19815  13
  -2   3   2 75.8790 4.01367  12
   2   3  -2 81.0193 3.27945   6
   2   3  -2 77.9035 3.72658  12
  -2   3   2 78.4798 3.90534   9
  -2   3   2 79.2577 4.37939   4
  -2   3   2 79.6579 3.51731  11
  -2   3   2 77.1682 3.67147   9
  -2   3   2 80.7185 3.10038   5
  -2   3   2 86.3758 4.52733   3
  -2   3   2 79.0381 3.36065   8
   2   3  -2 80.5572 3.37087   3
   2   3  -2 80.9868 3.22905   3
   2   3  -2 81.7641 3.15067   5
   2   3  -2 78.1792 3.91600   4
   2   3  -2 72.7683 3.58278   8
  -2   3   2 69.7431 4.00364   3
   2   3  -2 82.4620 2.93926  10
  -2   3   2 80.9998 3.99933  13
   2   3  -2 84.9640 3.04411   9
  -2   3   2 79.0735 3.76904  13
   2   3  -2 75.8202 3.42822  11
  -2   3   2 78.4588 3.51604   6
   1  -3  -2 -0.3565 0.69816   4
   1  -3  -2 1.32667 0.67564   6
  -1  -3   2 0.31613 0.67449   4
   1  -3  -2 0.58425 0.53086   9
   1  -3  -2 0.77540 0.40024  10
  -1  -3   2 0.25455 0.71708   8
   1  -3  -2 -0.2434 0.53603   8
   1  -3  -2 0.10535 0.69467  12
  -1  -3   2 0.25171 0.52809   7
  -1  -3   2 0.08967 0.47348   6
   1  -3  -2 -0.4301 0.57004  11
  -1  -3   2 0.50940 0.71498  12
  -1  -3   2 0.30957 0.35240  10
   1  -3  -2 0.11563 0.37797   5
   1   3  -2 0.62754 0.39909   9
   1   3  -2 0.01605 0.35916  10
   1   3  -2 0.06728 0.38120   9
  -1   3   2 -0.8207 0.66036  12
  -1   3   2 0.23812 0.33936   5
   1   3  -2 0.64659 0.76487   3
  -1   3   2 0.43019 0.55501   6
   1   3  -2 0.62026 0.44613  13
  -1   3   2 0.69719 0.86018   3
  -1   3   2 0.30299 0.68924   3
  -1   3   2 0.94642 0.65014   9
  -1   3   2 0.01585 0.56864   9
   1   3  -2 0.72563 0.55893   3
   1   3  -2 0.07870 0.50844  13
  -1   3   2 0.93650 0.58784   8
   1   3  -2 0.36541 0.64140  12
   1   3  -2 -0.0005 0.45363  11
  -1   3   2 0.47840 0.51956  11
   1   3  -2 -0.7442 0.48236   8
  -1   3   2 0.57120 0.57220  13
   1   3  -2 0.15634 0.28067   5
  -1   3   2 -0.7832 0.57084  13
   1   3  -2 1.71460 0.85259   4
   1   3  -2 0.76106 0.60673   6
  -1   3   2 -0.3133 0.70555   4
   0  -3  -2 10.4202 0.66497  10
   0  -3   2 13.9771 1.75960   4
   0  -3   2 12.2027 1.58840  12
   0  -3  -2 11.7731 1.34021  11
   0  -3   2 12.5069 1.08674   7
   0  -3  -2 12.0093 1.69026  12
   0  -3  -2 14.2449 1.94943   4
   0  -3  -2 11.8700 1.18693   6
   0  -3   2 11.1583 0.88565  10
   0  -3  -2 11.9036 0.97729   5
   0  -3  -2 16.0224 1.83677   3
   0  -3   2 13.8610 1.32428   6
   0  -3  -2 11.0774 1.30430   8
   0  -3   2 11.0735 1.35156   8
   0  -3  -2 11.5917 1.07839   9
   0  -3  -2 13.8078 1.57454  13
   0   3  -2 13.2188 0.95614  10
   0   3  -2 12.6596 1.67935   4
   0   3   2 11.0706 1.73977   4
   0   3   2 13.4637 1.70316  12
   0   3  -2 12.6883 1.60454   3
   0   3   2 13.1767 1.26526   6
   0   3  -2 10.3096 1.12773  11
   0   3  -2 13.4361 1.36217   9
   0   3  -2 13.3375 1.42670  13
   0   3  -2 11.0734 1.47234  12
   0   3   2 13.7390 1.40563   8
   0   3   2 9.68122 1.27893  13
   0   3  -2 12.0340 1.23452  13
   0   3   2 10.3263 1.29463   9
   0   3   2 14.0520 1.83128   3
   0   3  -2 13.3910 1.45561   3
   0   3  -2 11.7735 1.37073   8
   0   3  -2 13.2303 1.37075   6
   0   3   2 12.3060 1.41818  11
   0   3   2 10.9516 0.93050   5
   0   3   2 12.7832 1.36977   9
   1  -3   2 -0.0237 0.72358  12
  -1  -3  -2 -0.8419 0.41772   6
   1  -3   2 0.25052 0.60040   8
   1  -3   2 -0.1776 0.35096   7
  -1  -3  -2 0.98370 0.76806   3
   1  -3   2 0.13451 0.46979  11
  -1  -3  -2 -0.6796 0.68543   4
   1  -3   2 0.52344 0.85668   4
   1  -3   2 -0.1142 0.51829   6
  -1  -3  -2 0.01429 0.44173   5
   1  -3   2 0.43422 0.43393  10
   1  -3   2 0.31516 0.57864   3
  -1  -3  -2 0.26071 0.41688   9
  -1  -3  -2 0.02319 0.52237  13
   1   3   2 0.52624 0.64405  11
  -1   3  -2 -0.4137 0.40382  11
  -1   3  -2 0.41014 0.54736   9
   1   3   2 -0.6743 0.41623   9
   1   3   2 -0.5893 0.58917   3
   1   3   2 0.93692 0.80378  12
  -1   3  -2 -0.2056 0.57941   4
   1   3   2 0.13569 0.45711   6
   1   3   2 -0.1954 0.60089   8
   1   3   2 -0.0406 0.38793   5
  -1   3  -2 -0.7021 0.55051   3
  -1   3  -2 0.47376 0.68694   6
  -1   3  -2 -0.1117 0.50360   8
   1   3   2 -0.2193 0.65806   4
  -1   3  -2 -0.4145 0.39067  13
  -1   3  -2 0.57115 0.50330  10
   1   3   2 0.11723 0.55196  13
  -1   3  -2 0.41972 0.66085  12
   2  -3   2 66.6901 2.50379   7
  -2  -3  -2 69.0962 3.73995   4
  -2  -3  -2 69.1708 2.78159   9
  -2  -3  -2 64.7439 3.16285  13
   2  -3   2 71.1021 3.27520   9
   2  -3   2 69.7700 3.22911   6
   2  -3   2 68.6462 3.22378   8
  -2  -3  -2 66.7550 3.55793   3
   2  -3   2 67.9983 2.92790  11
  -2  -3  -2 68.3346 3.04839   5
   2  -3   2 70.2625 3.60292   3
   2  -3   2 68.5184 3.00344  10
  -2  -3  -2 70.5266 2.80928   6
   2  -3   2 72.7658 3.98834   4
   2  -3   2 66.5976 3.71192  12
   2  -3   2 64.3702 3.21906  13
   2   3   2 64.7126 3.75315   4
   2   3   2 69.8443 3.59163  12
   2   3   2 67.1411 2.74873   6
   2   3   2 65.9710 3.35282   3
   2   3   2 66.0175 3.29937  11
  -2   3  -2 76.8176 3.33022  13
  -2   3  -2 62.5718 3.03041   8
  -2   3  -2 64.9020 3.45413  12
   2   3   2 69.3849 3.06414   9
  -2   3  -2 66.4998 3.39079   9
   2   3   2 69.2968 3.02890   5
  -2   3  -2 68.4442 3.59747   3
   2   3   2 64.7641 3.14223  13
  -2   3  -2 63.7412 3.83255   4
  -2   3  -2 68.7153 2.83831  11
  -2   3  -2 67.1417 3.00988  10
   2   3   2 69.5110 3.31464   8
  -2   3  -2 64.7717 3.20964   6
  -3  -3  -2 0.58361 0.51886  13
   3  -3   2 0.59790 0.78775   3
   3  -3   2 0.32381 0.54310   6
   3  -3   2 -0.1249 0.77469   4
  -3  -3  -2 1.44679 0.82614   7
  -3  -3  -2 0.96806 0.69116   3
  -3  -3  -2 0.92415 0.66061   4
   3  -3   2 1.10530 0.34921   5
   3  -3   2 0.62571 0.56950  10
   3  -3   2 -0.0009 0.44553  11
  -3  -3  -2 0.81260 0.37966   6
   3  -3   2 -0.5098 0.56410   9
   3  -3   2 1.53793 0.70902   8
   3  -3   2 0.14357 0.55748  13
   3  -3   2 0.58885 0.86345  12
  -3  -3  -2 0.71532 0.37545   9
   3   3   2 0.89063 0.37847   6
   3   3   2 1.12586 0.71374   8
  -3   3  -2 0.50037 0.61322  13
  -3   3  -2 0.76445 0.74935   6
   3   3   2 0.70154 0.69929  11
   3   3   2 -0.2511 0.62316  12
   3   3   2 0.75750 0.55626   5
   3   3   2 0.75311 0.49083  13
   3   3   2 0.25911 0.72246   4
  -3   3  -2 0.29051 0.61920   9
  -3   3  -2 -0.2526 0.58440  12
  -3   3  -2 0.56544 0.60086  10
  -3   3  -2 0.85960 0.45999  11
   3   3   2 0.60854 0.47116   9
  -3   3  -2 1.77587 0.88241   3
   3   3   2 1.01153 0.62439   3
   4  -3   2 1.50947 0.74188   6
  -4  -3  -2 1.50352 0.32311   6
  -4  -3  -2 1.09077 0.38531   9
  -4  -3  -2 2.33345 0.87772   3
   4  -3   2 2.29776 0.93080   9
  -4  -3  -2 0.77504 0.66832   4
   4  -3   2 1.93208 0.64862  11
  -4  -3  -2 3.40996 0.94625   7
   4  -3   2 0.49450 0.58093  10
   4  -3   2 0.24568 0.72438  12
  -4  -3  -2 2.12278 0.67097  13
   4  -3   2 2.15489 1.10422   4
   4  -3   2 0.66428 0.84492   3
   4  -3   2 1.42812 0.48284   5
   4  -3   2 0.18142 0.59807  13
   4  -3   2 1.70233 0.69295   8
   4   3   2 3.00215 1.00556   4
   4   3   2 1.88339 0.32426   6
   4   3   2 1.73130 0.82049   8
   4   3   2 0.96578 0.59798   3
  -4   3  -2 2.61319 0.86136   6
  -4   3  -2 2.18840 0.77542  10
  -4   3  -2 1.25226 0.74090   9
   4   3   2 0.10571 0.62711  12
   4   3   2 1.70738 0.57069   9
  -4   3  -2 2.08598 0.78348  13
  -4   3  -2 0.83649 0.86467   3
   4   3   2 1.61913 0.36348  10
  -4   3  -2 1.79980 0.52533  11
  -4   3  -2 1.39556 0.76299  12
   4   3   2 1.97033 0.71440   5
   4   3   2 1.55878 0.56078  13
   5  -3   2 14.5533 1.63300  10
   5  -3   2 11.3873 2.03581   4
   5  -3   2 12.7758 1.28935   5
  -5  -3  -2 10.5373 1.50199   3
   5  -3   2 13.9102 1.92546   9
  -5  -3  -2 8.07836 1.42918   7
  -5  -3  -2 14.0746 1.50106  13
   5  -3   2 12.8013 1.36830  11
   5  -3   2 11.9239 1.83900  12
  -5  -3  -2 13.7959 1.73201   4
   5  -3   2 15.9525 2.04528  13
   5  -3   2 10.2774 1.36635   6
   5  -3   2 10.7738 1.90950   3
   5  -3   2 11.8927 1.36249   8
  -5  -3  -2 11.9268 0.82388   9
  -5   3  -2 11.6253 1.53447  13
  -5   3  -2 14.7524 1.87421  12
   5   3   2 12.1376 1.29401  13
  -5   3  -2 12.7979 1.94194   3
  -5   3  -2 8.48108 1.34997   6
  -5   3  -2 12.1818 1.17195  11
   5   3   2 12.8191 1.49616   3
  -5   3  -2 12.9727 1.56886  10
   5   3   2 11.1902 1.20522   9
   5   3   2 10.5188 1.81567   4
   5   3   2 12.5848 0.93350  10
   5   3   2 11.3948 1.59085   8
  -5   3  -2 11.3452 1.66217   9
   5   3   2 11.6191 1.52127   5
   6  -3   2 12.1101 1.35956   8
  -6  -3  -2 10.6118 1.73336   7
   6  -3   2 9.18702 1.69393   9
   6  -3   2 10.3623 1.75048  13
   6  -3   2 10.1529 1.32800  11
   6  -3   2 9.96985 1.90360  12
   6  -3   2 8.37953 1.82360   3
   6  -3   2 7.02735 1.85913   4
  -6  -3  -2 8.13015 1.34796   3
   6  -3   2 10.6762 1.32258   5
  -6  -3  -2 9.44305 0.75197   9
   6   3   2 9.62104 1.49198   5
  -6   3  -2 7.58899 1.72759   3
  -6   3  -2 9.97082 1.56796  13
  -6   3  -2 11.2848 1.61114  10
   6   3   2 6.80657 1.19415   3
   6   3   2 9.43380 1.19978  13
  -6   3  -2 8.79987 1.04966  11
   6   3   2 12.8152 2.03240   4
  -6   3  -2 10.3400 1.48316   6
  -6   3  -2 8.85700 1.46713   9
   6   3   2 8.09352 0.97576  10
   6   3   2 11.3797 1.25452   9
   7  -3   2 95.4527 6.24544   4
   7  -3   2 105.984 5.69190   9
  -7  -3  -2 108.751 3.75267   9
   7  -3   2 112.237 4.75707  11
  -7  -3  -2 104.618 5.29253   7
   7  -3   2 108.592 4.76616   5
   7  -3   2 117.212 5.87258  12
  -7  -3  -2 102.599 3.74046   9
   7  -3   2 104.758 6.04261   3
   7  -3   2 104.213 5.43809  13
   7  -3   2 103.971 4.53486   8
   7   3   2 102.790 4.49948   9
   7   3   2 106.525 4.97221   3
  -7   3  -2 100.451 5.12593  13
  -7   3  -2 108.439 5.26007   9
  -7   3  -2 106.930 4.38524  11
  -7   3  -2 111.450 5.20743  10
   7   3   2 101.498 4.54733  13
  -7   3  -2 111.639 5.08519   6
   7   3   2 99.0785 4.29443  10
   8  -3   2 0.05691 0.95869   9
   8  -3   2 0.02893 1.14952   3
   8  -3   2 -0.1278 1.07096  12
  -8  -3  -2 0.26947 0.31795   9
   8  -3   2 1.53607 1.15789  13
   8  -3   2 0.06939 0.73972  11
   8  -3   2 0.46844 0.75929   5
   8  -3   2 -0.2906 0.59836   8
  -8  -3  -2 -0.3160 0.48057   9
  -8  -3  -2 -1.2081 0.84601   7
   8  -3   2 0.42313 1.10790   4
  -8   3  -2 0.10133 0.85724  10
  -8   3  -2 -0.2109 0.84358   9
   8   3   2 0.04770 0.57078  10
   8   3   2 0.27585 0.56636  13
   8   3   2 0.63341 0.66764   9
  -8   3  -2 -0.8965 0.82042   6
   8   3   2 0.63166 0.87222   3
  -8   3  -2 0.55114 0.87170  13
   9  -3   2 144.839 7.57095   9
   9  -3   2 149.016 8.53759   4
   9  -3   2 149.263 6.40835  11
   9  -3   2 143.958 6.01748   8
   9  -3   2 155.552 7.63303  12
  -9  -3  -2 154.531 7.14601   7
   9  -3   2 152.348 8.19669   3
   9  -3   2 155.214 7.45767  13
   9   3   2 150.875 6.34288   9
  -9   3  -2 152.905 7.11564  10
   9   3   2 132.369 5.99782  10
   9   3   2 156.116 7.00408   3
  -9   3  -2 158.006 7.16572   9
   9   3   2 145.012 6.28743  13
  -9   3  -2 143.683 6.56231   6
  10  -3   2 14.2318 3.22132   4
  10  -3   2 26.3198 3.89707   3
  10  -3   2 13.7364 2.59015   9
  10  -3   2 17.3992 2.63024  13
 -10  -3  -2 22.3411 2.88907   7
  10  -3   2 17.6195 2.13328  11
  10  -3   2 19.9816 2.96447  12
  10   3   2 17.1398 2.17895   9
  10   3   2 23.0252 1.99133  12
  10   3   2 23.7059 2.12433  13
 -10   3  -2 21.7095 2.83132  10
  10   3   2 19.9686 2.62238   3
 -10   3  -2 16.3805 2.16362   6
 -10   3  -2 17.5743 2.44352   9
  10   3   2 18.6062 2.17938  11
  11  -3   2 1.78071 1.38645  13
  11  -3   2 3.71202 1.99800   3
 -11  -3  -2 1.23881 1.24856   7
  11  -3   2 1.70214 1.06993  11
  11  -3   2 1.40517 1.42152  12
  11  -3   2 2.11303 1.99056   4
  11  -3   2 3.91145 1.75836   9
  11   3   2 2.52973 1.15020   9
  11   3   2 1.21392 1.24260   3
 -11   3  -2 1.31834 1.31936  10
 -11   3  -2 2.05552 1.20593   6
  11   3   2 2.61221 1.12077  13
  11   3   2 1.26581 0.99102  11
  11   3   2 2.28447 1.02943  12
 -11   3  -2 3.65631 1.45227   9
  12  -3   2 2.98593 2.30467   4
  12  -3   2 0.14366 1.11695  13
  12  -3   2 -0.0808 0.95207  11
 -12  -3  -2 1.61639 1.26062   7
  12  -3   2 0.22204 1.73988   3
  12  -3   2 -0.3216 1.34655  12
  12  -3   2 1.21777 1.48907   9
 -12   3  -2 -1.1358 1.11704   9
 -12   3  -2 -0.1182 1.27587  10
  12   3   2 -0.6550 0.63429  12
 -12   3  -2  0.0000 1.05789   6
  12   3   2 0.27406 0.75391   9
  12   3   2 -0.5671 0.67964  13
  12   3   2 -0.8025 0.87590  11
  12   3   2 0.20443 1.18628   3
  13  -3   2 1.00878 2.15123   4
  13  -3   2 -0.0527 1.23716  12
 -13  -3  -2 -0.5925 0.97070   7
  13  -3   2 0.91596 1.66410   3
  13  -3   2 -0.0967 1.07212  11
  13  -3   2 -0.0551 1.54987   9
  13  -3   2 0.31024 0.80103   8
  13  -3   2 1.47175 1.53803  13
  13   3   2 0.71034 1.04944  11
  13   3   2 -0.0159 0.82163  13
 -13   3  -2 2.60057 1.38016   6
 -13   3  -2 -0.5263 1.19033   9
  13   3   2 0.60984 1.10291   3
  13   3   2 0.15116 0.86819  12
 -13   3  -2 1.94445 1.59196  10
  13   3   2 -0.6100 0.83005   9
  14  -3   2 -0.3387 1.15752  11
  14  -3   2 1.08441 2.23725   3
  14  -3   2 0.07170 1.20424  12
 -14  -3  -2 1.50797 1.42123   7
  14  -3   2 0.55983 2.20658   4
  14  -3   2 0.25766 1.60951   9
  14  -3   2 -0.5846 1.39444  13
  14  -3   2 -0.3200 0.77832   8
  14   3   2 1.34090 1.31572   3
  14   3   2 -0.0460 0.81258   9
  14   3   2 0.53780 1.17506  11
  14   3   2 -0.2192 0.81868  12
  14   3   2 1.19436 1.06514  13
 -14   3  -2 1.23760 1.53419   9
 -14   3  -2 0.04379 1.28710   6
  15  -3   2 0.16538 1.04461   8
  15  -3   2 2.20219 1.53976  11
  15  -3   2 -0.3482 1.42547   9
  15  -3   2 -0.5285 1.36471  12
 -15  -3  -2 0.44235 1.18567   7
  15  -3   2 -0.8110 1.54852  13
  15  -3   2 0.65260 1.95676   3
  15  -3   2 0.35743 2.27443   4
  15   3   2 0.24284 0.94441  13
 -15   3  -2 1.58145 1.72218   9
  15   3   2 -0.6246 0.99387   9
 -15   3  -2 0.23653 1.35198   6
  15   3   2 -0.4970 1.14232   3
  15   3   2 0.43695 1.08796  12
  15   3   2 0.29355 1.18300  11
 -14  -4   2 1.11102 1.31452   7
  14  -4  -2 2.31131 1.98809  13
  14  -4  -2 3.59453 2.22622   3
  14  -4  -2 0.80866 1.56544  11
  14  -4  -2 1.99358 2.49374   4
  14  -4  -2 -0.1774 1.22144  12
  14  -4  -2 2.60792 1.69685   5
  14  -4  -2 0.29854 1.49110   9
  14   4  -2 1.65768 1.05220  12
  14   4  -2 1.23033 1.11498   9
  14   4  -2 0.39937 1.02276   3
  14   4  -2 3.70175 1.45356  11
 -14   4   2 2.51751 1.58782   6
 -14   4   2 3.04094 1.90787   9
  14   4  -2 1.31508 1.04258  13
 -14   4   2 2.12917 2.18805  13
 -13  -4   2 2.74529 1.70563   7
  13  -4  -2 1.58196 1.48078  11
  13  -4  -2 -0.1366 0.76609   8
  13  -4  -2 0.80980 1.38605  12
  13  -4  -2 2.44771 1.49780   5
  13  -4  -2 -0.3384 1.42943   3
  13  -4  -2 -1.0169 1.38176   4
  13  -4  -2 0.33734 1.45380  13
  13  -4  -2 -0.6401 1.51164   9
  13   4  -2 0.22913 0.72972  12
 -13   4   2 -0.4483 1.19174   6
  13   4  -2 1.33037 0.98314   9
  13   4  -2 0.70594 1.08372  11
 -13   4   2 0.85212 1.70454  13
 -13   4   2 -1.2440 1.21409   9
  13   4  -2 0.46711 0.92388   3
  13   4  -2 1.27001 0.96125  13
 -12  -4   2 1.98984 1.52163   7
  12  -4  -2 4.13058 0.99121   8
  12  -4  -2 2.41600 1.84930   3
  12  -4  -2 3.12648 2.04861   4
  12  -4  -2 3.21313 1.68524  12
  12  -4  -2 1.87007 1.53235   9
  12  -4  -2 0.27456 1.32122  13
  12  -4  -2 3.15513 1.48951   5
  12  -4  -2 0.03478 1.17804  11
 -12   4   2 2.32124 1.76317  13
 -12   4   2 3.07017 1.46648   6
  12   4  -2 1.80058 0.86980  12
  12   4  -2 1.88886 1.21047  11
  12   4  -2 1.72189 0.94851   9
  12   4  -2 4.08981 1.15449  13
 -12   4   2 3.85975 1.63196   9
  12   4  -2 0.29247 0.88504   3
  11  -4  -2 1.85520 1.75866   4
  11  -4  -2 0.10212 1.18549  12
  11  -4  -2 -0.9392 1.02109  11
  11  -4  -2 -0.0434 1.20290   9
  11  -4  -2 -1.0765 1.18884  13
 -11  -4   2 0.80287 1.05276   7
  11  -4  -2 -0.1537 0.67107   8
  11  -4  -2 0.71970 1.69007   3
  11  -4  -2 -0.5696 0.91965   5
  11   4  -2 0.09127 0.74691   9
 -11   4   2 2.06870 1.44560   9
 -11   4   2 -0.8296 0.99033   6
  11   4  -2 -0.1153 0.73158   3
 -11   4   2 0.64568 1.45351  13
  11   4  -2 -0.3727 0.87892  11
  11   4  -2 -0.4717 0.57131  13
  11   4  -2 -0.0500 0.64292  12
  10  -4  -2 4.83700 1.01455   8
  10  -4  -2 1.26280 1.47234   3
  10  -4  -2 5.34747 1.76096  13
  10  -4  -2 5.45834 2.07260  12
  10  -4  -2 2.51345 1.89929   4
  10  -4  -2 3.44735 1.22988   5
  10  -4  -2 4.80126 1.49111  11
 -10  -4   2 3.42466 1.45420   7
  10  -4  -2 1.78437 1.45808   9
  10   4  -2 4.49970 1.23944   3
 -10   4   2 4.54750 1.43897   6
  10   4  -2 2.84956 0.90069  13
 -10   4   2 3.36360 1.41597   9
 -10   4   2 4.34712 1.88133  13
  10   4  -2 3.74935 0.98686   9
  10   4  -2 2.38280 0.98320  11
   9  -4  -2 8.57452 2.13513   3
   9  -4  -2 15.6163 2.64420  13
   9  -4  -2 13.2235 1.91175   5
   9  -4  -2 11.3610 1.35684   8
  -9  -4   2 12.4872 2.16818   7
   9  -4  -2 10.9948 0.93747   7
   9  -4  -2 11.4304 2.81238   4
   9  -4  -2 9.89788 1.84885  11
   9  -4  -2 13.7571 2.70516   9
   9  -4  -2 12.7194 2.63265  12
   9   4  -2 14.3136 1.52356  13
   9   4  -2 13.1866 1.90867  12
  -9   4   2 10.3633 1.99332   9
   9   4  -2 13.6217 1.79814  11
   9   4  -2 16.7981 1.70368   9
  -9   4   2 9.81730 1.81119   6
   9   4  -2 12.4629 1.54192  10
   9   4  -2 17.8615 1.94015   3
  -9   4   2 10.7335 2.40833  13
   8  -4  -2 0.79529 1.29637   4
   8  -4  -2 3.89292 0.89767   8
   8  -4  -2 2.95625 0.54462   7
   8  -4  -2 2.19601 1.52295  12
   8  -4  -2 1.48037 1.25116  13
   8  -4  -2 4.62178 1.69419   3
   8  -4  -2 3.17433 1.02947   5
  -8  -4   2 3.23653 1.31891   7
   8  -4  -2 3.37213 1.20557  11
   8  -4  -2 1.98738 1.37842   9
  -8   4   2 2.54553 1.51689  13
   8   4  -2 2.76934 0.88084   3
   8   4  -2 2.11204 0.72674  10
   8   4  -2 2.68982 1.14165  12
   8   4  -2 3.31366 0.78862   9
  -8   4   2 3.22545 1.37531   9
  -8   4   2 3.33394 1.21943   6
   8   4  -2 3.29628 0.74192  13
  -7  -4   2 6.87628 1.63336   7
   7  -4  -2 4.75889 1.83660   4
   7  -4  -2 9.45484 1.93874  13
  -7  -4   2 8.76458 1.21710   3
   7  -4  -2 7.45526 1.26690   5
   7  -4  -2 8.95746 2.08627  12
   7  -4  -2 8.35842 0.81103   7
   7  -4  -2 7.97449 2.01647   3
   7  -4  -2 7.07404 1.46754  11
   7  -4  -2 4.47501 1.54228   9
   7  -4  -2 8.63545 1.20040   8
  -7   4   2 8.92324 1.67603   6
   7   4  -2 7.75975 1.12055   3
   7   4  -2 7.96448 1.55849  12
  -7   4   2 6.72297 1.78249  13
   7   4  -2 7.56518 1.01115  10
   7   4  -2 6.12576 0.93534   9
   7   4  -2 9.49948 1.10993  13
  -7   4   2 7.75532 1.66225  13
  -7   4   2 8.01612 1.64408   9
   6  -4  -2 69.3854 3.72062  11
  -6  -4   2 62.3116 3.06494   3
   6  -4  -2 62.3739 4.84983   4
   6  -4  -2 69.2678 4.25214  13
  -6  -4   2 67.4908 3.98766   7
   6  -4  -2 67.3015 4.24532   3
   6  -4  -2 68.8279 3.23505   8
   6  -4  -2 66.7262 4.48299  12
   6  -4  -2 58.6457 2.58997   7
   6  -4  -2 71.8874 3.37708   5
   6  -4  -2 66.0859 4.25180   9
   6   4  -2 63.6330 2.81265  10
  -6   4   2 65.9400 3.98080   9
   6   4  -2 67.6181 2.91660   9
   6   4  -2 63.5975 4.06615   4
   6   4  -2 71.6409 2.66839   6
  -6   4   2 70.6286 4.49326  13
   6   4  -2 61.8749 3.64302  12
   6   4  -2 68.6513 3.05420   3
  -6   4   2 67.4834 3.75373   6
   6   4  -2 63.4599 3.54721   5
  -6   4   2 70.9429 5.15282   3
  -6   4   2 60.9175 3.86801  13
   6   4  -2 68.1872 2.86940  13
   5  -4  -2 36.3996 2.12106   5
  -5  -4   2 36.3396 2.59863   4
  -5  -4   2 40.3341 2.82294   7
   5  -4  -2 32.4568 2.87242   9
  -5  -4   2 36.6796 2.09083   3
   5  -4  -2 39.1745 3.25281  12
   5  -4  -2 36.3367 3.54761   4
   5  -4  -2 35.2332 2.17596   8
   5  -4  -2 27.8990 2.34988  11
   5  -4  -2 37.4358 2.41661  10
   5   4  -2 36.9018 1.85591  13
  -5   4   2 32.1510 2.68140   9
  -5   4   2 40.5282 2.74324   6
  -5   4   2 41.5031 2.41172  11
   5   4  -2 34.3608 1.70356  10
   5   4  -2 31.9739 2.49791  12
   5   4  -2 38.1694 2.40880   5
   5   4  -2 39.5611 1.80213  10
   5   4  -2 37.4934 1.83204   6
  -5   4   2 42.8117 3.28998  13
   5   4  -2 34.2345 2.81529   4
   5   4  -2 35.8093 1.93066   3
  -5   4   2 36.2345 2.74714  13
   5   4  -2 32.9840 1.84253   9
  -5   4   2 40.1603 3.42010   3
  -5   4   2 42.6950 4.41201   3
   4  -4  -2 164.099 7.54655  12
   4  -4  -2 158.946 7.00325   9
   4  -4  -2 153.322 7.90176   4
  -4  -4   2 164.211 6.83464   4
   4  -4  -2 156.163 6.24629  10
   4  -4  -2 157.989 6.59442  11
   4  -4  -2 163.269 5.93837   5
   4  -4  -2 160.640 6.26639   8
  -4  -4   2 160.938 6.78528   7
   4   4  -2 157.047 5.51872  10
  -4   4   2 161.570 6.91598   9
   4   4  -2 162.822 6.80466  12
   4   4  -2 165.805 5.91567   6
   4   4  -2 156.832 7.11943   4
  -4   4   2 160.245 6.94065  13
  -4   4   2 158.633 6.64032   6
  -4   4   2 153.599 7.95711   3
  -4   4   2 151.324 6.30959  11
   4   4  -2 167.435 5.97560   3
  -4   4   2 165.495 7.35540  13
   4   4  -2 162.003 5.86860   9
  -4   4   2 151.809 7.50326   3
   4   4  -2 154.765 6.21317   5
   4   4  -2 163.600 5.54446  10
   4   4  -2 163.672 5.87329  13
  -3  -4   2 86.9962 4.22711   7
   3  -4  -2 86.4348 3.75033  10
  -3  -4   2 89.2515 4.46282   4
   3  -4  -2 90.2141 5.31517   4
   3  -4  -2 87.5696 4.32204   9
   3  -4  -2 88.1877 3.48513   5
   3  -4  -2 86.9389 4.17784  11
  -3  -4   2 88.2649 3.61852   6
   3  -4  -2 84.3792 3.95272   8
   3  -4  -2 93.3158 5.06124  12
  -3  -4   2 88.7354 4.37913   8
   3   4  -2 93.0053 3.20357  10
  -3   4   2 88.2841 3.87103   8
  -3   4   2 92.3120 5.33436   3
   3   4  -2 88.6462 3.68284  13
   3   4  -2 82.8782 3.65395   5
  -3   4   2 84.7913 4.00188  11
   3   4  -2 91.6962 3.73906   6
  -3   4   2 89.0098 4.23099   6
  -3   4   2 94.6065 4.82212  13
   3   4  -2 84.6474 3.71086   3
   3   4  -2 84.9126 4.08774  11
   3   4  -2 86.5614 3.78575   3
   3   4  -2 85.9984 3.58598   9
   3   4  -2 93.3504 4.77691   4
  -3   4   2 91.3461 4.49378  13
   3   4  -2 85.2598 4.39622  12
  -3   4   2 93.3654 4.43754   9
  -3   4   2 91.3421 4.94910   3
  -2  -4   2 45.8059 2.98570  12
   2  -4  -2 47.4237 2.10320   5
   2  -4  -2 46.1776 2.77415  11
  -2  -4   2 47.7221 2.93787   8
   2  -4  -2 47.1291 2.65901   8
  -2  -4   2 53.4595 2.80742   7
   2  -4  -2 45.4428 2.71862   6
   2  -4  -2 42.1274 3.54906   4
  -2  -4   2 49.7117 3.12839   4
   2  -4  -2 47.5753 2.27777  10
   2  -4  -2 53.4648 3.53301  12
  -2  -4   2 45.7187 2.39059   6
  -2   4   2 56.8246 3.86746   3
   2   4  -2 49.7848 2.44069  13
  -2   4   2 43.0755 2.62633  11
  -2   4   2 48.1552 2.63415   8
   2   4  -2 51.6231 3.23079   8
   2   4  -2 49.4013 2.36324   9
   2   4  -2 48.9678 1.93918  10
  -2   4   2 49.2683 3.59845   4
  -2   4   2 45.8147 2.90410  13
   2   4  -2 45.3890 2.65892   3
  -2   4   2 41.4133 3.00865  13
   2   4  -2 47.5169 3.00950  12
   2   4  -2 51.9294 2.72341  11
  -2   4   2 49.2874 3.34603   3
   2   4  -2 51.5961 2.55609  13
  -2   4   2 49.5837 2.92191   9
  -2   4   2 44.0755 3.02734   9
   2   4  -2 54.4221 2.73472   3
   2   4  -2 50.3825 2.53442   6
   2   4  -2 49.3673 3.28730   4
  -2   4   2 49.3432 2.78427   6
  -1  -4   2 4.61113 1.05899   8
  -1  -4   2 3.79015 1.07868  12
  -1  -4   2 5.20828 0.97551   7
  -1  -4   2 5.66163 0.94993   6
   1  -4  -2 4.15808 0.96092   8
   1  -4  -2 4.39800 1.05169  11
   1  -4  -2 5.78700 0.67750  10
   1  -4  -2 5.76642 1.02830   6
   1  -4  -2 5.27000 0.67533   5
  -1  -4   2 6.68885 1.41993   4
   1  -4  -2 3.79722 1.14249  12
   1  -4  -2 5.63143 1.46067   4
  -1   4   2 4.86936 1.44015   4
  -1   4   2 5.91447 1.10277   8
   1   4  -2 5.66298 0.96807   6
   1   4  -2 5.29248 0.91388   9
  -1   4   2 5.42870 0.68175   5
   1   4  -2 6.01456 0.96899  13
  -1   4   2 6.29346 1.17845   9
  -1   4   2 4.65936 1.01995   6
  -1   4   2 5.68912 1.11717  11
  -1   4   2 4.71325 1.06720  13
   1   4  -2 4.89235 0.47296   5
  -1   4   2 6.23878 1.32290   9
   1   4  -2 5.20117 0.48931   5
  -1   4   2 3.81647 1.13716  13
   1   4  -2 4.19456 1.15934  12
   1   4  -2 6.26313 1.15311   3
   1   4  -2 4.08373 1.30899   4
   1   4  -2 6.25453 0.67083  10
  -1   4   2 4.65750 1.40272   3
   1   4  -2 5.63102 1.17437   8
  -1   4   2 4.33314 1.23475   3
   1   4  -2 4.87509 0.84940   9
   1   4  -2 5.36522 1.01382  13
   1   4  -2 6.73182 1.28103   3
   1   4  -2 5.51953 1.02766  11
  -1   4   2 2.57725 1.08001  12
   0  -4  -2 27.8221 2.59312   4
   0  -4   2 24.7280 1.41129  10
   0  -4   2 23.3956 1.99953   8
   0  -4   2 28.1275 1.71635   7
   0  -4  -2 26.3944 1.44626   5
   0  -4  -2 26.2081 1.78892   6
   0  -4   2 21.4273 2.37845  12
   0  -4   2 27.2966 2.42505   4
   0  -4  -2 25.0162 1.91312   8
   0  -4  -2 25.8795 1.08366  10
   0  -4   2 27.7398 1.84807   6
   0  -4  -2 23.4917 1.94793  11
   0  -4  -2 21.6446 2.39674  12
   0   4  -2 26.4042 1.96637  13
   0   4   2 24.2785 1.90099  11
   0   4   2 26.2941 2.38968  12
   0   4  -2 25.3820 1.73426   9
   0   4   2 28.1648 2.88401   3
   0   4   2 27.5589 1.82281   6
   0   4  -2 26.4683 2.31548   3
   0   4  -2 25.5366 2.05106   3
   0   4   2 21.1415 1.34240   5
   0   4   2 25.8482 1.95883   8
   0   4  -2 26.9166 1.88948   6
   0   4  -2 26.1071 2.41245   4
   0   4  -2 24.4254 1.70527  11
   0   4   2 23.7213 2.01099   3
   0   4   2 26.0101 1.92571   9
   0   4   2 27.6043 2.58793   4
   0   4   2 29.1748 2.12956   9
   0   4   2 24.8281 2.10112  13
   0   4   2 26.0988 2.01228  13
   0   4  -2 23.6654 1.88856   9
   0   4  -2 29.0987 1.88471  13
   0   4  -2 27.3498 1.46242  10
   0   4  -2 26.0883 1.99546   8
   0   4  -2 27.5655 2.21693  12
   1  -4   2 -0.3816 0.76346   4
  -1  -4  -2 -0.1319 0.45991   6
   1  -4   2 0.02371 0.59884   8
   1  -4   2 -0.2229 0.35651   7
  -1  -4  -2 -0.2666 0.49441  13
   1  -4   2 0.02795 0.40701  10
  -1  -4  -2 -0.8448 0.68143   4
  -1  -4  -2 1.01053 0.87877   3
   1  -4   2 -0.5642 0.59995  12
  -1  -4  -2 -0.4753 0.36611   5
   1  -4   2 0.07022 0.53411  11
   1  -4   2 0.25326 0.61803   6
  -1   4  -2 0.35403 0.87668   3
   1   4   2 0.88898 0.78952   3
   1   4   2 0.10743 0.51888   9
  -1   4  -2 0.47172 0.58800   9
   1   4   2 -0.0384 0.55811  13
  -1   4  -2 0.63901 0.52945  10
  -1   4  -2 -0.1978 0.41944  11
   1   4   2 0.11296 0.89979   4
  -1   4  -2 0.43837 0.77107  12
  -1   4  -2 0.22447 0.90074   4
   1   4   2 -0.4711 0.45323  11
  -1   4  -2 -0.0918 0.60052   6
  -1   4  -2 0.57419 0.54757  13
  -1   4  -2 0.77276 0.67214   3
  -1   4  -2 -0.5547 0.52477  13
  -1   4  -2 -0.9289 0.53946   8
   1   4   2 0.67195 0.56293   9
   1   4   2 -0.0547 0.65787   8
   1   4   2 0.05907 0.49892   6
   1   4   2 -0.2423 0.70738  12
  -1   4  -2 0.45336 0.64815   9
   1   4   2 0.18633 0.40342   5
   2  -4   2 13.4631 1.97192  12
   2  -4   2 14.1288 1.00037   7
   2  -4   2 14.6578 1.68092   8
   2  -4   2 12.2231 2.10301   4
  -2  -4  -2 13.9913 1.99409   4
  -2  -4  -2 13.4333 1.71639   7
   2  -4   2 14.1650 1.45467  11
   2  -4   2 14.8275 1.26850  10
   2  -4   2 10.7333 1.41377   6
  -2  -4  -2 13.7680 1.30876   6
  -2  -4  -2 11.7238 1.79483   3
  -2   4  -2 13.3103 1.31618  11
  -2   4  -2 16.4494 1.97467  13
   2   4   2 13.2860 1.20798   5
  -2   4  -2 15.8846 1.63788   8
   2   4   2 14.9887 2.08038  12
   2   4   2 13.2144 1.65978   8
  -2   4  -2 13.8481 2.24009   4
  -2   4  -2 11.2505 1.46856   6
   2   4   2 14.9693 1.73629  11
  -2   4  -2 12.8185 1.78843   3
  -2   4  -2 14.5136 2.00451  12
  -2   4  -2 13.7614 1.57052   9
  -2   4  -2 12.3765 1.31295  10
   2   4   2 13.5579 1.18065   6
  -2   4  -2 15.7239 1.52763  13
   2   4   2 14.2005 1.82748   3
   2   4   2 17.7049 1.83974  13
   2   4   2 13.8995 2.17856   4
  -2   4  -2 12.5294 1.75283   9
   2   4   2 14.7557 1.53970   9
   3  -4   2 3.89835 0.45034   7
   3  -4   2 1.53306 0.98113   3
  -3  -4  -2 5.73455 1.29577   7
   3  -4   2 2.02561 1.18419   4
   3  -4   2 4.80245 0.95238  11
  -3  -4  -2 4.78185 1.34165   4
  -3  -4  -2 2.45643 1.02890   3
   3  -4   2 3.60228 0.86987  10
   3  -4   2 4.08176 1.01053   8
   3  -4   2 2.46384 1.14238  12
   3  -4   2 4.03027 1.05193   9
  -3  -4  -2 3.60121 0.68711   6
   3  -4   2 3.69982 1.04012  13
  -3   4  -2 1.86567 1.23635   4
  -3   4  -2 3.24452 0.88067  13
   3   4   2 3.01438 0.81599   9
   3   4   2 3.09139 0.81103   5
   3   4   2 2.78664 1.20974   4
   3   4   2 3.67179 0.85413  13
  -3   4  -2 3.31331 0.98507   6
  -3   4  -2 3.87906 1.12979   9
   3   4   2 3.09658 0.90175   3
  -3   4  -2 4.82811 0.97548  10
   3   4   2 6.08376 1.26509  11
  -3   4  -2 3.22157 1.13440   3
  -3   4  -2 4.01044 1.09052   9
  -3   4  -2 5.75481 0.88509  11
   3   4   2 5.41354 1.43304  12
   3   4   2 4.39005 0.72040   6
   4  -4   2 14.6574 2.22719  12
   4  -4   2 17.0400 1.00979   5
   4  -4   2 19.0629 1.76913  11
  -4  -4  -2 14.9019 1.04421   6
   4  -4   2 16.5984 1.56275  10
  -4  -4  -2 17.0365 2.19411   4
   4  -4   2 14.7697 2.18897   3
   4  -4   2 14.0232 2.35297   4
   4  -4   2 17.4481 1.83196   8
   4  -4   2 13.0770 1.70799  13
  -4  -4  -2 12.0683 1.78640   7
   4  -4   2 15.2163 1.96611   9
  -4  -4  -2 17.4389 2.10618   3
   4  -4   2 16.4610 1.00480   5
  -4   4  -2 18.8109 2.07150   9
   4   4   2 15.6862 1.47037  13
   4   4   2 15.0115 2.12013  12
  -4   4  -2 12.6081 1.71507   6
   4   4   2 16.4408 1.75969   5
  -4   4  -2 17.5584 1.83009  10
  -4   4  -2 16.9945 1.51719  11
  -4   4  -2 16.3359 2.24500   3
  -4   4  -2 16.6044 1.86637  13
   4   4   2 18.2531 1.49366   9
   4   4   2 18.1942 1.89365   3
   4   4   2 16.1472 1.06242   6
  -5  -4  -2 154.753 6.81614   4
   5  -4   2 139.290 5.37533   5
   5  -4   2 144.220 7.16404   3
   5  -4   2 135.595 6.01729  10
  -5  -4  -2 149.069 6.64232   7
   5  -4   2 151.521 5.94262  11
   5  -4   2 146.242 5.40326   5
   5  -4   2 151.554 6.12721   8
   5  -4   2 152.162 6.81392   9
   5  -4   2 152.343 7.74495   4
   5  -4   2 130.217 6.93748  12
   5  -4   2 159.584 6.77259  13
  -5   4  -2 149.906 6.53137   9
  -5   4  -2 143.537 7.09216   3
  -5   4  -2 145.305 6.40495   6
   5   4   2 146.626 5.86097  13
  -5   4  -2 145.169 6.19033  10
   5   4   2 133.374 4.93015   6
   5   4   2 145.733 5.79165   9
  -5   4  -2 143.095 5.56317  11
   5   4   2 153.907 6.13472   3
   5   4   2 139.300 6.19549   5
  -5   4  -2 144.166 6.44992  13
   6  -4   2 43.1698 2.73888   8
  -6  -4  -2 38.5303 3.15487   7
   6  -4   2 41.7878 3.22626  13
   6  -4   2 48.4751 2.75586  11
   6  -4   2 49.0713 3.92326   3
   6  -4   2 44.8393 3.45946   9
   6  -4   2 41.7639 2.35389   5
   6  -4   2 47.1165 2.42116   5
  -6  -4  -2 44.4184 3.19162   4
   6  -4   2 47.3697 4.14610   4
   6  -4   2 43.5648 3.67206  12
   6   4   2 47.0225 2.56379  13
  -6   4  -2 42.2668 3.16368   9
   6   4   2 39.5169 1.87975  10
   6   4   2 45.3579 2.52655   9
  -6   4  -2 42.7123 3.05141   6
  -6   4  -2 42.5460 3.10787  13
  -6   4  -2 45.8531 2.95166  10
   6   4   2 42.9645 2.73792   3
  -6   4  -2 44.3146 2.36328  11
   7  -4   2 4.64239 1.40348  13
   7  -4   2 4.46922 1.63452   9
   7  -4   2 4.72674 1.09792   8
   7  -4   2 4.70768 1.79765   4
   7  -4   2 4.42137 1.66183   3
  -7  -4  -2 3.50061 1.27036   7
   7  -4   2 6.07723 1.94774  12
   7  -4   2 6.14379 1.30018  11
   7  -4   2 5.88778 1.11726   5
  -7   4  -2 2.18697 1.05493  13
  -7   4  -2 6.03337 1.53091   9
   7   4   2 5.04324 0.79042  10
   7   4   2 4.84048 0.98590  13
  -7   4  -2 4.96860 0.95413  11
   7   4   2 4.22696 1.11250   3
  -7   4  -2 7.18003 1.55966  10
   7   4   2 7.33088 1.22965   9
  -7   4  -2 2.58157 1.23020   6
   8  -4   2 337.577 12.6580   5
   8  -4   2 344.364 14.4051  12
   8  -4   2 358.248 15.0032   3
   8  -4   2 350.492 12.8251  11
   8  -4   2 348.962 12.6717   8
   8  -4   2 347.525 13.8886  13
  -8  -4  -2 364.348 13.8399   7
   8  -4   2 348.492 15.2825   4
   8  -4   2 354.930 14.2006   9
  -8   4  -2 349.501 13.2987   6
   8   4   2 374.673 13.2014   3
   8   4   2 351.162 12.6018  13
  -8   4  -2 363.313 13.5176  10
  -8   4  -2 341.326 13.5648  13
   8   4   2 346.831 12.5574   9
  -8   4  -2 344.351 13.6614   9
   8   4   2 317.885 11.9472  10
   9  -4   2 5.20646 1.37381  11
   9  -4   2 7.31567 2.49723   4
  -9  -4  -2 4.25667 1.51228   7
   9  -4   2 5.09390 1.68780  13
   9  -4   2 4.92055 1.88710   9
   9  -4   2 2.19352 1.52428  12
   9  -4   2 5.70498 2.14095   3
   9  -4   2 3.98776 1.14362   8
  -9   4  -2 3.73183 1.46406   6
   9   4   2 6.43048 1.31725   9
  -9   4  -2 4.71859 1.50774   9
   9   4   2 4.91321 1.13136  13
  -9   4  -2 6.56693 1.64837  10
   9   4   2 4.21137 0.95285  10
   9   4   2 3.01975 1.21944   3
 -10  -4  -2 36.9797 3.79880   7
  10  -4   2 42.0219 4.45816  13
  10  -4   2 27.0934 4.14732   3
  10  -4   2 34.9756 2.89530  11
  10  -4   2 35.8761 4.83729   4
  10  -4   2 32.9822 3.96651   9
  10  -4   2 37.5538 2.61421   8
  10  -4   2 36.5707 4.25958  12
  10   4   2 37.4018 3.15353   3
 -10   4  -2 40.4091 3.55330   9
 -10   4  -2 38.0736 3.19668   6
  10   4   2 31.6351 2.28287  10
 -10   4  -2 36.6823 3.35226  10
  10   4   2 34.1429 2.57635  13
  10   4   2 34.6794 2.67563   9
  11  -4   2 1.46929 1.42620  13
  11  -4   2 1.65733 1.76129  12
 -11  -4  -2 1.05268 1.42245   7
  11  -4   2 0.79167 1.41824   9
  11  -4   2 0.45295 1.74872   4
  11  -4   2 0.45254 1.05853  11
  11  -4   2 1.88316 1.86365   3
  11  -4   2 0.69602 0.92707   8
 -11   4  -2 -0.7794 1.23224   9
  11   4   2 1.18523 1.07122  11
 -11   4  -2 0.81022 1.12254   6
  11   4   2 1.71172 0.92090  13
  11   4   2 0.81797 1.10252   3
 -11   4  -2 -0.1531 1.09670  10
  11   4   2 -0.0365 0.70144   9
  12  -4   2 0.50766 1.93658   4
  12  -4   2 1.69940 1.22189  11
 -12  -4  -2 -0.1212 1.10352   7
  12  -4   2 2.59729 1.91253   9
  12  -4   2 0.02656 0.81652   8
  12  -4   2 -1.2795 1.30073  13
  12  -4   2 1.23727 1.34622  12
  12  -4   2 0.39279 1.69968   3
  12   4   2 0.12541 0.83506  13
  12   4   2 1.44914 0.96789  12
  12   4   2 0.07139 0.86634   9
  12   4   2 -0.8102 0.89854   3
 -12   4  -2 0.48460 1.27138   6
 -12   4  -2 -1.2267 1.14236   9
 -12   4  -2 -0.1021 1.38750  10
  12   4   2 1.83649 1.25656  11
  13  -4   2 -0.6421 1.27468  12
  13  -4   2 0.26975 0.85075   8
  13  -4   2 0.85582 1.60404   9
 -13  -4  -2 0.84644 1.51269   7
  13  -4   2 1.31548 2.02835   4
  13  -4   2 0.83869 1.32183  11
  13  -4   2 1.79878 1.76057  13
  13  -4   2 -2.0825 1.63364   3
 -13   4  -2 -0.7095 1.48342   9
 -13   4  -2 -1.2614 1.20383   6
  13   4   2 -0.4120 0.70417  12
  13   4   2 -0.2853 0.95288   3
  13   4   2 0.73596 0.98206   9
  13   4   2 0.89035 1.19786  11
  13   4   2 0.38060 0.97078  13
  14  -4   2 3.04385 1.78021  11
  14  -4   2 0.75237 1.70649   9
  14  -4   2 -1.3680 1.88027   4
  14  -4   2 0.57903 1.48881   5
  14  -4   2 0.29834 1.40403  12
  14  -4   2 2.63374 2.62001   3
  14  -4   2 4.85932 2.23379  13
  14  -4   2 1.77307 1.14634   8
 -14  -4  -2 1.45558 1.24699   7
  14   4   2 -0.0038 0.98749   9
  14   4   2 0.56477 1.02954  12
 -14   4  -2 1.65546 1.71830   9
  14   4   2 1.66882 1.41419   3
  14   4   2 0.17911 1.00483  13
 -14   4  -2 2.31174 1.50556   6
  14   4   2 3.42827 1.53528  11
  13  -5  -2 1.76849 1.54206  11
  13  -5  -2 1.20693 1.89620  13
  13  -5  -2 0.36996 1.49860   9
  13  -5  -2 0.06936 1.36359  12
  13  -5  -2 0.05487 1.36807   5
 -13  -5   2 1.58310 1.76795   7
  13  -5  -2 0.74067 1.87966   4
  13  -5  -2 0.75622 1.97763   3
 -13   5   2 0.53924 1.37519   9
 -13   5   2 2.57154 3.00078   3
  13   5  -2 0.74936 0.90614  12
  13   5  -2 0.31438 0.63118  13
  13   5  -2 0.62842 1.01251   9
  13   5  -2 1.03583 0.98522   3
 -13   5   2 2.92647 2.27123  13
 -13   5   2 -1.0217 1.34327   6
  13   5  -2 -0.0058 0.91159  11
  12  -5  -2 0.87443 1.58516  12
  12  -5  -2 3.39589 1.52056   5
 -12  -5   2 2.59187 1.66090   7
  12  -5  -2 1.58504 1.18766   8
  12  -5  -2 3.55390 1.60508  11
  12  -5  -2 1.15158 1.72204  13
  12  -5  -2 4.59281 2.35279   9
  12  -5  -2 0.32206 1.58003   3
  12  -5  -2 1.10511 2.10663   4
  12   5  -2 1.44152 0.76151  13
  12   5  -2 1.49519 1.01753   9
  12   5  -2 1.31234 0.86921  12
 -12   5   2 1.27678 2.19343   3
  12   5  -2 2.67060 1.27764  11
 -12   5   2 3.20380 1.84517   9
  12   5  -2 1.12534 0.91800   3
 -12   5   2 5.67293 2.27288  13
 -12   5   2 0.87947 1.37480   6
  11  -5  -2 1.97494 1.74058   9
 -11  -5   2 0.85548 1.35998   7
  11  -5  -2 0.39536 0.80878   8
  11  -5  -2 2.51306 1.69818  12
  11  -5  -2 -0.0446 1.48448   4
  11  -5  -2 1.47384 1.12971   5
  11  -5  -2 -0.4922 1.19839  11
  11  -5  -2 -1.3363 1.28580   3
  11  -5  -2 0.80208 1.38489  13
  11   5  -2 0.29235 0.69872   9
  11   5  -2 0.73561 0.80854   3
  11   5  -2 0.05159 0.54034  13
 -11   5   2 0.29156 1.25314   6
 -11   5   2 0.92231 1.62447  13
 -11   5   2 -1.1807 1.87220   3
  11   5  -2 0.51317 0.88120  11
 -11   5   2 -0.6104 1.22052   9
 -10  -5   2 10.6455 2.30311   7
  10  -5  -2 12.7468 2.79638   9
  10  -5  -2 9.93440 1.45348   8
  10  -5  -2 10.1802 2.93608   4
  10  -5  -2 9.21131 2.46120  12
  10  -5  -2 8.52245 2.19830  13
  10  -5  -2 10.3995 2.06359  11
  10  -5  -2 4.36903 1.83585   3
  10  -5  -2 6.95427 1.57591   5
  10   5  -2 8.65581 1.42767   9
 -10   5   2 9.71261 2.66536  13
  10   5  -2 7.65432 1.36415   3
 -10   5   2 7.82270 2.80028   3
  10   5  -2 8.49206 1.60122  11
 -10   5   2 6.86596 1.83993   6
 -10   5   2 10.4884 2.35018   9
  10   5  -2 9.59508 1.36019  13
   9  -5  -2 2.08826 1.58260   9
   9  -5  -2 4.02085 1.21689   5
   9  -5  -2 2.14360 0.92847   8
   9  -5  -2 1.29717 1.67411   4
   9  -5  -2 -0.0028 1.04075  11
   9  -5  -2 2.14683 1.71425  12
  -9  -5   2 3.14701 1.45680   7
   9   5  -2 1.72569 0.74753   9
  -9   5   2 4.29496 1.55877   6
   9   5  -2 2.95356 0.79034  13
   9   5  -2 2.17231 0.74513  10
   9   5  -2 3.39168 0.98333   3
  -9   5   2 2.88169 1.45258   9
  -9   5   2 1.98085 1.59823  13
   9   5  -2 2.19672 0.76219  10
  -9   5   2 5.34837 2.38036   3
   8  -5  -2 -0.1230 0.75830   8
   8  -5  -2 -0.1769 1.27151   4
   8  -5  -2 0.19248 0.77844   5
   8  -5  -2 0.44522 1.17954   9
   8  -5  -2 1.51934 1.20898  11
   8  -5  -2 -0.0694 1.26548  12
  -8  -5   2 0.76216 1.14799   7
   8   5  -2 -0.0584 0.48771  10
  -8   5   2 -1.0503 0.88360   9
   8   5  -2 0.67506 0.53042  10
   8   5  -2 0.85139 0.60161  13
   8   5  -2 0.40665 0.63933   3
  -8   5   2 1.82994 1.12457   6
   8   5  -2 0.97599 0.62279   9
  -8   5   2 0.26358 1.25546  13
  -8   5   2 0.03377 1.63722   3
   7  -5  -2 1.22168 1.37825   4
   7  -5  -2 0.46634 0.77525   8
   7  -5  -2 0.01768 1.13948   9
  -7  -5   2 0.99372 1.14543   7
   7  -5  -2 1.12106 0.70140   5
   7  -5  -2 -0.5616 1.18390  12
   7  -5  -2 0.62283 0.92475  11
  -7   5   2 -0.0788 0.99540  13
   7   5  -2 0.17108 0.39213  10
   7   5  -2 -0.0428 0.38740  10
   7   5  -2 -0.2677 0.44394   9
   7   5  -2 0.10254 0.45309  13
  -7   5   2 0.75605 0.98587   6
  -7   5   2 2.39053 1.70380   3
   7   5  -2 0.42909 0.61145   3
  -7   5   2 -0.6261 0.88259   9
   7   5  -2 -0.2680 0.29427   6
  -7   5   2 0.13593 1.35214  13
  -6  -5   2 13.5573 2.16939   7
   6  -5  -2 12.8594 1.39648   5
   6  -5  -2 13.0336 2.20900   9
  -6  -5   2 10.9088 1.83632   4
   6  -5  -2 14.8432 2.07877  11
   6  -5  -2 13.7304 1.63069   8
   6  -5  -2 9.26781 0.80003   7
   6  -5  -2 7.97575 2.46120   4
   6  -5  -2 10.8965 2.38063  12
   6   5  -2 12.4702 1.06104   6
   6   5  -2 9.62021 1.55805   5
   6   5  -2 12.5065 1.13693  13
  -6   5   2 12.4400 1.93812   6
  -6   5   2 11.2557 2.37041  13
   6   5  -2 9.96926 0.74267  10
   6   5  -2 11.1574 1.25101   3
   6   5  -2 11.0518 1.31613   9
  -6   5   2 11.8087 2.11837   9
  -6   5   2 14.1856 3.02655   3
  -6   5   2 5.94076 1.44044  13
   6   5  -2 12.3166 0.78600  10
  -5  -5   2 4.39854 1.30613   4
   5  -5  -2 3.37642 1.05325   8
   5  -5  -2 3.01546 0.98714  10
   5  -5  -2 4.55429 1.27071  11
  -5  -5   2 4.02720 1.28621   7
   5  -5  -2 1.77184 1.51922   4
   5  -5  -2 3.32219 1.36531   9
   5  -5  -2 2.88655 0.72124   5
   5  -5  -2 2.28957 1.31430  12
   5   5  -2 3.16070 0.75479   6
   5   5  -2 3.13655 0.76803   3
   5   5  -2 2.81183 0.88495   5
   5   5  -2 2.80073 0.72632   3
  -5   5   2 3.20081 1.22927   6
   5   5  -2 4.19086 0.79892  13
  -5   5   2 5.02582 1.45626  13
  -5   5   2 5.37427 2.11102   3
  -5   5   2 2.13647 1.21982   9
  -5   5   2 2.42809 1.31933  13
   5   5  -2 3.82697 0.85636   9
  -4  -5   2 28.2043 2.53100   7
   4  -5  -2 29.1663 2.19685   8
   4  -5  -2 27.6950 3.65150   4
   4  -5  -2 29.2076 2.42006  11
   4  -5  -2 25.1445 1.94357  10
   4  -5  -2 28.4743 1.55104   5
  -4  -5   2 29.6660 2.56067   4
   4  -5  -2 34.2392 3.83955  12
   4   5  -2 27.2853 1.93443   3
  -4   5   2 32.1471 2.69770   9
  -4   5   2 29.8125 3.36563  13
  -4   5   2 28.5327 3.87493   3
  -4   5   2 22.6651 2.56671  13
   4   5  -2 27.6489 1.91748   5
   4   5  -2 28.4432 1.88923   3
   4   5  -2 27.9298 1.86561   9
  -4   5   2 22.8313 2.42754   6
  -4   5   2 25.0958 3.34528   3
   4   5  -2 28.3219 1.87217   6
   4   5  -2 26.2840 1.78012  13
  -4   5   2 25.1087 1.98571   8
   3  -5  -2 19.5227 2.23177  11
  -3  -5   2 17.4080 1.63300   6
   3  -5  -2 17.9356 1.48972  10
  -3  -5   2 20.6971 2.55612   4
   3  -5  -2 15.7953 1.02462   5
   3  -5  -2 18.7697 3.02732   4
   3  -5  -2 18.4347 1.97590   8
  -3  -5   2 18.8581 2.29869   8
   3  -5  -2 17.0874 2.64063  12
  -3  -5   2 15.9834 2.00189   7
  -3   5   2 14.8419 2.42343   3
   3   5  -2 19.1114 1.58624  13
  -3   5   2 18.2451 1.88737   8
   3   5  -2 17.0440 1.84756   3
  -3   5   2 15.8068 2.40926  13
   3   5  -2 17.7561 1.55973   9
   3   5  -2 15.7812 1.29051   5
  -3   5   2 17.3935 2.79773   3
   3   5  -2 17.3622 1.53150  13
  -3   5   2 19.4569 2.28335  13
  -3   5   2 16.7961 1.98412   6
   3   5  -2 18.8096 1.69629   3
  -3   5   2 19.4343 2.36977   9
   3   5  -2 19.1735 1.60866   6
  -2  -5   2 18.9709 2.32018   8
  -2  -5   2 20.7233 1.72514   6
  -2  -5   2 24.4593 2.77479  12
   2  -5  -2 20.8365 3.03797   4
   2  -5  -2 23.1903 2.33207  11
   2  -5  -2 20.7420 1.07003   5
  -2  -5   2 25.1729 2.11608   7
  -2  -5   2 20.7988 2.56601   4
   2  -5  -2 24.0109 2.90400  12
   2  -5  -2 19.2953 1.41978  10
   2  -5  -2 20.2750 2.10996   8
   2   5  -2 25.3189 2.43335   3
  -2   5   2 24.4985 2.24625   9
   2   5  -2 21.4745 1.84894  13
  -2   5   2 18.6118 2.43940  13
   2   5  -2 21.8819 1.82016   6
   2   5  -2 23.9063 2.31909   3
  -2   5   2 19.4924 2.62943   3
   2   5  -2 19.9490 1.20645   5
   2   5  -2 19.9004 1.80670   9
   2   5  -2 27.5798 2.41896  11
   2   5  -2 20.5718 1.71500   9
  -2   5   2 17.9293 2.17303  13
  -2   5   2 19.0116 2.92073   3
   2   5  -2 25.0530 1.80782  13
  -2   5   2 21.5714 2.19869   6
  -1  -5   2 50.6380 3.59228  12
   1  -5  -2 50.2107 3.80491  12
  -1  -5   2 55.9226 3.80818   4
   1  -5  -2 51.5391 3.11707   8
  -1  -5   2 53.8496 2.88581   6
  -1  -5   2 51.6499 2.95052   7
   1  -5  -2 45.9458 2.13868  10
   1  -5  -2 51.6426 2.90772   7
   1  -5  -2 60.8638 4.41307   4
  -1  -5   2 49.3925 3.29658   8
   1  -5  -2 50.5150 3.17615  11
  -1   5   2 51.4511 4.02868   3
   1   5  -2 49.2780 3.03357   9
   1   5  -2 55.5127 2.95275   9
   1   5  -2 50.1455 3.16860   3
   1   5  -2 45.3354 2.85272   6
  -1   5   2 53.2550 3.71489   3
  -1   5   2 53.4040 3.28950   9
   1   5  -2 52.0722 2.89628  13
   1   5  -2 53.6593 2.12746  10
   1   5  -2 47.4372 2.92562  11
   1   5  -2 54.5781 3.13712  13
  -1   5   2 50.9340 3.24277  13
   1   5  -2 53.6635 3.44018   3
  -1   5   2 51.4369 3.50571  13
  -1   5   2 53.7504 3.08617   6
   0  -5   2 291.696 10.3484   7
   0  -5   2 292.855 11.6659  12
   0  -5  -2 279.829 12.0456   4
   0  -5  -2 276.803 10.5897   7
   0  -5  -2 253.365 11.4577  12
   0  -5   2 292.776 11.8798   4
   0  -5   2 292.810 11.0791   8
   0  -5   2 282.904 9.72507  10
   0   5   2 301.047 10.5674   6
   0   5   2 300.566 11.8969   3
   0   5  -2 287.595 10.8799  13
   0   5   2 272.006 9.64010   5
   0   5  -2 288.758 9.73690  10
   0   5  -2 298.581 10.7133   6
   0   5  -2 267.931 10.3706  11
   0   5  -2 283.146 10.5282   9
   0   5   2 287.721 10.8450   9
   0   5  -2 290.516 10.6218  13
   0   5   2 286.915 11.3548   3
   0   5  -2 292.350 11.5186   3
   0   5   2 297.699 11.1874  13
   0   5   2 279.838 10.8601  13
   0   5  -2 277.011 10.8752   9
   1  -5   2 0.94904 1.07721  12
   1  -5   2 -0.2774 0.43904  10
   1  -5   2 -0.0324 0.76639   8
  -1  -5  -2 0.03202 0.62087   6
  -1  -5  -2 -0.1946 0.76654   7
   1  -5   2 0.01292 0.52378   7
   1  -5   2 -0.1937 0.76702   4
  -1  -5  -2 -0.3942 0.97954   4
  -1   5  -2 0.25901 0.59554  11
  -1   5  -2 0.10678 0.58149  13
   1   5   2 0.24045 0.58789  13
  -1   5  -2 -0.7840 0.64029   9
  -1   5  -2 0.80571 0.85811   3
   1   5   2 0.71794 0.72664   9
   1   5   2 -0.7395 0.75390   3
   1   5   2 0.01590 0.71700   3
  -1   5  -2 0.03098 0.72800  13
  -1   5  -2 -0.0391 0.49941  10
  -1   5  -2 -0.6769 0.69301   6
   1   5   2 -0.2891 0.64430   6
   1   5   2 -0.7109 0.59799  13
  -1   5  -2 2.05160 1.17316   3
   1   5   2 -0.4980 0.38017   5
   2  -5   2 5.72651 1.11557  11
   2  -5   2 3.24483 1.19627   8
  -2  -5  -2 3.45505 1.44441   4
  -2  -5  -2 5.93547 1.09040   6
   2  -5   2 6.03189 1.81689   4
   2  -5   2 7.25212 1.77598  12
   2  -5   2 4.76971 0.80311   7
  -2  -5  -2 4.01581 1.20981   7
   2  -5   2 3.93157 0.85698  10
  -2   5  -2 6.66332 1.51978  13
  -2   5  -2 5.52733 1.02489  10
   2   5   2 5.07362 0.91241   5
  -2   5  -2 4.66317 1.67207   3
  -2   5  -2 5.01841 1.20819   9
  -2   5  -2 3.76434 0.89126  11
  -2   5  -2 7.38681 1.66141   3
   2   5   2 6.36079 1.34992  13
   2   5   2 6.25296 1.08468   6
   2   5   2 5.16654 1.14213   9
  -2   5  -2 5.46680 1.41121   6
  -2   5  -2 2.94625 0.95095  13
   2   5   2 5.71878 1.39160   3
   3  -5   2 5.81800 1.81625  12
  -3  -5  -2 5.27366 1.52517   4
   3  -5   2 4.98044 1.31162   8
  -3  -5  -2 3.59032 0.84629   6
   3  -5   2 4.49185 1.13091  11
   3  -5   2 5.40692 1.09614  10
   3  -5   2 5.17625 1.72595   4
   3  -5   2 5.33012 0.66478   7
  -3   5  -2 2.69726 1.15219   9
  -3   5  -2 3.55199 1.34144   3
  -3   5  -2 5.82496 1.88747   3
   3   5   2 4.34349 0.98664   5
  -3   5  -2 3.41053 0.90642  11
  -3   5  -2 2.50512 0.98966  13
   3   5   2 4.43901 1.23366   3
  -3   5  -2 5.81507 1.39693   6
   3   5   2 5.85193 0.96256   6
  -3   5  -2 5.50789 1.11708  10
   3   5   2 5.79943 1.20143  13
   3   5   2 3.46796 1.01908   9
  -3   5  -2 3.56616 1.37140  13
  -4  -5  -2 69.3195 3.17950   6
  -4  -5  -2 84.3923 4.84824   4
   4  -5   2 74.5557 4.06484   8
  -4  -5  -2 79.7368 4.45778   7
   4  -5   2 70.3945 5.12730   4
   4  -5   2 75.8303 3.78545  11
   4  -5   2 83.3548 5.18805  12
   4  -5   2 75.5749 4.13564   9
   4  -5   2 76.2682 3.79448  10
  -4   5  -2 73.7162 3.82091  10
  -4   5  -2 76.7750 4.66500  13
   4   5   2 72.4910 3.77849  13
   4   5   2 76.9852 3.81995   9
   4   5   2 84.9301 4.19869   3
  -4   5  -2 76.1274 4.86972   3
   4   5   2 76.4633 3.22875   6
   4   5   2 69.8596 3.71902   5
  -4   5  -2 78.2178 4.29874  13
  -4   5  -2 71.6004 3.50200  11
  -4   5  -2 77.2622 4.34028   9
  -4   5  -2 82.7863 4.39702   6
   5  -5   2 12.9344 2.56335  12
   5  -5   2 17.3313 1.96213  11
  -5  -5  -2 14.2381 2.25721   7
   5  -5   2 16.7627 2.26694   9
   5  -5   2 10.9702 1.69672   8
  -5  -5  -2 11.0147 1.95700   4
   5  -5   2 17.0753 3.10186   4
   5  -5   2 15.3545 2.27822  13
   5  -5   2 14.9257 2.40235   3
   5   5   2 14.5621 1.80754   5
  -5   5  -2 10.6019 1.35925  11
   5   5   2 13.8091 1.80070   3
   5   5   2 14.1157 1.05200   6
  -5   5  -2 17.7960 2.82202   3
   5   5   2 16.1230 1.78284   9
  -5   5  -2 11.7406 1.94051  13
  -5   5  -2 19.7432 2.13319  10
  -5   5  -2 16.8666 2.24691   9
   5   5   2 14.6144 1.70677  13
  -5   5  -2 13.2926 1.97983   6
  -5   5  -2 12.8226 2.33051  13
   6  -5   2 93.8238 5.63032   3
   6  -5   2 91.5111 4.45065  11
   6  -5   2 93.0333 6.33643   4
   6  -5   2 94.0725 4.64345   8
  -6  -5  -2 86.1598 5.04911   7
   6  -5   2 84.1557 3.54606   5
   6  -5   2 84.0198 5.08031   9
   6  -5   2 82.6354 5.04403  13
  -6  -5  -2 97.7033 5.34442   4
   6  -5   2 88.3285 3.60311   5
   6  -5   2 90.5427 5.83629  12
   6   5   2 91.6629 4.23484  13
  -6   5  -2 85.1864 5.51986  13
  -6   5  -2 94.1118 5.10006  13
  -6   5  -2 89.2700 4.34931  11
  -6   5  -2 90.9380 4.96600   6
  -6   5  -2 93.8397 5.17872   9
   6   5   2 95.1266 4.56616   3
   6   5   2 83.1548 4.16148   9
  -6   5  -2 93.0552 4.71112  10
   7  -5   2 0.32243 0.88867   8
   7  -5   2 0.54616 1.28101   3
   7  -5   2 0.94920 0.93291  11
   7  -5   2 -0.1393 0.54798   5
   7  -5   2 0.02040 0.92431  13
   7  -5   2 -0.2825 0.98649   9
  -7  -5  -2 0.16778 1.02210   7
   7  -5   2 -0.0858 0.55470   5
   7  -5   2 0.58610 1.58206   4
   7  -5   2 -0.4481 1.15774  12
  -7   5  -2 0.00787 0.97273  10
  -7   5  -2 1.66598 1.17062   6
   7   5   2 -0.6620 0.56378   9
  -7   5  -2 -0.7604 0.86266   9
   7   5   2 -0.4437 0.64958   3
   7   5   2 -0.0746 0.55812  13
  -7   5  -2 -0.5064 0.86819  13
   8  -5   2 -0.0316 1.12356   9
   8  -5   2 1.51371 1.22379  13
   8  -5   2 1.35507 0.78323   5
   8  -5   2 2.66480 1.22741  11
   8  -5   2 1.20433 1.49926   3
  -8  -5  -2 0.99237 1.39487   7
   8  -5   2 2.89658 1.86846   4
   8  -5   2 -0.1171 1.32097  12
   8  -5   2 0.00209 0.72066   5
   8  -5   2 3.48429 1.23917   8
   8   5   2 1.98020 1.00736   3
  -8   5  -2 0.12711 1.09355   6
  -8   5  -2 1.25698 1.32959   9
  -8   5  -2 1.82081 1.15030  10
   8   5   2 1.27013 0.72863  13
   8   5   2 0.98474 0.39818  10
   8   5   2 0.98460 0.80493   9
   9  -5   2 2.70195 1.65625   9
   9  -5   2 8.24842 2.71819   4
   9  -5   2 4.06065 1.22891   8
   9  -5   2 3.64750 1.90704   3
   9  -5   2 2.48300 1.03030   5
   9  -5   2 6.33326 1.77920  13
   9  -5   2 3.16867 1.23896  11
   9  -5   2 3.23860 1.16005   5
  -9  -5  -2 5.75837 1.80719   7
   9  -5   2 4.92730 2.06269  12
   9   5   2 3.85300 1.13348  13
   9   5   2 6.06284 1.41946   3
  -9   5  -2 3.99571 1.60919   6
  -9   5  -2 6.44294 1.77903  10
   9   5   2 3.84119 0.73599  10
   9   5   2 6.07098 1.33566   9
  -9   5  -2 4.79880 1.66982   9
  10  -5   2 4.40349 1.24763   8
  10  -5   2 2.25638 1.73355   9
 -10  -5  -2 6.53200 1.89740   7
  10  -5   2 6.28601 1.73302  11
  10  -5   2 3.05295 1.92656  12
  10  -5   2 11.0116 2.94519   3
  10  -5   2 5.70388 1.36523   5
  10  -5   2 6.17429 2.02709  13
  10  -5   2 7.60245 2.68525   4
 -10   5  -2 3.89566 1.64677   6
  10   5   2 3.22182 1.12491   9
 -10   5  -2 7.77122 2.10840   9
  10   5   2 3.27759 1.26853   3
  10   5   2 7.82289 1.44838  13
 -10   5  -2 4.82114 1.68063  10
  11  -5   2 5.62786 2.46828   3
  11  -5   2 2.12712 2.29195   4
  11  -5   2 4.05963 1.79682  13
 -11  -5  -2 4.47024 1.73227   7
  11  -5   2 3.47274 2.12737  12
  11  -5   2 5.84123 1.51699   5
  11  -5   2 3.31613 2.00511   9
  11  -5   2 5.02541 1.55419  11
  11  -5   2 2.21831 1.04565   8
 -11   5  -2 2.99903 1.64916   6
  11   5   2 6.86960 1.50964  13
 -11   5  -2 2.65972 1.46147  10
  11   5   2 3.99554 1.36025  11
  11   5   2 1.88765 0.97006   9
 -11   5  -2 3.01937 1.69442   9
  11   5   2 3.58518 1.32907   3
  12  -5   2 7.60195 2.45419  13
  12  -5   2 5.20915 2.16714  12
  12  -5   2 15.1720 3.60269   3
  12  -5   2 8.38115 2.72618   9
  12  -5   2 8.24159 2.04199  11
  12  -5   2 8.50500 1.85496   5
  12  -5   2 8.18201 3.08273   4
 -12  -5  -2 11.4966 2.46602   7
  12   5   2 7.25248 1.53485  13
 -12   5  -2 9.46622 2.23278   6
  12   5   2 8.35783 1.77188  11
 -12   5  -2 5.59666 1.92433   9
  12   5   2 2.98721 1.39171   3
  12   5   2 3.73797 1.30814   9
 -12   5  -2 11.4622 3.07510  13
  13  -5   2 -0.6510 1.72957   9
 -13  -5  -2 -0.9018 1.36693   7
  13  -5   2 1.22023 1.58307  11
  13  -5   2 0.49293 1.09682   8
  13  -5   2 1.94030 2.27098   4
  13  -5   2 1.47378 1.41282   5
  13  -5   2 1.17451 2.41283   3
  13  -5   2 0.73160 1.43574  12
  13  -5   2 -0.3384 1.60025  13
 -13   5  -2 0.99518 2.10942  13
 -13   5  -2 0.80058 1.54223   6
  13   5   2 0.06625 0.88477  12
  13   5   2 -0.0905 0.99576   3
 -13   5  -2 0.54597 1.55978   9
  13   5   2 0.22040 0.80923  13
  13   5   2 0.57389 1.25898  11
  13   5   2 0.27782 0.95509   9
  12  -6  -2 -0.0832 1.81928   9
 -12  -6   2 0.66280 1.33660   7
  12  -6  -2 -0.1973 1.20479   5
  12   6  -2 -0.1040 0.72374   3
  12   6  -2 -0.2889 0.54165  13
  11  -6  -2 23.3371 3.89243   9
  11  -6  -2 12.4121 3.33132   4
  11  -6  -2 13.4739 3.20041  12
  11  -6  -2 20.1996 2.89048  11
 -11  -6   2 16.1557 2.92174   7
  11  -6  -2 18.5032 2.33802   5
  11   6  -2 12.3967 1.47389   3
  11   6  -2 11.1718 1.93586  11
 -11   6   2 15.2036 2.48232   6
 -11   6   2 17.2045 3.48874  13
 -11   6   2 16.0279 2.93770   9
  11   6  -2 14.4491 1.94563   9
  11   6  -2 9.36864 1.31088  13
 -11   6   2 23.1768 5.14637   3
  10  -6  -2 -0.8465 1.25092  11
  10  -6  -2 -0.1399 1.72964  12
  10  -6  -2 0.80852 1.02984   5
  10  -6  -2 0.03098 0.91033   8
  10  -6  -2 -0.0592 1.81094   4
  10  -6  -2 -0.7903 1.32369   9
 -10  -6   2 0.08964 1.21338   7
 -10   6   2 -1.2536 1.56252  13
 -10   6   2 -0.6445 2.12326   3
  10   6  -2 0.37258 0.84459  11
 -10   6   2 2.08004 1.50462   6
 -10   6   2 -1.0975 1.23987   9
  10   6  -2 0.52851 0.78767   9
  10   6  -2 0.11536 0.51830  13
  10   6  -2 0.15159 0.62991   3
   9  -6  -2 0.42253 1.35666   9
  -9  -6   2 1.64992 1.49337   7
   9  -6  -2 0.77134 0.88838   5
   9  -6  -2 1.04101 1.60045  12
   9  -6  -2 0.88203 0.90275   8
   9  -6  -2 0.55735 1.79978   4
   9  -6  -2 1.03655 1.24619  11
  -9   6   2 0.57614 1.59234  13
   9   6  -2 0.37357 0.50637  13
   9   6  -2 0.13090 0.58996   3
  -9   6   2 1.62439 2.28622   3
  -9   6   2 0.30150 1.31541   9
   9   6  -2 -0.1486 0.66886   9
  -9   6   2 1.76012 1.27696   6
   8  -6  -2 -0.0407 0.77109   8
   8  -6  -2 -1.5152 1.30514   4
   8  -6  -2 1.88855 1.36718  11
   8  -6  -2 0.51868 1.28969   9
   8  -6  -2 0.16527 0.71612   5
  -8  -6   2 0.34310 1.26539   7
   8  -6  -2 1.42404 1.48891  12
  -8   6   2 -0.1407 1.00833   6
   8   6  -2 0.34687 0.55448   3
   8   6  -2 0.69468 0.57600  13
  -8   6   2 -1.5968 1.69446   3
  -8   6   2 1.81169 1.45143   9
   8   6  -2 -0.7338 0.56735   9
   8   6  -2 -0.1869 0.62232   3
  -8   6   2 -0.3889 1.29890  13
   7  -6  -2 -0.1392 1.44313   4
   7  -6  -2 2.16829 1.02345   8
   7  -6  -2 2.44520 0.76043   5
   7  -6  -2 2.60769 0.76898   5
   7  -6  -2 0.92010 1.28054   9
  -7  -6   2 2.62934 1.39831   7
   7  -6  -2 3.86051 1.99992  12
   7  -6  -2 1.81680 1.21404  11
   7   6  -2 2.15766 0.80092   9
  -7   6   2 1.46471 1.96637   3
   7   6  -2 2.17013 0.53801   6
  -7   6   2 1.79011 1.58360  13
  -7   6   2 0.06584 1.02562   6
   7   6  -2 2.12155 0.79119   3
   7   6  -2 1.87265 0.82773   3
   7   6  -2 2.43061 0.70989  13
  -7   6   2 1.82577 1.42954   9
   6  -6  -2 2.60234 0.59868   5
  -6  -6   2 3.24666 1.46387   7
   6  -6  -2 2.03935 1.27732  11
   6  -6  -2 0.25499 0.90020   8
   6  -6  -2 1.68124 0.54878   5
   6  -6  -2 2.06100 1.67403   4
  -6  -6   2 1.06144 1.04422   4
   6  -6  -2 2.63186 1.76286  12
  -6   6   2 4.38008 1.67776  13
   6   6  -2 0.92038 0.76027   3
   6   6  -2 0.92468 0.64349   3
  -6   6   2 1.78637 1.40601   9
  -6   6   2 1.63092 1.22201  13
  -6   6   2 4.33109 2.17622   3
   6   6  -2 2.87293 0.85007   9
  -6   6   2 1.36073 1.12603   6
   6   6  -2 2.24613 0.71175   6
   6   6  -2 2.91925 0.77037  13
   5  -6  -2 -0.1742 0.85233   8
   5  -6  -2 -0.1379 0.47157   7
  -5  -6   2 -0.0044 0.92478   4
   5  -6  -2 -1.0385 1.10271  12
   5  -6  -2 -0.5468 1.17608   4
  -5  -6   2 0.68724 1.01645   7
   5  -6  -2 -0.1225 0.84328  11
   5   6  -2 -0.0719 0.55570  13
  -5   6   2 0.77852 0.93844  13
  -5   6   2 -1.9359 0.84054   9
   5   6  -2 0.45886 0.65102   9
   5   6  -2 0.17329 0.58909  13
  -5   6   2 -2.0780 0.94125   3
   5   6  -2 0.06399 0.63421   5
   5   6  -2 0.21329 0.58836   3
   5   6  -2 0.01530 0.59245   6
  -5   6   2 0.25430 1.12497  13
  -5   6   2 0.61166 0.91323   6
   5   6  -2 0.18698 0.66350   3
   4  -6  -2 0.50540 0.59785   7
   4  -6  -2 1.40106 0.95041   8
   4  -6  -2 2.44678 1.17719  11
  -4  -6   2 1.79621 1.24987   4
  -4  -6   2 0.22205 0.95804   7
   4  -6  -2 1.45170 1.34937  12
   4  -6  -2 -0.1556 0.69271  10
   4  -6  -2 1.51818 1.54538   4
   4   6  -2 -0.0601 0.59422  13
   4   6  -2 0.21557 0.61082   3
  -4   6   2 1.36321 1.70733   3
   4   6  -2 -0.1258 0.55426  13
  -4   6   2 2.04812 1.41565  13
   4   6  -2 -0.1302 0.70173   3
  -4   6   2 1.08181 1.12694   6
  -4   6   2 -0.9270 0.85446   9
   4   6  -2 -0.0616 0.61335   9
  -4   6   2 0.38088 0.95011  13
   4   6  -2 0.55456 0.60621   5
   4   6  -2 1.11793 0.76472   6
   3  -6  -2 9.83743 1.35544   7
   3  -6  -2 10.6151 2.32328  12
  -3  -6   2 8.69376 1.68867   7
   3  -6  -2 10.9638 2.60516   4
  -3  -6   2 9.73709 1.96017   4
   3  -6  -2 10.5282 1.84721  11
   3  -6  -2 9.10844 1.22592  10
   3  -6  -2 10.3265 1.69457   8
  -3   6   2 9.48003 2.13309  13
  -3   6   2 7.51655 2.14810   3
   3   6  -2 9.78421 1.66479   3
   3   6  -2 10.6488 1.49728  13
  -3   6   2 11.9346 2.00838   9
   3   6  -2 10.0985 1.58074   3
  -3   6   2 11.3123 2.61691   3
  -3   6   2 7.37964 1.64204  13
   3   6  -2 9.20091 0.97867   5
   3   6  -2 9.57337 1.44916  13
  -3   6   2 11.3083 1.84709   6
   3   6  -2 9.29412 0.99135   5
   3   6  -2 10.0077 1.48211   6
   3   6  -2 13.9167 1.70961   9
   2  -6  -2 0.72829 1.41428   4
  -2  -6   2 -0.2657 0.90485   7
   2  -6  -2 0.36394 0.90727   8
   2  -6  -2 -0.3578 0.45218  10
   2  -6  -2 1.34440 0.94244  11
  -2  -6   2 -0.1918 1.04119   4
  -2  -6   2 1.32754 1.02798   8
   2  -6  -2 1.08711 1.24476  12
   2  -6  -2 0.74965 0.81676   7
  -2   6   2 1.36445 1.09165   9
   2   6  -2 1.90439 1.00925   3
  -2   6   2 1.31002 1.05215  13
   2   6  -2 1.30443 0.85975   9
  -2   6   2 -0.3953 0.95452   6
  -2   6   2 2.35814 1.54696   3
   2   6  -2 1.18713 0.93433   3
  -2   6   2 0.34042 1.11119   3
   2   6  -2 0.98219 0.74296  13
  -2   6   2 0.93328 0.98395  13
   2   6  -2 0.58713 0.74454  13
   2   6  -2 2.21582 0.97522   6
   1  -6  -2 121.059 6.86608  12
  -1  -6   2 129.339 6.73733  12
  -1  -6   2 131.545 6.29117   8
   1  -6  -2 124.436 5.57821   7
  -1  -6   2 129.038 5.66727   7
   1  -6  -2 119.562 4.33675  10
  -1  -6   2 121.583 6.70320   4
   1  -6  -2 143.021 7.66993   4
  -1   6   2 120.770 6.08274  13
  -1   6   2 129.272 6.45155  13
   1   6  -2 125.128 5.84713  13
  -1   6   2 128.622 6.15177   9
  -1   6   2 128.255 7.09873   3
   1   6  -2 115.871 5.53651  13
  -1   6   2 126.820 5.77033   6
   1   6  -2 123.058 6.11006   3
  -1   6   2 119.476 6.65296   3
   1   6  -2 121.320 6.25798   3
   1   6  -2 125.360 5.70179   9
   1   6  -2 134.629 5.73978   6
   0  -6  -2 -0.2027 1.02221  12
   0  -6  -2 0.62676 0.89640   7
   0  -6   2 0.03913 0.70375   7
   0  -6   2 -0.4976 1.03160   4
   0  -6   2 -0.9866 0.84153   8
   0  -6   2 0.35698 1.09821  12
   0  -6  -2 0.35881 1.08601   4
   0   6   2 -0.4441 1.09782   3
   0   6   2 -0.4356 0.74560  13
   0   6  -2 0.13359 0.80449  13
   0   6  -2 0.40991 0.42405  10
   0   6  -2 0.01933 1.07823   3
   0   6  -2 0.04337 0.94789   3
   0   6   2 0.30231 0.85196   6
   0   6   2 -0.9117 0.84722   3
   0   6  -2 -0.2519 0.79626   9
   0   6   2 -0.0130 0.66456  13
   0   6   2 0.87716 0.97433   9
   0   6  -2 0.37616 0.65590  13
   0   6  -2 -0.5076 0.81748   6
   1  -6   2 129.586 6.88684  12
  -1  -6  -2 126.574 5.81441   7
   1  -6   2 127.222 7.08992   4
  -1  -6  -2 124.883 7.00559   4
   1  -6   2 123.566 5.09658   7
   1  -6   2 116.529 5.93454   8
   1  -6   2 121.246 4.73546  10
  -1   6  -2 136.996 6.99855   3
   1   6   2 122.197 5.35840   6
   1   6   2 111.359 6.15112   3
  -1   6  -2 124.949 6.12098  13
   1   6   2 110.623 5.80804  13
  -1   6  -2 113.786 6.20042   3
  -1   6  -2 125.124 5.81092   9
   1   6   2 133.368 6.66903   3
   1   6   2 112.782 5.70242  13
  -1   6  -2 118.979 4.70819  10
  -1   6  -2 125.002 5.76964   6
   1   6   2 118.878 5.73014   9
  -1   6  -2 113.267 5.59852  13
   1   6   2 113.812 4.47139   5
   2  -6   2 0.22865 1.22369   4
  -2  -6  -2 0.60940 1.06877   4
  -2  -6  -2 -0.4616 0.87001   7
   2  -6   2 0.18562 0.61043  10
   2  -6   2 0.81592 0.60595   7
   2  -6   2 -1.0449 0.82985   8
   2  -6   2 0.05696 1.17708  12
   2   6   2 0.27143 0.72203   6
  -2   6  -2 -1.0244 1.01340   3
   2   6   2 -0.0644 0.75692   9
   2   6   2 0.89759 0.99897   3
   2   6   2 0.17953 0.78001  13
  -2   6  -2 -2.1475 0.77096   6
   2   6   2 -0.1635 0.49791   5
  -2   6  -2 -0.6537 0.65527  13
  -2   6  -2 -0.5178 0.91271   3
  -2   6  -2 0.64461 0.94633   9
   2   6   2 1.02074 0.83997  13
   2   6   2 0.78850 0.96246   3
  -2   6  -2 0.09685 0.94121  13
  -2   6  -2 0.16700 0.57513  10
   3  -6   2 10.4108 0.98190   7
   3  -6   2 11.4515 1.96407   8
   3  -6   2 9.12234 1.33826  10
   3  -6   2 9.64377 2.45893   4
  -3  -6  -2 6.99114 1.18318   6
   3  -6   2 7.97306 1.44666  11
  -3  -6  -2 8.39906 1.72566   7
   3  -6   2 7.48948 2.03999  12
  -3  -6  -2 5.08256 1.75431   4
  -3   6  -2 9.64132 1.82278  13
  -3   6  -2 9.55895 2.05718  13
  -3   6  -2 8.08142 1.75994   9
  -3   6  -2 6.67336 2.17324   3
   3   6   2 7.84952 1.21546   5
   3   6   2 10.1889 1.67887  13
   3   6   2 12.0066 2.00371   3
   3   6   2 11.4046 1.76175   9
  -3   6  -2 6.08600 1.78918   3
  -3   6  -2 9.35093 1.38057  10
   3   6   2 8.99413 1.67922   3
   3   6   2 9.86846 1.31667   6
  -3   6  -2 8.27571 1.71832   6
  -4  -6  -2 4.69278 0.95411   6
   4  -6   2 5.46216 1.30959  11
   4  -6   2 6.80299 2.21980  12
  -4  -6  -2 4.17827 1.53598   4
   4  -6   2 3.66857 1.33930   8
  -4  -6  -2 6.20691 1.62143   7
   4  -6   2 4.77746 1.98082   4
   4   6   2 4.74813 1.17522  13
  -4   6  -2 4.43577 1.16828  10
  -4   6  -2 3.78105 1.94331   3
  -4   6  -2 7.35793 2.04227  13
   4   6   2 4.80033 1.12707   5
   4   6   2 5.65308 1.01225   6
   4   6   2 3.42762 1.13658   9
  -4   6  -2 3.31072 1.33958   9
  -4   6  -2 2.94007 1.57602   3
   4   6   2 2.68262 1.10096   3
  -4   6  -2 4.82490 1.47053  13
  -4   6  -2 6.39185 1.65138   6
   5  -6   2 -0.6252 1.12737   4
   5  -6   2 0.69777 1.05110   8
   5  -6   2 0.32396 0.87840  11
  -5  -6  -2 0.39319 1.07702   4
  -5  -6  -2 0.56902 1.02870   7
   5  -6   2 0.99516 1.34519  12
  -5   6  -2 -0.8149 1.33704   3
  -5   6  -2 -0.3858 0.93027  13
   5   6   2 -0.0624 0.60260  13
   5   6   2 0.64270 0.93182   3
  -5   6  -2 0.76165 0.80925  10
  -5   6  -2 1.18044 1.15035   9
  -5   6  -2 0.70981 1.21810  13
   5   6   2 -0.4725 0.64585   9
  -5   6  -2 -0.4506 0.90922   6
   5   6   2 0.01341 0.46820   6
   6  -6   2 0.53984 1.00705   9
   6  -6   2 -0.7974 1.24292  12
  -6  -6  -2 -0.3636 0.92167   7
  -6  -6  -2 0.82953 1.20602   4
   6  -6   2 0.37121 1.01983   8
   6  -6   2 0.60523 1.49863   4
   6  -6   2 -0.0608 0.85432  11
  -6   6  -2 -0.7828 0.87215   9
  -6   6  -2 -0.6696 1.03233  13
  -6   6  -2 -0.5679 0.94671   6
  -6   6  -2 0.64855 1.06537  13
   6   6   2 -0.1447 0.73156   9
  -6   6  -2 -0.0857 1.47011   3
  -6   6  -2 -0.0831 0.87232  10
   6   6   2 -0.4271 0.74138   3
   6   6   2 0.08874 0.39149   6
   6   6   2 -0.6751 0.52372  13
  -7  -6  -2 7.81752 1.97067   4
   7  -6   2 6.50066 1.49648  11
   7  -6   2 6.98987 1.51915   8
  -7  -6  -2 7.23267 1.83659   7
   7  -6   2 7.32385 1.94394   9
   7  -6   2 6.75740 2.40052   4
   7  -6   2 6.45086 2.13602  12
   7   6   2 9.68065 1.62235   3
  -7   6  -2 8.09105 2.27025  13
  -7   6  -2 5.94573 1.47213  10
  -7   6  -2 5.84103 1.83966  13
   7   6   2 8.42130 1.35782  13
  -7   6  -2 9.47197 2.02241   6
   7   6   2 9.34659 1.58015   9
  -7   6  -2 8.05674 1.94642   9
  -7   6  -2 8.13499 2.75094   3
   8  -6   2 -0.4782 1.10843   9
  -8  -6  -2 0.85372 1.15881   7
   8  -6   2 0.05888 0.50088   5
   8  -6   2 -0.8645 0.83790  11
   8  -6   2 -1.1594 1.32363   4
   8  -6   2 -0.9853 1.22040  12
   8  -6   2 0.03193 0.82504   8
  -8   6  -2 -0.0408 1.01969   6
  -8   6  -2 0.91449 1.88655   3
  -8   6  -2 -0.3896 0.86167  10
   8   6   2 -0.1511 0.68304   3
  -8   6  -2 -1.7167 1.09453   9
   8   6   2 -0.3198 0.63954   9
  -8   6  -2 -0.5094 1.30698  13
   8   6   2 -0.1325 0.60520  13
   9  -6   2 1.34298 1.51768   9
   9  -6   2 0.78850 1.68563   4
   9  -6   2 0.88460 1.80115  12
   9  -6   2 2.82132 1.84793   3
   9  -6   2 1.60690 1.03204   8
   9  -6   2 2.03960 0.80225   5
   9  -6   2 4.60224 1.48169  11
  -9  -6  -2 2.23359 1.61820   7
   9   6   2 0.49355 0.77963   3
  -9   6  -2 2.37023 1.53992   9
  -9   6  -2 1.50126 1.57506  13
  -9   6  -2 1.32331 1.15520  10
  -9   6  -2 2.10681 1.37951   6
   9   6   2 0.83498 0.80132   9
   9   6   2 3.83549 1.12984  13
  10  -6   2 0.05658 0.74281   5
  10  -6   2 -1.0678 1.74795   4
  10  -6   2 0.51131 1.52446   9
  10  -6   2 -0.3586 1.56008   3
 -10  -6  -2 0.68663 1.49016   7
  10  -6   2 0.09343 0.82331   8
  10  -6   2 -0.1497 1.36877  13
  10  -6   2 1.34171 1.93712  12
  10  -6   2 -0.6307 1.08219  11
  10   6   2 -0.0557 0.71112  13
 -10   6  -2 -0.0086 1.48539  13
 -10   6  -2 -0.1387 1.30793   6
 -10   6  -2 -0.4338 0.73949  10
  10   6   2 0.05061 0.79427   9
 -10   6  -2 -0.4995 1.24527   9
  10   6   2 -0.0388 0.74187   3
  11  -6   2 1.57884 1.13672   8
  11  -6   2 3.24088 2.08115  13
  11  -6   2 0.24272 0.96299   5
 -11  -6  -2 1.10767 1.38698   7
  11  -6   2 3.23084 1.61919  11
  11  -6   2 2.96184 1.92395   9
  11  -6   2 3.14177 2.10274   3
  11  -6   2 3.28714 1.92501  12
  11  -6   2 2.46834 2.15984   4
 -11   6  -2 2.41590 1.42598   6
  11   6   2 1.56773 1.03363   9
 -11   6  -2 1.61966 1.94806  13
  11   6   2 1.21899 1.05819   3
  11   6   2 2.16053 0.96043  13
 -11   6  -2 4.57141 2.13453   9
  10  -7  -2 -1.3665 1.47494   9
 -10  -7   2 0.77581 1.56716   7
   9  -7  -2 0.48846 1.41544  11
   9  -7  -2 -1.7485 1.29995   4
  -9  -7   2 -0.2395 1.39492   7
   9  -7  -2 1.02262 2.02258  12
   9  -7  -2 0.26335 1.00920   8
   9   7  -2 0.00432 0.62988  13
  -9   7   2 -0.6448 1.34618   9
  -9   7   2 -0.3175 1.78934  13
   9   7  -2 0.16430 0.85852   9
   9   7  -2 -0.1336 0.41042  13
  -9   7   2 2.50660 2.53978   3
  -9   7   2 0.13984 1.34739   6
   8  -7  -2 12.6500 3.52550   4
   8  -7  -2 8.45365 1.59401   8
   8  -7  -2 11.7990 2.27334  11
   8  -7  -2 12.8550 3.31479  12
  -8  -7   2 13.4105 2.54862   7
  -8   7   2 14.1785 2.73979   9
   8   7  -2 11.8712 1.53594  13
  -8   7   2 13.0112 3.61944   3
  -8   7   2 13.1878 3.04364  13
   8   7  -2 14.5430 1.85971   9
  -8   7   2 13.8159 2.50620   6
   7  -7  -2 4.73879 1.69494  11
   7  -7  -2 0.75928 0.91613   8
   7  -7  -2 4.62524 2.18054  12
   7  -7  -2 -0.3282 1.87058   4
  -7  -7   2 3.82617 1.64051   7
   7   7  -2 2.75819 0.95073   9
   7   7  -2 1.95061 0.85714  13
   7   7  -2 2.62807 0.72289  13
   7   7  -2 4.02140 0.94499   6
  -7   7   2 2.48850 1.52694   6
   7   7  -2 0.75512 0.62866   3
  -7   7   2 2.10008 1.49262   9
  -7   7   2 2.50964 1.76250  13
  -7   7   2 2.24273 2.32076   3
  -6  -7   2 0.14616 1.21301   7
   6  -7  -2 -0.2059 1.73795   4
  -6  -7   2 -0.2209 0.97620   4
   6  -7  -2 -0.6799 0.97858  11
   6  -7  -2 -0.5957 0.74650   8
   6  -7  -2 -1.0304 1.28752  12
  -6   7   2 -0.6057 1.15119  13
   6   7  -2 -0.8343 0.55216   6
   6   7  -2 0.15170 0.69529  13
   6   7  -2 0.47078 0.58656   3
   6   7  -2 0.06227 0.46635  13
   6   7  -2 0.70884 0.87602   3
  -6   7   2 0.44960 1.21189   9
  -6   7   2 -0.9503 1.08179   6
   6   7  -2 0.54189 0.67871   9
  -6   7   2 0.70700 2.06563   3
  -5  -7   2 4.22994 1.57268   7
   5  -7  -2 2.25974 2.01568   4
  -5  -7   2 3.96281 1.57094   4
   5  -7  -2 2.12299 0.62966   7
   5  -7  -2 3.08713 1.84049  12
   5  -7  -2 3.73136 1.40892  11
   5  -7  -2 1.50295 1.10126   8
  -5   7   2 5.41505 2.51720   3
   5   7  -2 4.49659 1.08943   6
   5   7  -2 3.22010 1.03077  13
   5   7  -2 1.92988 0.73635  13
  -5   7   2 4.61923 1.65251   9
   5   7  -2 2.58064 0.84663   3
  -5   7   2 4.00193 1.77923  13
   5   7  -2 2.33829 0.95354   9
   5   7  -2 3.98830 0.95916   5
   5   7  -2 3.75468 1.18464   3
  -5   7   2 6.18165 1.78594   6
   4  -7  -2 3.40770 1.73652  12
  -4  -7   2 1.77412 1.16876   7
   4  -7  -2 1.23877 1.76868   4
   4  -7  -2 0.99803 1.00919  10
   4  -7  -2 2.02095 0.75851   7
   4  -7  -2 2.76401 1.41051  11
  -4  -7   2 3.82662 1.61123   4
   4  -7  -2 2.14359 1.17139   8
   4   7  -2 2.17278 1.06314   3
   4   7  -2 0.77702 0.89907   9
  -4   7   2 3.15781 1.43007   6
   4   7  -2 1.79667 0.58215   5
  -4   7   2 1.70929 1.36575  13
   4   7  -2 0.60485 0.70835   3
  -4   7   2 0.50625 1.20014   9
   4   7  -2 2.36804 0.99140  13
  -4   7   2 0.36383 1.72572   3
   4   7  -2 2.46121 0.95440   6
   4   7  -2 0.87670 0.76199  13
   3  -7  -2 1.04589 1.55424   4
   3  -7  -2 0.66970 0.74166   7
  -3  -7   2 0.42032 1.21475   4
   3  -7  -2 0.68627 0.66855  10
  -3  -7   2 1.48650 1.13397   7
   3  -7  -2 1.12604 1.49087  12
  -3   7   2 2.86124 1.62227  13
  -3   7   2 1.64938 1.27594   9
  -3   7   2 0.83090 1.61626   3
   3   7  -2 0.44893 0.82273   6
   3   7  -2 1.36513 1.15790   3
   3   7  -2 1.26394 0.86761  13
   3   7  -2 0.95341 0.85610  13
  -3   7   2 2.54304 1.38074  13
  -3   7   2 0.74003 1.10329   6
   3   7  -2 0.82748 0.80612   3
   3   7  -2 0.58729 0.87098   9
  -2  -7   2 0.18073 1.22919   4
  -2  -7   2 0.10846 0.91400   7
   2  -7  -2 0.03586 0.75687   7
   2  -7  -2 -0.0239 0.39872  10
   2  -7  -2 -0.6922 1.20664  12
   2  -7  -2 -0.3147 1.27647   4
  -2   7   2 -0.7371 1.41626   3
  -2   7   2 -0.4584 0.90236  13
  -2   7   2 -0.3487 0.87129   9
   2   7  -2 0.17334 0.73005  13
   2   7  -2 0.21890 0.83270   9
   2   7  -2 0.33203 0.80017  13
  -2   7   2 0.19108 0.97725   6
   2   7  -2 -0.1946 0.82025   6
  -2   7   2 -0.6546 0.84360  13
   2   7  -2 0.15426 0.99054   3
  -2   7   2 0.37080 1.35658   3
   2   7  -2 -0.3528 0.81058   3
  -1  -7   2 1.33492 0.98018   7
   1  -7  -2 2.11467 1.51346  12
   1  -7  -2 1.68740 1.71412   4
  -1  -7   2 -0.1775 1.00136   8
   1  -7  -2 2.37028 1.13359   7
  -1  -7   2 -0.1864 1.22889   4
  -1  -7   2 1.33318 1.40659  12
   1   7  -2 1.22178 0.94941   6
  -1   7   2 0.27739 1.04623  13
  -1   7   2 2.27951 1.30487   9
   1   7  -2 0.83744 0.89939   9
   1   7  -2 0.76019 0.83203  13
  -1   7   2 0.07559 1.36855   3
   1   7  -2 1.31624 0.99987  13
  -1   7   2 0.92508 1.05386  13
   1   7  -2 -0.0114 1.10181   3
   1   7  -2 0.56449 1.20760   3
  -1   7   2 3.36696 1.73767   3
  -1   7   2 1.53302 1.01736   6
   0  -7   2 11.4705 2.19844   8
   0  -7   2 7.36617 2.21569   4
   0  -7  -2 10.8472 2.52878   4
   0  -7  -2 11.3826 1.87016   7
   0  -7   2 11.3017 2.35753  12
   0  -7   2 11.1912 1.65712   7
   0   7  -2 11.6904 1.93744  13
   0   7   2 13.5432 2.67072   3
   0   7   2 9.28597 1.81306  13
   0   7   2 12.9634 1.91051   6
   0   7   2 10.8226 2.14330  13
   0   7  -2 10.2477 1.86316   9
   0   7  -2 10.1001 2.11548   3
   0   7  -2 14.5190 2.36144  13
   0   7  -2 9.48784 1.80878   6
   0   7  -2 7.40303 2.12056   3
   0   7   2 9.46417 1.85061   9
   0   7   2 12.3233 2.53756   3
  -1  -7  -2 6.58055 1.60901   7
   1  -7   2 7.82911 1.85368   8
   1  -7   2 8.04584 1.30997   7
   1  -7   2 8.04394 2.36831   4
   1  -7   2 7.68211 0.92113  10
   1  -7   2 7.31214 2.17305  12
  -1  -7  -2 5.77734 2.03193   4
   1   7   2 5.40538 1.56205  13
   1   7   2 6.73466 1.93570   3
  -1   7  -2 7.76405 1.69748   6
   1   7   2 6.14424 1.57729  13
  -1   7  -2 4.74247 1.43113   9
   1   7   2 9.74384 1.64467   6
  -1   7  -2 7.30026 1.52390  13
  -1   7  -2 5.62119 1.84882   3
  -1   7  -2 6.22674 2.00153   3
   1   7   2 4.19446 1.75867   3
   1   7   2 7.48816 1.66699   9
  -1   7  -2 5.75880 1.64085  13
  -2  -7  -2 1.75739 1.54443   4
   2  -7   2 1.80030 1.27735   8
   2  -7   2 4.16069 1.87173   4
   2  -7   2 2.87280 0.84508   7
  -2  -7  -2 1.66993 1.16088   7
   2  -7   2 1.11445 1.48604  12
   2  -7   2 0.87510 0.71990  10
   2   7   2 1.68851 0.92717   6
  -2   7  -2 3.36977 1.44299  13
   2   7   2 3.98234 1.50951   3
  -2   7  -2 4.00419 1.41373  13
   2   7   2 1.93531 1.45799   3
  -2   7  -2 0.85492 1.39114   3
  -2   7  -2 3.19512 1.44014   6
  -2   7  -2 1.38287 1.11532   9
   2   7   2 1.61485 1.03996  13
  -2   7  -2 2.45941 1.76179   3
   2   7   2 1.68610 1.00496  13
   2   7   2 2.21487 1.10093   9
   2   7   2 1.73698 0.52489   5
   3  -7   2 31.6042 3.34615   8
   3  -7   2 37.3709 1.87276   7
  -3  -7  -2 31.0931 3.34975   7
   3  -7   2 49.1240 4.64790   4
  -3  -7  -2 40.7627 3.91826   4
   3  -7   2 31.9361 2.35060  10
   3  -7   2 39.2654 4.75994  12
   3   7   2 36.6299 3.79055   3
  -3   7  -2 41.8543 4.92853   3
  -3   7  -2 28.7756 3.29439   9
  -3   7  -2 34.0005 3.17652  13
   3   7   2 40.2385 3.04033  13
   3   7   2 35.5323 3.05766   3
   3   7   2 32.4203 2.20983   5
  -3   7  -2 37.8349 5.05531   3
  -3   7  -2 39.9776 3.32395   6
   3   7   2 36.4267 2.99834  13
  -3   7  -2 38.6689 3.60628  13
   3   7   2 31.6719 2.72438   9
   3   7   2 40.2842 2.56007   6
   4  -7   2 7.92507 2.50217   4
   4  -7   2 5.86524 2.29376  12
  -4  -7  -2 13.3146 2.29168   7
   4  -7   2 7.71715 1.75175   8
  -4  -7  -2 8.63916 2.28446   4
   4   7   2 9.76015 1.33351   6
   4   7   2 7.32727 1.67550  13
  -4   7  -2 11.4658 2.14625   6
   4   7   2 8.12143 1.59829   9
  -4   7  -2 5.78107 1.99710  13
   4   7   2 7.42470 1.57642   3
  -4   7  -2 5.08355 1.68729   9
  -4   7  -2 7.70990 2.62056   3
   4   7   2 10.8940 1.72075  13
   5  -7   2 -0.4334 0.88746  11
  -5  -7  -2 -0.1501 1.10970   4
   5  -7   2 2.79513 1.98903   4
   5  -7   2 -0.0106 0.87528   8
  -5  -7  -2 0.76395 1.10481   7
   5  -7   2 0.18608 1.47144  12
   5   7   2 0.82956 0.81675  13
   5   7   2 0.07569 0.76713   9
  -5   7  -2 1.36868 1.31589  13
  -5   7  -2 0.79224 1.80480   3
   5   7   2 -0.1754 0.68939   3
   5   7   2 0.21084 0.61491   6
   5   7   2 -0.1789 0.78054  13
  -5   7  -2 2.02856 1.39047   6
  -5   7  -2 -0.0026 0.96503   9
   6  -7   2 4.03395 1.46245   8
   6  -7   2 7.51783 2.70133   4
  -6  -7  -2 6.07379 1.86437   7
   6  -7   2 11.1589 1.86666  11
  -6  -7  -2 8.27787 2.16479   4
   6  -7   2 14.2579 3.20137  12
   6   7   2 9.46844 1.55507  13
  -6   7  -2 6.99691 1.86013   6
  -6   7  -2 10.8518 2.41430  13
   6   7   2 8.48298 1.57013   9
  -6   7  -2 11.6231 3.12733   3
  -6   7  -2 5.76845 1.77523   9
   6   7   2 8.72484 0.98119   6
   6   7   2 4.38042 1.26113   3
  -7  -7  -2 -0.5095 1.13346   4
   7  -7   2 -0.0728 0.80759   8
   7  -7   2 -0.7042 1.57370  12
   7  -7   2 1.43733 1.16054  11
  -7  -7  -2 -0.9658 1.20282   7
   7  -7   2 1.15299 1.97786   4
  -7   7  -2 -1.2850 1.27117   6
  -7   7  -2 -0.4092 1.41295  13
   7   7   2 0.13550 0.65463   3
   7   7   2 1.15365 0.83254  13
  -7   7  -2 1.23806 1.21201   9
  -7   7  -2 -0.0373 1.89563   3
   7   7   2 0.06795 0.74373   9
   8  -7   2 0.65678 0.93586   8
  -8  -7  -2 2.99117 1.60791   7
   8  -7   2 2.47511 1.39965  11
   8  -7   2 1.18281 1.41810   9
   8  -7   2 0.22782 2.04354   4
   8  -7   2 0.14331 1.88195  12
  -8   7  -2 0.17337 2.08887   3
   8   7   2 1.04857 0.88278   3
  -8   7  -2 0.39477 1.37202   6
  -8   7  -2 2.36501 1.68881   9
   8   7   2 0.46687 0.66364  13
  -8   7  -2 1.59336 1.80875  13
   8   7   2 0.95558 0.87644   9
   9  -7   2 0.93564 1.28007  11
   9  -7   2 -0.2181 1.40851   9
   9  -7   2 0.96278 1.96711  12
   9  -7   2 -0.5286 0.86968   8
  -9  -7  -2 1.86332 1.75737   7
   9  -7   2 -1.1081 1.84936   4
  -9   7  -2 0.06064 1.42320   9
  -9   7  -2 -1.0885 1.22592   6
   9   7   2 0.61888 0.85679   3
  -9   7  -2 -0.1473 1.62454  13
   9   7   2 -0.4935 0.70205   9
   9   7   2 0.19487 0.57259  13
  -9   7  -2 1.04723 2.24449   3
   6  -8  -2 0.64897 1.68542  12
  -6  -8   2 -0.6486 1.24226   4
   6  -8  -2 -1.0725 1.70997   4
   6  -8  -2 -0.0790 1.36404  11
  -6  -8   2 0.19836 1.35721   7
   6   8  -2 -0.3890 0.78738   9
  -6   8   2 0.16197 1.56379  13
  -6   8   2 2.10400 2.34044   3
   6   8  -2 -0.0601 0.56555   3
  -6   8   2 0.70632 1.09402   6
   6   8  -2 -0.1661 0.44591  13
  -6   8   2 0.20973 1.12677   9
  -5  -8   2 -0.0011 1.22680   7
   5  -8  -2 1.51088 1.65032  12
  -5  -8   2 -0.6490 1.16434   4
   5  -8  -2 -0.5337 1.53205   4
   5   8  -2 -0.1652 0.57912   3
   5   8  -2 -0.0593 0.72428   6
  -5   8   2 2.32062 1.60381  13
  -5   8   2 0.75036 1.15658   9
   5   8  -2 0.15738 0.51787  13
  -5   8   2 -1.5142 1.71253   3
   5   8  -2 -0.3940 0.76929   9
  -5   8   2 -0.5273 1.00809   6
   4  -8  -2 2.16889 1.84176  12
   4  -8  -2 1.71040 2.04628   4
  -4  -8   2 -0.2500 1.08989   7
  -4  -8   2 0.88069 1.33721   4
  -4   8   2 0.01366 0.87150   6
   4   8  -2 0.72669 0.74830   3
   4   8  -2 0.67808 0.72062  13
   4   8  -2 0.00190 0.68609   6
  -4   8   2 0.50731 1.01630   9
  -4   8   2 -0.1162 1.33849  13
  -4   8   2 0.61961 1.73142   3
   4   8  -2 -0.0675 0.75392   9
   3  -8  -2 0.34496 0.81632   7
   3  -8  -2 1.55525 1.88212   4
   3  -8  -2 0.97415 1.81744  12
  -3  -8   2 -0.2113 1.07838   7
  -3  -8   2 -0.7740 1.18577   4
  -3   8   2 0.15078 1.33589  13
  -3   8   2 0.18216 1.84436   3
   3   8  -2 0.30373 0.73701  13
   3   8  -2 0.85143 0.88948   6
   3   8  -2 -0.0838 0.68075   3
  -3   8   2 -0.3995 0.77530   6
  -3   8   2 -0.1315 0.96942   9
   3   8  -2 -0.4465 0.72782   9
  -2  -8   2 0.84651 1.12325   7
   2  -8  -2 0.96816 1.70731  12
   2  -8  -2 1.07731 1.88781   4
   2  -8  -2 -0.3691 0.84563   7
  -2  -8   2 0.32233 1.36251   4
   2   8  -2 -0.1506 0.86474  13
  -2   8   2 0.58955 1.21418  13
  -2   8   2 0.55692 0.97344   6
  -2   8   2 0.42226 1.36187   3
   2   8  -2 0.70777 0.89845   3
   2   8  -2 0.28073 0.93579   9
  -2   8   2 0.83587 0.98449   9
   2   8  -2 -0.1040 0.70501   6
   1  -8  -2 1.25658 1.88127   4
  -1  -8   2 0.13426 1.39386   4
  -1  -8   2 0.18509 0.97214   7
   1  -8  -2 0.15210 1.03639   7
   1   8  -2 0.49197 1.00923   3
  -1   8   2 0.05491 0.76163   6
   1   8  -2 0.08114 0.92964  13
  -1   8   2 0.16440 1.30102   3
   1   8  -2 -0.6419 0.69731   6
  -1   8   2 -0.6257 0.81181   9
   1   8  -2 -0.1132 0.78217   9
  -1   8   2 -0.6206 0.99196  13
   0  -8  -2 14.3491 3.26227   4
   0  -8   2 12.3091 1.88199   7
   0  -8   2 16.4168 3.10836  12
   0  -8   2 14.7493 3.12496   4
   0  -8  -2 12.4133 2.06088   7
   0   8  -2 13.9184 2.33988  13
   0   8   2 8.15712 2.16781   3
   0   8  -2 12.7040 2.56583   3
   0   8   2 6.66819 1.75512   9
   0   8   2 15.8777 2.64644  13
   1  -8   2 0.73053 1.15677   8
   1  -8   2 0.57583 1.55467   4
  -1  -8  -2 -1.4543 1.26354   4
   1  -8   2 0.73545 1.55888  12
  -1  -8  -2 0.81958 1.15757   7
   1  -8   2 -0.0889 0.79559   7
   1   8   2 0.42627 1.20196   3
  -1   8  -2 -0.2429 1.21478   3
  -1   8  -2 0.09150 0.76381   6
   1   8   2 0.66263 0.78826   6
   1   8   2 0.20632 0.87830   9
  -1   8  -2 0.20969 0.84781   9
   1   8   2 0.80306 1.04718  13
  -1   8  -2 -0.1376 1.01767  13
  -2  -8  -2 -1.1256 0.96936   7
   2  -8   2 1.81548 1.78969   4
   2  -8   2 -0.0689 0.89719   8
  -2  -8  -2 0.73705 1.52237   4
   2  -8   2 -0.3036 1.35873  12
   2  -8   2 -0.2541 0.60449   7
   2   8   2 0.40418 0.87780   3
  -2   8  -2 0.32093 1.35989   3
   2   8   2 0.48380 0.87448   9
  -2   8  -2 0.22935 0.90241   9
   2   8   2 1.13764 1.10089  13
  -2   8  -2 0.29954 1.15404  13
   2   8   2 -0.3533 0.65164   6
  -2   8  -2 0.48629 0.95745   6
  -3  -8  -2 1.16216 1.61722   4
  -3  -8  -2 3.09458 1.58028   7
   3  -8   2 4.67442 2.27594  12
   3  -8   2 0.66420 1.86170   4
   3  -8   2 2.27658 1.31194   8
   3   8   2 1.65375 1.09017   3
  -3   8  -2 -0.7015 1.23678   3
  -3   8  -2 0.73547 1.03699   9
   3   8   2 0.70348 0.75088   6
  -3   8  -2 1.14032 1.44085  13
   3   8   2 1.97666 1.15919  13
   3   8   2 0.51809 0.86263   9
  -3   8  -2 1.12959 1.05456   6
   4  -8   2 2.03391 1.87044  12
  -4  -8  -2 2.51170 1.69797   4
   4  -8   2 0.73711 1.84273   4
  -4  -8  -2 2.69531 1.61822   7
   4  -8   2 0.46031 1.00241   8
  -4   8  -2 0.59033 1.16636   6
   4   8   2 0.73945 0.92235   3
  -4   8  -2 0.56304 1.68088   3
   4   8   2 1.74902 1.00523  13
  -4   8  -2 0.36606 1.22140  13
  -4   8  -2 1.80755 1.24036   9
   4   8   2 -0.3085 0.71285   9
   4   8   2 1.66293 0.86531   6
   5  -8   2 2.54286 1.87630  12
  -5  -8  -2 -0.6481 1.30358   7
   5  -8   2 -1.4681 1.67554   4
  -5  -8  -2 1.22852 1.63014   4
   5  -8   2 -0.3852 0.86345   8
  -5   8  -2 -0.7932 0.99005   6
   5   8   2 0.31114 0.75699  13
   5   8   2 0.06173 0.76932   9
   5   8   2 -0.0933 0.71601   3
  -5   8  -2 0.10102 1.67539   3
  -5   8  -2 -1.0746 0.90974   9
  -5   8  -2 -0.0142 1.23328  13
   6  -8   2 1.46779 1.22403   8
   6  -8   2 5.28636 2.64640   4
  -6  -8  -2 6.20817 2.15679   7
   6  -8   2 2.23894 2.01084  12
  -6  -8  -2 6.04531 2.14512   4
   6   8   2 3.58967 1.08295  13
  -6   8  -2 -0.4085 1.31239   6
  -6   8  -2 0.75777 1.22881   9
   6   8   2 1.37775 0.96729   3
  -6   8  -2 1.81685 2.40482   3
  -6   8  -2 3.24252 1.78272  13
   6   8   2 1.82611 1.05428   9
 -16   0   3 -0.0665 0.88160   7
  16   0  -3 0.07111 1.14147  11
  16   0  -3 0.08437 1.18782   9
  16   0  -3 0.35106 1.12006  12
  16   0  -3 -0.3120 1.39697   3
  16   0  -3 0.05213 1.56144   4
 -16   0   3 0.34388 0.97108   9
  16   0  -3 -0.0301 1.13751  13
 -15   0   3 -0.2929 0.92258   9
  15   0  -3 0.26911 1.33373   9
  15   0  -3 0.22525 1.20552  13
 -15   0   3 0.30614 0.79855   7
  15   0  -3 0.38107 1.06123  11
  15   0  -3 -0.4909 0.91579  12
  15   0  -3 -0.7129 1.56537   3
  14   0  -3 -0.2763 0.99812   9
 -14   0   3 -0.6376 0.75273   7
 -14   0   3 0.01776 0.91093   9
  14   0  -3 -0.0178 0.90617  12
  14   0  -3 1.51788 1.66360   3
  14   0  -3 -0.8783 0.90740  13
  14   0  -3 0.07250 1.03139  11
  13   0  -3 0.94525 1.15071  13
 -13   0   3 -0.0607 0.65439   6
  13   0  -3 0.02462 1.09527   9
 -13   0   3 0.41523 0.86506   9
  13   0  -3 -1.7985 0.79023  11
 -13   0   3 1.54252 1.04728   7
  13   0  -3 0.57251 1.02472  12
  13   0  -3 -0.1962 1.28974   3
  12   0  -3 -0.2484 0.69340   8
 -12   0   3 -0.5885 0.61461   9
  12   0  -3 -0.6312 0.71729  12
 -12   0   3 -0.8379 0.75897   9
  12   0  -3 -0.0073 0.71553   6
 -12   0   3 -0.4155 0.85730   7
  12   0  -3 0.89057 1.35685   3
  12   0  -3 -0.5169 0.94034   9
  12   0  -3 0.23615 0.79431  11
  12   0  -3 0.39906 0.93892  13
 -12   0   3 -0.8126 0.61216   6
 -11   0   3 -0.5586 0.69112   9
 -11   0   3 2.49200 1.05727   7
  11   0  -3 -0.2263 0.81772  12
  11   0  -3 1.16557 1.09882   9
  11   0  -3 -0.6953 0.91671   3
  11   0  -3 -0.1434 0.58434   6
  11   0  -3 0.13513 0.66136   8
  11   0  -3 -0.1775 0.77363  11
 -11   0   3 -0.2044 0.58932   9
 -11   0   3 0.09390 0.59974   6
  11   0  -3 0.93210 0.94767  13
  10   0  -3 -0.3135 0.55542   6
  10   0  -3 0.77851 0.82184  11
 -10   0   3 0.20492 0.56657   9
 -10   0   3 0.26232 0.74462   9
  10   0  -3 0.17888 0.57598   8
  10   0  -3 0.27194 0.85209   9
  10   0  -3 -0.5879 0.66475  12
 -10   0   3 -0.5904 0.54353   6
  10   0  -3 0.51941 1.11384   3
 -10   0   3 0.03368 0.67085   7
  10   0  -3 -0.7429 0.67730  13
   9   0  -3 -0.8581 0.59174  13
  -9   0   3 0.29181 0.64903   9
  -9   0   3 -0.1490 0.66934   7
   9   0  -3 1.02333 0.83197   9
  -9   0   3 -0.0062 0.51553   6
   9   0  -3 -0.3223 0.57772   7
  -9   0   3 0.43584 0.52545   9
   9   0  -3 0.34689 0.70987  11
   9   0  -3 -1.2465 0.66736   3
   9   0  -3 0.25501 0.55099   6
   9   0  -3 0.78622 0.72187  12
   8   0  -3 -0.2553 0.55528  11
  -8   0   3 0.15739 0.45353   6
   8   0  -3 0.53986 0.61678  13
  -8   0   3 -0.6108 0.47656   9
  -8   0   3 -0.0024 0.59442   7
   8   0  -3 -0.4804 0.62658   9
   8   0  -3 0.18881 0.46335   6
   8   0  -3 0.10339 0.54124  12
   8   0  -3 -0.6556 0.67258   3
   8   0  -3 0.59146 0.67922   7
  -8   0   3 0.36030 0.47488   9
   7   0  -3 0.47348 0.57945   9
  -7   0   3 0.61218 0.58227   7
   7   0  -3 0.70926 0.47527   6
  -7   0   3 -0.3658 0.49110   9
  -7   0   3 -0.0590 0.42343  13
  -7   0   3 -0.2549 0.52027   3
   7   0  -3 -0.6517 0.51905  10
   7   0  -3 -0.4158 0.59245   3
   7   0  -3 -0.7345 0.41400  12
  -7   0   3 0.49271 0.42626   9
  -7   0   3 0.07224 0.44046   6
   7   0  -3 -0.5604 0.41610  13
   7   0  -3 -0.3388 0.45106  11
   7   0  -3 -0.6371 0.43027   7
  -7   0   3 0.25067 0.47292  11
   6   0  -3 -0.8031 0.44026  10
  -6   0   3 -0.4903 0.34119  13
   6   0  -3 0.49971 0.45622   6
   6   0  -3 0.90246 0.61628   9
   6   0  -3 -0.1876 0.46408  13
   6   0  -3 -0.2923 0.50089  11
  -6   0   3 -0.0992 0.52912   7
   6   0  -3 -0.3441 0.49161   7
  -6   0   3 -0.2040 0.34186  12
  -6   0   3 0.86101 0.48542   6
  -6   0   3 0.10414 0.47940   9
   6   0  -3 -0.8095 0.56394   3
   6   0  -3 0.64654 0.49285  12
  -6   0   3 0.49426 0.42402   9
  -6   0   3 -0.7211 0.43075   3
  -6   0   3 0.33998 0.41732  11
  -5   0   3 -0.6715 0.40515   6
  -5   0   3 0.03052 0.38547   9
  -5   0   3 -0.2452 0.31659  12
   5   0  -3 -0.0648 0.39785   8
  -5   0   3 0.01771 0.37604  13
  -5   0   3 -0.2906 0.46714   9
   5   0  -3 -0.0341 0.50831  10
  -5   0   3 -0.2427 0.34371  11
  -5   0   3 -0.8430 0.40553   3
   5   0  -3 0.31953 0.46752   9
   5   0  -3 1.08467 0.56809  11
   5   0  -3 -0.0574 0.59431   3
   5   0  -3 -0.0656 0.52893   9
   5   0  -3 -0.1742 0.45557   7
  -5   0   3 1.13681 0.59512   7
   5   0  -3 -1.2284 0.35808   6
   5   0  -3 0.05858 0.44550  13
   5   0  -3 0.44664 0.45379  12
  -4   0   3 -0.1316 0.25014  12
  -4   0   3 -0.2716 0.29647  11
   4   0  -3 0.11098 0.39383  13
  -4   0   3 -0.0481 0.37367   9
[truncated: 2,076,259 more chars]
