# Supplementary material for: 2-Oxo-2H-chromen-7-yl 4-ethyl­benzoate
Source: IUCrdata. 2025 Nov 21;10(Pt 11):x251030. doi: 10.1107/S2414314625010302 (PMC12810260; doi:10.1107/S2414314625010302)
Supplement: Supplementary file 2 [file x-10-x251030-Isup2.hkl]

data_I                                                                          
_shelx_title ' mo_h1_xtal2_a.res in P2(1)/c'                                    
_shelx_refln_list_code          4                                               
_shelx_F_calc_maximum      292.86                                               
_exptl_crystal_F_000       616.00                                               
_reflns_d_resolution_high  0.6970                                               
                                                                                
loop_                                                                           
 _space_group_symop_operation_xyz                                               
 'x, y, z'                                                                      
 '-x, y+1/2, -z+1/2'                                                            
 '-x, -y, -z'                                                                   
 'x, -y-1/2, z-1/2'                                                             
                                                                                
_cell_length_a    11.4837                                                       
_cell_length_b     6.1481                                                       
_cell_length_c    19.9255                                                       
_cell_angle_alpha  90.000                                                       
_cell_angle_beta   97.386                                                       
_cell_angle_gamma  90.000                                                       
                                                                                
_shelx_F_squared_multiplier     1.000                                           
                                                                                
loop_                                                                           
 _refln_index_h                                                                 
 _refln_index_k                                                                 
 _refln_index_l                                                                 
 _refln_F_squared_calc                                                          
 _refln_F_squared_meas                                                          
 _refln_F_squared_sigma                                                         
 _refln_observed_status                                                         
   2   0   0        922.13        787.58         6.88 o                         
   3   0   0       2721.42       2573.47        22.01 o                         
   4   0   0          2.71          8.16         0.86 o                         
   5   0   0          3.62          3.83         1.05 o                         
   6   0   0        173.48        167.19         3.25 o                         
   7   0   0          0.33          1.28         0.97 o                         
   8   0   0        146.22        142.16         3.50 o                         
   9   0   0         80.28         93.84         3.55 o                         
  10   0   0        818.19        885.78        13.21 o                         
  11   0   0        133.01        137.23         5.34 o                         
  12   0   0        738.51        859.66        13.95 o                         
  13   0   0         90.89         94.98         4.81 o                         
  14   0   0          6.54          5.26         2.71 o                         
  15   0   0          9.35          5.64         2.87 o                         
  16   0   0          0.89         -1.43         3.17 o                         
   1   1   0      13438.48      11757.11       147.68 o                         
   2   1   0       1767.36       1672.01        10.52 o                         
   3   1   0       4177.83       4001.34        25.71 o                         
   4   1   0       3866.24       3677.82        23.48 o                         
   5   1   0        203.22        194.70         2.22 o                         
   6   1   0          9.93         13.02         0.79 o                         
   7   1   0          0.44         -0.25         0.61 o                         
   8   1   0        505.74        535.44         5.22 o                         
   9   1   0         84.04         93.28         2.56 o                         
  10   1   0          6.39          3.93         1.33 o                         
  11   1   0        348.81        408.02         6.11 o                         
  12   1   0         29.96         30.67         2.19 o                         
  13   1   0         25.89         21.54         2.10 o                         
  14   1   0          1.87          2.27         1.98 o                         
  15   1   0          0.00         -0.10         1.99 o                         
  16   1   0         13.33          8.32         2.76 o                         
   0   2   0        246.20        284.50         2.99 o                         
   1   2   0        387.87        401.86         3.11 o                         
   2   2   0         65.19         67.80         1.15 o                         
   3   2   0        343.46        308.84         2.91 o                         
   4   2   0         15.66         18.53         0.97 o                         
   5   2   0         33.16         31.68         1.11 o                         
   6   2   0          1.06          1.85         0.66 o                         
   7   2   0         25.75         33.26         1.35 o                         
   8   2   0        158.53        155.34         3.37 o                         
   9   2   0        176.09        198.73         4.41 o                         
  10   2   0          1.49          1.69         1.31 o                         
  11   2   0          5.07          6.29         1.53 o                         
  12   2   0          0.24         -0.54         1.42 o                         
  13   2   0          1.07          0.03         2.02 o                         
  14   2   0          0.91          0.99         2.19 o                         
  15   2   0          0.33          1.96         2.36 o                         
   1   3   0        779.30        733.40         5.40 o                         
   2   3   0        443.84        454.65         3.77 o                         
   3   3   0         14.51         35.32         1.66 o                         
   4   3   0         65.73         63.49         1.42 o                         
   5   3   0         34.59         35.29         1.14 o                         
   6   3   0       1300.00       1338.31        11.18 o                         
   7   3   0        271.89        273.18         4.10 o                         
   8   3   0          0.12         -1.24         1.24 o                         
   9   3   0         83.48         93.62         3.61 o                         
  10   3   0          0.41          2.09         1.60 o                         
  11   3   0          0.40         -0.87         1.64 o                         
  12   3   0          2.21          3.89         2.05 o                         
  13   3   0          0.52         -0.95         1.98 o                         
  14   3   0          2.37          1.47         2.19 o                         
  15   3   0          3.38          2.68         2.49 o                         
   0   4   0        136.96        137.41         2.59 o                         
   1   4   0         92.61         82.74         1.73 o                         
   2   4   0        163.95        150.08         2.34 o                         
   3   4   0         60.16         53.72         1.49 o                         
   4   4   0          3.62          6.27         0.87 o                         
   5   4   0       1661.06       1693.96        12.36 o                         
   6   4   0         28.18         21.04         1.55 o                         
   7   4   0        801.73        848.07        10.12 o                         
   8   4   0         85.38         88.40         3.24 o                         
   9   4   0         38.63         39.28         2.56 o                         
  10   4   0          0.75         -0.16         1.60 o                         
  11   4   0         20.69         22.87         2.44 o                         
  12   4   0          0.11          1.52         1.91 o                         
  13   4   0          0.39         -0.84         2.01 o                         
  14   4   0          0.32          0.28         2.27 o                         
   1   5   0        354.65        363.72         4.21 o                         
   2   5   0         15.86         15.69         1.28 o                         
   3   5   0       2270.01       2277.19        17.79 o                         
   4   5   0        294.03        309.26         4.26 o                         
   5   5   0         95.31         93.70         2.68 o                         
   6   5   0        254.09        281.62         4.59 o                         
   7   5   0         51.46         58.80         2.71 o                         
   8   5   0         12.58         15.05         1.59 o                         
   9   5   0        154.57        170.51         4.42 o                         
  10   5   0         15.00         14.38         2.33 o                         
  11   5   0          9.81          7.21         2.19 o                         
  12   5   0         10.80          8.50         2.17 o                         
  13   5   0         68.37         76.35         4.96 o                         
   0   6   0        304.68        328.51         7.78 o                         
   1   6   0        190.53        205.83         4.20 o                         
   2   6   0        633.08        646.11         7.63 o                         
   3   6   0         10.43         14.41         1.58 o                         
   4   6   0         15.62         12.03         1.47 o                         
   5   6   0         20.83         25.16         2.23 o                         
   6   6   0          4.35          5.54         1.61 o                         
   7   6   0          1.62         -1.57         1.57 o                         
   8   6   0         12.09         13.96         2.14 o                         
   9   6   0          0.07          1.73         1.85 o                         
  10   6   0          0.49         -0.77         1.91 o                         
  11   6   0          3.82          7.73         2.20 o                         
   1   7   0        117.00        144.07         4.61 o                         
   2   7   0          2.46          1.19         1.60 o                         
   3   7   0          1.19          1.99         1.59 o                         
   4   7   0          4.55          4.07         1.63 o                         
   5   7   0         16.18         18.67         2.29 o                         
   6   7   0          0.23          0.71         1.63 o                         
   7   7   0          2.95          1.74         1.85 o                         
   8   7   0          4.89          1.42         2.02 o                         
   9   7   0          8.65          4.10         2.27 o                         
   0   8   0         84.22         78.99         6.54 o                         
   1   8   0          0.39         -1.40         1.98 o                         
   2   8   0          5.47          4.06         2.15 o                         
   3   8   0        152.18        138.67        12.99 o                         
   4   8   0          0.32          1.48         1.96 o                         
   5   8   0         10.90          5.03         2.13 o                         
   6   8   0          5.36          3.00         2.20 o                         
 -16   1   1         10.69          5.22         2.55 o                         
 -15   1   1          1.81         -0.88         1.98 o                         
 -14   1   1          3.30          3.51         1.94 o                         
 -13   1   1          5.30          4.04         1.67 o                         
 -12   1   1          0.87          1.85         1.48 o                         
 -11   1   1         76.42         86.88         3.08 o                         
 -10   1   1        119.66        140.13         3.31 o                         
  -9   1   1        679.00        731.14         7.41 o                         
  -8   1   1        116.22        110.47         2.22 o                         
  -7   1   1        507.25        534.76         4.62 o                         
  -6   1   1          1.19          1.37         0.64 o                         
  -5   1   1         58.93         53.94         1.27 o                         
  -4   1   1         36.21         34.47         0.95 o                         
  -3   1   1       1063.29        985.92         6.91 o                         
  -2   1   1        272.90        255.81         2.17 o                         
  -1   1   1        132.61        131.37         1.25 o                         
   0   1   1       1348.38       1176.92         6.78 o                         
   1   1   1       1804.10       1635.50        10.55 o                         
   2   1   1       4232.55       3968.27        25.86 o                         
   3   1   1      27436.10      25216.04       315.56 o                         
   4   1   1        805.07        764.41         5.82 o                         
   5   1   1        357.51        321.70         3.08 o                         
   6   1   1        133.64        131.03         1.94 o                         
   7   1   1        113.29        114.19         2.03 o                         
   8   1   1         20.69         20.33         1.20 o                         
   9   1   1          5.01          4.52         1.09 o                         
  10   1   1        111.47        116.70         2.93 o                         
  11   1   1         18.66         18.89         1.67 o                         
  12   1   1         83.45         96.22         3.33 o                         
  13   1   1         92.43         99.31         3.53 o                         
  14   1   1          0.03         -1.81         1.81 o                         
  15   1   1         34.20         26.87         3.51 o                         
  16   1   1          7.58          4.81         2.51 o                         
 -15   2   1          0.23         -0.56         2.18 o                         
 -14   2   1          1.53          1.67         2.26 o                         
 -13   2   1          6.42          4.80         2.23 o                         
 -12   2   1          6.19          7.45         2.15 o                         
 -11   2   1         37.79         36.99         2.86 o                         
 -10   2   1          5.97          8.23         1.76 o                         
  -9   2   1        116.30        120.49         3.68 o                         
  -8   2   1        294.25        303.57         4.49 o                         
  -7   2   1         87.11         87.39         2.15 o                         
  -6   2   1        211.80        210.13         2.80 o                         
  -5   2   1         68.19         63.61         1.32 o                         
  -4   2   1        123.40        115.87         1.82 o                         
  -3   2   1        692.63        628.63         4.65 o                         
  -2   2   1        134.94        117.73         1.42 o                         
  -1   2   1          4.34          2.52         0.46 o                         
   0   2   1         57.14         44.59         0.89 o                         
   1   2   1       2894.41       2705.99        15.43 o                         
   2   2   1        515.34        534.52         4.05 o                         
   3   2   1          0.40          2.35         0.59 o                         
   4   2   1        936.81        880.59         6.56 o                         
   5   2   1        274.13        260.29         3.17 o                         
   6   2   1         16.02         19.99         1.15 o                         
   7   2   1        150.08        157.92         2.80 o                         
   8   2   1         52.29         51.81         2.08 o                         
   9   2   1         10.34          6.91         1.53 o                         
  10   2   1         38.23         43.52         2.40 o                         
  11   2   1          0.17          0.29         1.55 o                         
  12   2   1          0.52         -1.42         1.57 o                         
  13   2   1          2.41          2.72         1.76 o                         
  14   2   1         29.29         23.89         3.04 o                         
  15   2   1          2.04          2.24         2.38 o                         
 -15   3   1         20.67         17.16         2.97 o                         
 -14   3   1         79.62         73.94         4.65 o                         
 -13   3   1          0.08         -1.80         1.90 o                         
 -12   3   1         16.42         16.19         2.36 o                         
 -11   3   1          1.17          1.79         1.75 o                         
 -10   3   1          1.05         -0.49         1.55 o                         
  -9   3   1         29.54         34.85         2.24 o                         
  -8   3   1         30.25         32.61         2.06 o                         
  -7   3   1         17.62         11.92         1.27 o                         
  -6   3   1          0.42          0.91         0.79 o                         
  -5   3   1        144.11        138.90         2.09 o                         
  -4   3   1         85.35         82.56         1.64 o                         
  -3   3   1       2359.03       2388.64        13.85 o                         
  -2   3   1        588.69        597.79         4.51 o                         
  -1   3   1          1.09          3.00         0.61 o                         
   0   3   1         11.08         12.31         0.78 o                         
   1   3   1        141.89        132.84         1.88 o                         
   2   3   1         97.92         98.73         1.71 o                         
   3   3   1          6.36          3.94         0.66 o                         
   4   3   1        258.26        209.57         2.47 o                         
   5   3   1         66.03         74.18         1.83 o                         
   6   3   1        589.79        595.78         6.36 o                         
   7   3   1         71.95         79.15         2.71 o                         
   8   3   1         11.33          7.90         1.58 o                         
   9   3   1        105.63        116.01         4.10 o                         
  10   3   1        160.61        170.76         4.68 o                         
  11   3   1         14.40         15.32         2.23 o                         
  12   3   1         12.29         13.73         2.28 o                         
  13   3   1          6.22          3.72         2.13 o                         
  14   3   1          1.72          2.16         2.20 o                         
  15   3   1          0.00          0.13         2.49 o                         
 -14   4   1          2.90          2.03         2.29 o                         
 -13   4   1         47.68         50.87         3.55 o                         
 -12   4   1         29.49         25.63         2.50 o                         
 -11   4   1          5.57          5.39         1.90 o                         
 -10   4   1          0.11          0.80         1.67 o                         
  -9   4   1          1.00          0.43         1.55 o                         
  -8   4   1         10.14          9.27         1.62 o                         
  -7   4   1         63.20         66.09         3.05 o                         
  -6   4   1        605.07        660.35         6.39 o                         
  -5   4   1          1.07          1.19         0.77 o                         
  -4   4   1        248.44        248.02         3.02 o                         
  -3   4   1       1076.89        991.15         7.77 o                         
  -2   4   1          0.20         -0.65         0.65 o                         
  -1   4   1        310.60        285.66         2.78 o                         
   0   4   1          3.82          4.00         0.69 o                         
   1   4   1         11.66          9.82         0.88 o                         
   2   4   1         87.45         82.30         1.86 o                         
   3   4   1         49.55         47.66         1.56 o                         
   4   4   1        913.91        859.12         7.24 o                         
   5   4   1        144.31        164.67         2.66 o                         
   6   4   1       1805.24       1788.35        14.94 o                         
   7   4   1        298.77        327.68         5.46 o                         
   8   4   1         30.80         32.79         2.25 o                         
   9   4   1         65.93         77.41         3.37 o                         
  10   4   1         57.00         60.50         3.28 o                         
  11   4   1          0.35          0.61         1.86 o                         
  12   4   1         13.90         13.26         2.30 o                         
  13   4   1          6.47          2.59         2.12 o                         
  14   4   1          2.32          3.05         2.46 o                         
 -13   5   1          1.34         -1.79         2.07 o                         
 -12   5   1         26.67         29.93         2.63 o                         
 -11   5   1          7.70          7.15         2.07 o                         
 -10   5   1         60.23         66.29         3.88 o                         
  -9   5   1         10.35         10.18         1.89 o                         
  -8   5   1          4.27          3.02         1.34 o                         
  -7   5   1         24.33         23.44         1.68 o                         
  -6   5   1         16.74         15.35         1.64 o                         
  -5   5   1        165.16        182.19         3.63 o                         
  -4   5   1        936.77        927.60         8.60 o                         
  -3   5   1         19.09         17.20         1.39 o                         
  -2   5   1        890.43        872.06         7.65 o                         
  -1   5   1         89.72         85.31         2.37 o                         
   0   5   1        234.78        240.18         3.35 o                         
   1   5   1        116.78        123.60         2.65 o                         
   2   5   1        780.79        753.68         7.26 o                         
   3   5   1        186.24        182.81         3.37 o                         
   4   5   1          0.58         -0.32         0.97 o                         
   5   5   1       1177.10       1201.84        11.79 o                         
   6   5   1          3.64          2.12         1.14 o                         
   7   5   1        175.61        187.30         4.39 o                         
   8   5   1         62.46         67.92         2.60 o                         
   9   5   1          0.26          2.74         1.62 o                         
  10   5   1          0.58          0.08         1.84 o                         
  11   5   1          0.02         -1.89         1.89 o                         
  12   5   1         11.05          5.31         2.14 o                         
  13   5   1         19.88         13.03         2.65 o                         
 -12   6   1         48.24         40.23         8.07 o                         
 -11   6   1         12.90         11.05         2.18 o                         
 -10   6   1         64.34         64.63         4.78 o                         
  -9   6   1         48.02         52.20         3.26 o                         
  -8   6   1         10.47         12.82         2.12 o                         
  -7   6   1         11.51         10.80         1.57 o                         
  -6   6   1          5.10          5.83         1.62 o                         
  -5   6   1          0.23          0.24         1.20 o                         
  -4   6   1         34.71         38.36         2.01 o                         
  -3   6   1        133.98        133.00         3.43 o                         
  -2   6   1          7.22          7.42         1.51 o                         
  -1   6   1        125.44        138.67         3.59 o                         
   0   6   1        452.14        462.43         6.59 o                         
   1   6   1        186.39        205.36         5.06 o                         
   2   6   1        149.22        166.98         3.72 o                         
   3   6   1         79.06         81.10         2.63 o                         
   4   6   1          7.17          8.14         1.34 o                         
   5   6   1         25.44         26.18         2.20 o                         
   6   6   1          0.15         -0.07         1.46 o                         
   7   6   1         15.21         17.57         2.38 o                         
   8   6   1          1.31         -1.38         1.61 o                         
   9   6   1          0.39          2.66         1.88 o                         
  10   6   1          0.51          1.23         2.08 o                         
  11   6   1          7.51          4.71         2.21 o                         
  -9   7   1          2.87          1.85         2.01 o                         
  -8   7   1         14.76         11.69         2.22 o                         
  -7   7   1          0.02          0.61         1.78 o                         
  -6   7   1         10.63          9.43         1.93 o                         
  -5   7   1          1.44          2.19         1.69 o                         
  -4   7   1         13.62         16.43         1.80 o                         
  -3   7   1          0.30         -1.48         1.48 o                         
  -2   7   1          0.17          1.24         1.49 o                         
  -1   7   1          4.29          4.54         1.91 o                         
   0   7   1        111.03        137.57         4.42 o                         
   1   7   1         69.71         77.58         3.46 o                         
   2   7   1         87.24         95.01         3.51 o                         
   3   7   1          7.22          6.57         1.57 o                         
   4   7   1          6.06          4.60         1.97 o                         
   5   7   1         11.89         11.58         2.10 o                         
   6   7   1         31.03         32.21         2.72 o                         
   7   7   1          1.46          3.04         2.10 o                         
   8   7   1          0.98         -0.07         2.10 o                         
   9   7   1          0.53         -1.48         2.12 o                         
  -6   8   1         10.83          8.55         2.85 o                         
  -5   8   1          3.56          2.79         2.25 o                         
  -4   8   1          1.69          0.19         1.99 o                         
  -3   8   1          3.22          3.51         2.04 o                         
  -2   8   1         55.07         52.60         4.60 o                         
  -1   8   1         30.98         28.06         4.35 o                         
   0   8   1         79.59         93.26         6.93 o                         
   1   8   1         84.90         89.50         7.50 o                         
   2   8   1         99.90         81.35         8.44 o                         
   3   8   1         81.94         71.56         6.96 o                         
   4   8   1         32.35         17.06         2.64 o                         
   5   8   1          7.72          0.17         2.14 o                         
   6   8   1          8.83          4.24         2.32 o                         
 -16   0   2          1.27          2.91         3.07 o                         
 -15   0   2          2.13         -0.28         3.04 o                         
 -14   0   2          9.48         10.10         2.88 o                         
 -13   0   2         11.15         13.91         2.93 o                         
 -12   0   2          0.06          0.30         2.04 o                         
 -11   0   2         74.78         78.92         3.83 o                         
 -10   0   2          6.36          7.90         1.90 o                         
  -9   0   2        611.22        684.86         9.68 o                         
  -8   0   2         41.88         39.55         2.18 o                         
  -7   0   2        731.08        751.59         8.63 o                         
  -6   0   2        195.77        201.01         3.18 o                         
  -5   0   2          0.05         -0.21         0.83 o                         
  -4   0   2          7.14          9.46         0.85 o                         
  -3   0   2          6.87          9.61         0.74 o                         
  -2   0   2        246.11        201.20         2.19 o                         
  -1   0   2       2773.07       2426.51        21.76 o                         
   2   0   2       1212.66       1103.03        10.67 o                         
   3   0   2      85769.88      73675.02      2374.24 o                         
   4   0   2         39.24         37.61         1.48 o                         
   5   0   2         59.22         60.34         2.04 o                         
   6   0   2         20.97         26.68         1.60 o                         
   7   0   2         34.68         39.56         1.95 o                         
   8   0   2         76.83         82.93         3.32 o                         
   9   0   2          4.58          5.31         1.77 o                         
  10   0   2         22.54         20.28         2.40 o                         
  11   0   2          5.85          3.13         1.91 o                         
  12   0   2          6.50          5.29         2.21 o                         
  13   0   2        515.25        576.40        11.92 o                         
  14   0   2         17.18         17.92         3.21 o                         
  15   0   2        202.53        219.12        11.25 o                         
  16   0   2         47.33         41.26         7.25 o                         
 -16   1   2          0.04         -0.71         2.34 o                         
 -15   1   2          2.15          0.10         2.21 o                         
 -14   1   2          3.51          2.63         1.98 o                         
 -13   1   2         24.72         26.38         2.24 o                         
 -12   1   2          8.83          9.37         1.68 o                         
 -11   1   2         15.29         14.54         1.70 o                         
 -10   1   2        229.71        241.95         4.08 o                         
  -9   1   2        134.98        131.02         2.76 o                         
  -8   1   2        448.63        493.39         4.93 o                         
  -7   1   2         50.75         47.88         1.37 o                         
  -6   1   2        401.21        404.07         3.57 o                         
  -5   1   2        680.54        692.86         5.03 o                         
  -4   1   2        246.89        229.06         2.42 o                         
  -3   1   2        131.32        127.67         1.52 o                         
  -2   1   2       4140.26       3727.63        23.46 o                         
  -1   1   2       1026.63        953.59         6.07 o                         
   0   1   2        893.12        837.79         5.16 o                         
   1   1   2        531.19        518.75         3.43 o                         
   2   1   2      27180.11      24970.95       290.53 o                         
   3   1   2       2161.28       1993.57        13.68 o                         
   4   1   2          1.74          3.64         0.68 o                         
   5   1   2        912.32        894.11         6.76 o                         
   6   1   2       1693.59       1718.13        11.91 o                         
   7   1   2        466.74        480.88         4.43 o                         
   8   1   2         59.51         54.19         1.80 o                         
   9   1   2          0.93         -0.15         0.99 o                         
  10   1   2          2.89          1.50         1.13 o                         
  11   1   2        162.32        175.86         4.81 o                         
  12   1   2          0.02          0.27         1.73 o                         
  13   1   2          0.02         -0.89         1.80 o                         
  14   1   2        124.26        135.47         7.67 o                         
  15   1   2          1.45          1.94         2.14 o                         
  16   1   2          0.28         -1.37         3.17 o                         
 -16   2   2         59.58         36.62        11.66 o                         
 -15   2   2          0.00         -0.95         2.17 o                         
 -14   2   2          8.28          4.79         2.31 o                         
 -13   2   2          1.80          1.53         2.14 o                         
 -12   2   2         13.90         17.17         2.47 o                         
 -11   2   2         51.28         51.20         2.99 o                         
 -10   2   2          0.93         -1.51         1.51 o                         
  -9   2   2         49.46         64.43         3.21 o                         
  -8   2   2         81.28         83.56         2.38 o                         
  -7   2   2        424.26        450.79         4.53 o                         
  -6   2   2       2291.39       2388.73        15.56 o                         
  -5   2   2          0.10         -0.57         0.57 o                         
  -4   2   2        155.47        178.72         2.16 o                         
  -3   2   2         14.94         11.92         0.71 o                         
  -2   2   2        213.35        186.84         1.96 o                         
  -1   2   2        208.78        198.86         1.86 o                         
   0   2   2       2635.84       2506.18        14.77 o                         
   1   2   2        210.32        195.33         1.96 o                         
   2   2   2          1.51          2.52         0.47 o                         
   3   2   2         72.86         69.13         1.35 o                         
   4   2   2        202.62        204.33         2.51 o                         
   5   2   2        822.31        831.17         6.78 o                         
   6   2   2       1875.66       1928.72        13.82 o                         
   7   2   2        258.93        252.03         3.60 o                         
   8   2   2          4.83          3.01         1.20 o                         
   9   2   2         23.21         24.57         1.85 o                         
  10   2   2          5.05          5.46         1.53 o                         
  11   2   2         48.71         53.62         2.67 o                         
  12   2   2          1.78          0.63         1.73 o                         
  13   2   2         49.63         58.27         3.40 o                         
  14   2   2          4.85          4.33         2.18 o                         
  15   2   2          0.09          1.72         2.48 o                         
 -15   3   2         66.17         61.99         4.32 o                         
 -14   3   2         13.19         11.96         2.40 o                         
 -13   3   2         94.28        102.48         4.23 o                         
 -12   3   2          4.44          4.81         2.18 o                         
 -11   3   2          1.02          0.34         1.68 o                         
 -10   3   2         76.01         79.06         3.08 o                         
  -9   3   2          0.10          0.06         1.33 o                         
  -8   3   2          0.10          0.07         1.12 o                         
  -7   3   2          0.04          0.92         0.95 o                         
  -6   3   2         82.02         86.01         2.10 o                         
  -5   3   2         58.32         82.64         1.87 o                         
  -4   3   2          3.11          1.04         0.66 o                         
  -3   3   2       1383.93       1400.55         9.42 o                         
  -2   3   2        606.87        581.72         4.35 o                         
  -1   3   2          2.58          1.97         0.60 o                         
   0   3   2         88.26         89.57         1.53 o                         
   1   3   2          1.32         -0.07         0.67 o                         
   2   3   2        523.30        500.28         4.05 o                         
   3   3   2          3.98          4.58         0.72 o                         
   4   3   2         10.05         11.40         0.81 o                         
   5   3   2         94.84         89.63         1.96 o                         
   6   3   2         71.87         71.22         2.08 o                         
   7   3   2        778.25        780.43         7.96 o                         
   8   3   2          1.64          0.65         1.14 o                         
   9   3   2        985.55       1098.58        13.16 o                         
  10   3   2        131.70        145.27         5.79 o                         
  11   3   2         15.09         15.45         2.42 o                         
  12   3   2          0.12         -0.01         1.92 o                         
  13   3   2          2.50          2.58         2.03 o                         
  14   3   2          7.47          2.39         2.21 o                         
  15   3   2          0.53          1.43         2.42 o                         
 -14   4   2         18.56         11.85         2.60 o                         
 -13   4   2          5.91          3.48         2.03 o                         
 -12   4   2         18.62         16.80         2.24 o                         
 -11   4   2          0.06         -0.29         1.63 o                         
 -10   4   2         24.82         27.04         2.39 o                         
  -9   4   2         92.37         94.24         3.28 o                         
  -8   4   2         20.03         21.47         1.72 o                         
  -7   4   2         54.86         58.19         2.19 o                         
  -6   4   2        477.24        489.86         5.28 o                         
  -5   4   2        274.67        269.71         4.03 o                         
  -4   4   2       1210.37       1180.75         9.61 o                         
  -3   4   2        727.52        651.91         5.59 o                         
  -2   4   2        338.54        357.60         3.53 o                         
  -1   4   2         31.70         39.02         1.11 o                         
   0   4   2        188.36        190.27         2.27 o                         
   1   4   2          0.53          0.10         0.69 o                         
   2   4   2        108.09        102.57         2.07 o                         
   3   4   2         27.00         28.68         1.28 o                         
   4   4   2        113.63        120.16         2.30 o                         
   5   4   2       1140.79       1073.37         9.52 o                         
   6   4   2        316.22        324.09         4.64 o                         
   7   4   2         45.06         37.48         2.10 o                         
   8   4   2       2368.69       2574.56        23.93 o                         
   9   4   2         29.89         35.11         2.68 o                         
  10   4   2        229.21        263.37         6.11 o                         
  11   4   2          4.43          5.38         2.16 o                         
  12   4   2          1.06          2.47         2.07 o                         
  13   4   2          1.34          0.83         2.18 o                         
  14   4   2         11.21          9.62         2.56 o                         
 -13   5   2          7.78          4.87         2.18 o                         
 -12   5   2         16.72         14.16         2.28 o                         
 -11   5   2          4.80          2.77         1.84 o                         
 -10   5   2         48.65         65.86         3.32 o                         
  -9   5   2         16.64         18.43         1.99 o                         
  -8   5   2          3.64          2.97         1.46 o                         
  -7   5   2          1.31          1.51         1.05 o                         
  -6   5   2         72.62         84.16         2.69 o                         
  -5   5   2         26.14         24.79         1.67 o                         
  -4   5   2        185.10        204.13         3.61 o                         
  -3   5   2        127.95        130.01         2.72 o                         
  -2   5   2        171.35        159.15         3.09 o                         
  -1   5   2        362.74        380.32         4.46 o                         
   0   5   2       2122.04       2107.24        16.63 o                         
   1   5   2          0.08         -0.43         0.97 o                         
   2   5   2         29.96         38.10         1.81 o                         
   3   5   2         25.80         34.73         1.79 o                         
   4   5   2        550.24        560.80         6.50 o                         
   5   5   2         97.71        106.94         3.22 o                         
   6   5   2        645.07        662.23         7.77 o                         
   7   5   2          0.50         -0.27         1.42 o                         
   8   5   2          8.13          8.91         1.61 o                         
   9   5   2         34.65         33.07         2.41 o                         
  10   5   2         38.16         40.32         3.74 o                         
  11   5   2         26.99         28.39         2.78 o                         
  12   5   2         64.28         57.38         4.40 o                         
  13   5   2          5.65          3.02         2.28 o                         
 -12   6   2          0.05         -0.54         2.81 o                         
 -11   6   2        112.98        108.11         6.89 o                         
 -10   6   2          0.14          0.25         1.86 o                         
  -9   6   2          4.89          4.66         1.86 o                         
  -8   6   2          1.07          0.96         1.62 o                         
  -7   6   2         14.48         14.53         1.69 o                         
  -6   6   2         15.81         15.00         1.58 o                         
  -5   6   2          0.54         -0.74         1.23 o                         
  -4   6   2          2.58          3.88         1.31 o                         
  -3   6   2         65.83         73.65         2.48 o                         
  -2   6   2          4.78          5.90         1.44 o                         
  -1   6   2        861.33        925.10         9.94 o                         
   0   6   2          0.63         -0.13         1.31 o                         
   1   6   2        846.41        891.42        10.02 o                         
   2   6   2          1.49         -0.14         1.25 o                         
   3   6   2         66.39         67.39         2.47 o                         
   4   6   2         33.57         35.03         2.26 o                         
   5   6   2          0.12          1.26         1.57 o                         
   6   6   2          0.23         -0.99         1.44 o                         
   7   6   2         52.40         57.62         3.29 o                         
   8   6   2          0.14         -1.61         1.61 o                         
   9   6   2         17.92         13.64         2.24 o                         
  10   6   2          0.18         -0.51         1.87 o                         
  11   6   2         32.29         15.27         2.63 o                         
 -10   7   2          0.92         -2.42         7.91 o                         
  -9   7   2          1.13         -0.06         1.95 o                         
  -8   7   2         89.49         92.20         5.08 o                         
  -7   7   2         23.61         17.64         2.24 o                         
  -6   7   2          0.20         -0.78         1.49 o                         
  -5   7   2         24.92         24.29         1.95 o                         
  -4   7   2         12.78         12.79         1.70 o                         
  -3   7   2          7.49          7.73         1.79 o                         
  -2   7   2          0.97         -0.68         1.44 o                         
  -1   7   2          6.90          7.81         1.88 o                         
   0   7   2         74.79         80.98         3.57 o                         
   1   7   2         48.27         52.15         2.71 o                         
   2   7   2         13.81         15.37         1.77 o                         
   3   7   2        238.82        267.80         6.42 o                         
   4   7   2         56.01         64.96         3.90 o                         
   5   7   2          5.00          2.66         1.79 o                         
   6   7   2         57.10         61.86         4.60 o                         
   7   7   2          0.89          0.88         2.12 o                         
   8   7   2         11.60          7.89         2.41 o                         
   9   7   2          0.11          0.53         2.17 o                         
  -6   8   2          0.05          0.12         1.94 o                         
  -5   8   2          0.08          0.07         1.90 o                         
  -4   8   2          4.48          3.19         2.07 o                         
  -3   8   2          0.04          0.64         1.94 o                         
  -2   8   2          5.17          2.80         2.09 o                         
  -1   8   2          1.73         -0.35         2.01 o                         
   0   8   2         68.20         93.16         5.69 o                         
   1   8   2          0.01          1.71         1.98 o                         
   2   8   2          1.59          1.23         1.86 o                         
   3   8   2         15.16          9.38         2.39 o                         
   4   8   2         11.46          7.85         2.31 o                         
   5   8   2          0.66         -0.84         2.17 o                         
   6   8   2         35.80         17.75         3.72 o                         
 -16   1   3         26.09         13.18         2.86 o                         
 -15   1   3          9.10          8.87         2.50 o                         
 -14   1   3          2.72         -1.12         1.72 o                         
 -13   1   3          0.01          0.88         1.48 o                         
 -12   1   3         10.49         10.49         1.60 o                         
 -11   1   3         44.28         44.47         2.27 o                         
 -10   1   3          2.48          2.48         1.13 o                         
  -9   1   3          1.43         -0.80         0.91 o                         
  -8   1   3          8.47          6.46         0.92 o                         
  -7   1   3         21.16         16.69         0.91 o                         
  -6   1   3       1309.78       1337.38         9.17 o                         
  -5   1   3          0.05         -0.64         0.64 o                         
  -4   1   3       3289.88       3213.63        20.35 o                         
  -3   1   3          1.10          0.94         0.39 o                         
  -2   1   3         12.07         11.51         0.66 o                         
  -1   1   3        158.60        182.31         1.73 o                         
   0   1   3       2250.78       2078.37        12.64 o                         
   1   1   3         56.49         52.60         1.05 o                         
   2   1   3         51.32         56.25         1.26 o                         
   3   1   3       2192.02       2014.29        13.65 o                         
   4   1   3       1179.31       1169.79         8.59 o                         
   5   1   3       1323.00       1320.50         9.61 o                         
   6   1   3       9795.60       9823.43        60.46 o                         
   7   1   3         27.47         24.34         1.22 o                         
   8   1   3         82.41         85.05         2.43 o                         
   9   1   3         20.11         22.23         1.67 o                         
  10   1   3          0.55         -1.20         1.20 o                         
  11   1   3         25.54         25.30         2.00 o                         
  12   1   3          0.07          0.03         1.50 o                         
  13   1   3         21.73         25.60         2.60 o                         
  14   1   3         23.44         23.00         2.71 o                         
  15   1   3          7.09          4.62         2.20 o                         
 -16   2   3          0.99         -0.10         3.40 o                         
 -15   2   3         23.76         18.14         3.04 o                         
 -14   2   3         46.86         47.23         3.94 o                         
 -13   2   3          0.62          2.33         2.09 o                         
 -12   2   3        102.47        111.13         4.56 o                         
 -11   2   3          6.05          6.59         1.57 o                         
 -10   2   3        197.44        206.06         4.35 o                         
  -9   2   3          1.20         -0.51         1.21 o                         
  -8   2   3         38.97         43.64         1.81 o                         
  -7   2   3        929.84        988.60         8.03 o                         
  -6   2   3        932.26        940.38         7.05 o                         
  -5   2   3       1808.66       1780.73        11.64 o                         
  -4   2   3         13.02         13.90         0.80 o                         
  -3   2   3        682.87        647.30         5.09 o                         
  -2   2   3         25.77         27.42         0.84 o                         
  -1   2   3        415.61        380.47         3.05 o                         
   0   2   3       2564.33       2445.18        14.46 o                         
   1   2   3       1561.31       1489.65         8.93 o                         
   2   2   3        790.32        780.77         5.54 o                         
   3   2   3        294.20        292.05         2.92 o                         
   4   2   3        533.50        541.41         4.74 o                         
   5   2   3       5371.05       5451.61        35.71 o                         
   6   2   3         61.43         71.66         1.80 o                         
   7   2   3         52.34         55.08         2.18 o                         
   8   2   3          2.36          2.16         1.25 o                         
   9   2   3        262.58        283.82         5.06 o                         
  10   2   3         24.83         22.63         1.96 o                         
  11   2   3          0.92          0.44         1.60 o                         
  12   2   3         84.15         98.98         3.71 o                         
  13   2   3        117.94        148.05         6.52 o                         
  14   2   3         24.05         20.98         2.81 o                         
  15   2   3          7.34         10.03         2.80 o                         
 -15   3   3         21.98          9.97         2.78 o                         
 -14   3   3        137.77        156.98         7.94 o                         
 -13   3   3         85.90         92.32         4.70 o                         
 -12   3   3         23.48         24.34         2.26 o                         
 -11   3   3        256.10        279.70         5.29 o                         
 -10   3   3          0.35         -1.31         1.32 o                         
  -9   3   3          8.50          5.36         1.29 o                         
  -8   3   3         11.42          9.19         1.25 o                         
  -7   3   3          1.14          0.10         0.76 o                         
  -6   3   3        246.15        258.58         3.41 o                         
  -5   3   3         82.81         80.45         1.98 o                         
  -4   3   3       1227.05       1309.92         9.36 o                         
  -3   3   3       2687.54       2764.72        16.84 o                         
  -2   3   3         66.83         71.38         1.47 o                         
  -1   3   3        474.80        458.77         3.47 o                         
   0   3   3        156.01        182.11         2.16 o                         
   1   3   3        207.21        232.49         2.55 o                         
   2   3   3        328.66        318.09         3.06 o                         
   3   3   3         11.97         13.24         0.86 o                         
   4   3   3         25.12         18.14         0.91 o                         
   5   3   3        177.10        179.85         2.85 o                         
   6   3   3          7.79         10.62         1.23 o                         
   7   3   3        124.24        118.26         3.41 o                         
   8   3   3        843.31        905.30         9.66 o                         
   9   3   3        152.89        205.13         5.44 o                         
  10   3   3        304.00        352.84         6.13 o                         
  11   3   3        171.42        196.75         5.01 o                         
  12   3   3         16.98         15.46         2.62 o                         
  13   3   3         58.58         59.44         4.10 o                         
  14   3   3          0.87         -1.46         2.06 o                         
  15   3   3          0.81          0.35         3.99 o                         
 -14   4   3          0.43         -0.64         2.19 o                         
 -13   4   3          2.41         -0.63         2.02 o                         
 -12   4   3          0.90          2.34         1.81 o                         
 -11   4   3          5.66          3.67         1.71 o                         
 -10   4   3          0.47         -0.40         1.43 o                         
  -9   4   3          7.04          5.89         1.43 o                         
  -8   4   3         59.24         58.15         2.55 o                         
  -7   4   3         50.20         52.54         1.90 o                         
  -6   4   3          9.73          7.31         1.08 o                         
  -5   4   3          0.70          0.00         0.84 o                         
  -4   4   3         16.38         17.62         1.12 o                         
  -3   4   3       1081.29       1192.79         8.86 o                         
  -2   4   3          0.17          1.28         0.67 o                         
  -1   4   3          0.09          0.09         0.63 o                         
   0   4   3         86.55         82.74         1.63 o                         
   1   4   3         15.58         12.20         0.96 o                         
   2   4   3         25.91         22.15         1.10 o                         
   3   4   3        159.19        159.65         3.16 o                         
   4   4   3          3.18          0.93         0.78 o                         
   5   4   3          9.32         10.13         0.98 o                         
   6   4   3          1.84          0.85         1.12 o                         
   7   4   3        733.22        779.62         9.00 o                         
   8   4   3         83.36         87.75         3.35 o                         
   9   4   3        608.61        659.34         9.65 o                         
  10   4   3         94.51        107.34         4.33 o                         
  11   4   3         29.31         30.75         2.96 o                         
  12   4   3          5.12          6.57         2.20 o                         
  13   4   3         24.23         14.67         2.72 o                         
  14   4   3          2.95          3.16         2.48 o                         
 -13   5   3         11.52          8.41         2.52 o                         
 -12   5   3          0.81         -1.66         1.83 o                         
 -11   5   3          0.90          0.58         1.73 o                         
 -10   5   3         10.71         12.85         2.08 o                         
  -9   5   3          0.21         -1.38         1.38 o                         
  -8   5   3          0.20         -0.10         1.18 o                         
  -7   5   3         14.36         14.85         1.40 o                         
  -6   5   3         74.25         72.87         2.19 o                         
  -5   5   3         30.69         25.55         1.41 o                         
  -4   5   3         14.65         13.41         1.09 o                         
  -3   5   3        160.65        157.70         2.65 o                         
  -2   5   3        266.35        267.64         3.27 o                         
  -1   5   3       1208.75       1195.60         9.83 o                         
   0   5   3        492.12        479.21         5.53 o                         
   1   5   3        152.44        150.02         3.07 o                         
   2   5   3          7.36          5.19         1.21 o                         
   3   5   3         27.76         34.05         1.71 o                         
   4   5   3         14.57         13.16         1.44 o                         
   5   5   3        131.75        138.73         3.28 o                         
   6   5   3          0.68          0.79         1.26 o                         
   7   5   3         10.79         11.03         1.77 o                         
   8   5   3        100.55        108.21         4.02 o                         
   9   5   3          1.14          2.81         1.65 o                         
  10   5   3          0.39         -1.58         1.95 o                         
  11   5   3        102.09         96.16         4.98 o                         
  12   5   3         36.68         25.88         4.01 o                         
  13   5   3          0.04         -0.91         2.20 o                         
 -12   6   3          3.36          4.27         3.26 o                         
 -11   6   3         25.16         20.19         2.76 o                         
 -10   6   3          0.47         -1.14         1.83 o                         
  -9   6   3         54.64         72.04         3.68 o                         
  -8   6   3         24.54         26.06         3.49 o                         
  -7   6   3         35.59         46.71         2.26 o                         
  -6   6   3        108.91        124.26         3.35 o                         
  -5   6   3         11.45         11.01         1.45 o                         
  -4   6   3          2.83          2.30         1.21 o                         
  -3   6   3          9.99         11.18         1.33 o                         
  -2   6   3          7.60          6.51         1.46 o                         
  -1   6   3        200.13        213.67         4.35 o                         
   0   6   3        190.33        209.26         3.82 o                         
   1   6   3          9.64          9.25         1.41 o                         
   2   6   3        343.76        400.45         5.46 o                         
   3   6   3        462.16        508.65         7.15 o                         
   4   6   3          5.54          4.11         1.46 o                         
   5   6   3         10.16          6.68         1.63 o                         
   6   6   3          7.50          4.51         1.95 o                         
   7   6   3         17.07         16.83         2.30 o                         
   8   6   3          2.75          3.07         1.72 o                         
   9   6   3         55.09         60.04         3.87 o                         
  10   6   3          1.08         -0.02         1.91 o                         
  11   6   3         12.52          4.56         2.37 o                         
 -10   7   3         29.21         12.46        13.41 o                         
  -9   7   3         70.85         71.08         5.14 o                         
  -8   7   3         88.90        101.04         6.05 o                         
  -7   7   3          6.46          5.49         1.80 o                         
  -6   7   3          3.70          3.29         1.51 o                         
  -5   7   3         15.19         12.92         1.72 o                         
  -4   7   3          1.96         -0.23         1.57 o                         
  -3   7   3          2.93          2.36         1.59 o                         
  -2   7   3          3.77          2.77         1.75 o                         
  -1   7   3          1.68          2.59         1.68 o                         
   0   7   3         15.03         20.75         2.28 o                         
   1   7   3          8.14         11.35         1.88 o                         
   2   7   3        109.14        122.76         3.47 o                         
   3   7   3        177.10        232.27         5.08 o                         
   4   7   3        254.66        296.40         9.64 o                         
   5   7   3        145.32        165.56         6.28 o                         
   6   7   3         40.74         42.05         4.15 o                         
   7   7   3          2.84          2.38         2.11 o                         
   8   7   3          4.55          2.06         2.03 o                         
   9   7   3         13.62         10.84         2.73 o                         
  -6   8   3          0.07          0.26         2.03 o                         
  -5   8   3          2.11          0.93         1.68 o                         
  -4   8   3          5.17          2.69         1.73 o                         
  -3   8   3          9.86          9.29         2.12 o                         
  -2   8   3          1.67          0.63         2.00 o                         
  -1   8   3          8.63          6.97         2.34 o                         
   0   8   3         14.66         12.37         2.41 o                         
   1   8   3         29.61         24.02         2.96 o                         
   2   8   3         48.59         51.43         4.35 o                         
   3   8   3          2.76          1.03         2.08 o                         
   4   8   3         16.00         13.92         2.61 o                         
   5   8   3          8.67          2.96         2.37 o                         
   6   8   3          0.89          2.11         2.46 o                         
 -16   0   4         44.20         23.05         5.02 o                         
 -15   0   4         38.76         34.84         4.21 o                         
 -14   0   4         42.41         38.79         6.23 o                         
 -13   0   4          1.51          0.40         2.18 o                         
 -12   0   4         20.55         18.36         2.50 o                         
 -11   0   4          8.83          7.14         1.81 o                         
 -10   0   4         56.90         64.02         3.18 o                         
  -9   0   4        128.93        126.42         3.79 o                         
  -8   0   4        188.28        178.80         3.83 o                         
  -7   0   4          6.76          5.26         0.96 o                         
  -6   0   4          0.02          1.96         0.83 o                         
  -5   0   4        298.58        270.50         3.37 o                         
  -4   0   4        889.55        846.65         7.70 o                         
  -3   0   4         48.30         46.32         2.67 o                         
  -2   0   4        318.10        284.83         2.94 o                         
  -1   0   4       2139.41       1951.87        18.06 o                         
   0   0   4       2932.98       2687.75        25.46 o                         
   1   0   4        294.58        260.16         3.69 o                         
   2   0   4       7657.56       7310.43        71.05 o                         
   3   0   4       3358.06       3169.56        30.70 o                         
   4   0   4       2035.77       1949.54        19.09 o                         
   5   0   4        512.22        457.79         6.11 o                         
   6   0   4       1025.19       1199.51        12.55 o                         
   7   0   4         72.53         68.52         2.56 o                         
   8   0   4          2.89          2.81         1.50 o                         
   9   0   4        160.16        158.28         4.93 o                         
  10   0   4          1.07         -0.81         1.73 o                         
  11   0   4        102.57        116.97         5.03 o                         
  12   0   4         51.17         49.10         3.46 o                         
  13   0   4          3.74          3.10         2.58 o                         
  14   0   4         61.92         60.31         4.69 o                         
  15   0   4          0.65         -0.47         2.62 o                         
 -16   1   4          3.05          0.66         2.33 o                         
 -15   1   4          4.93          4.17         2.29 o                         
 -14   1   4         12.07         10.27         2.33 o                         
 -13   1   4          7.93          6.97         1.91 o                         
 -12   1   4         21.28         21.15         1.76 o                         
 -11   1   4          1.92          3.13         1.22 o                         
 -10   1   4          9.98         11.15         1.35 o                         
  -9   1   4          0.23         -0.58         0.90 o                         
  -8   1   4         18.87         19.94         1.17 o                         
  -7   1   4         64.26         79.66         1.61 o                         
  -6   1   4         78.02         85.52         1.72 o                         
  -5   1   4        124.78        142.23         1.87 o                         
  -4   1   4        161.48        160.05         1.76 o                         
  -3   1   4       1128.29       1013.75         7.52 o                         
  -2   1   4         71.77         62.93         1.00 o                         
  -1   1   4        246.40        207.18         1.84 o                         
   0   1   4         31.51         23.83         0.77 o                         
   1   1   4       2140.31       1888.60        12.19 o                         
   2   1   4        900.44        819.79         6.04 o                         
   3   1   4        644.59        557.40         4.68 o                         
   4   1   4        307.50        310.76         3.19 o                         
   5   1   4       5942.27       5945.64        38.57 o                         
   6   1   4       1248.44       1277.17         9.65 o                         
   7   1   4        242.33        242.57         3.34 o                         
   8   1   4         74.22         84.75         2.50 o                         
   9   1   4        185.69        205.78         3.92 o                         
  10   1   4         10.47          9.57         1.64 o                         
  11   1   4         70.74         77.47         3.10 o                         
  12   1   4          0.26          0.59         1.52 o                         
  13   1   4          7.06          4.28         2.03 o                         
  14   1   4         29.18         24.64         2.84 o                         
  15   1   4         53.11         42.11         4.74 o                         
 -16   2   4         11.60         10.27         4.02 o                         
 -15   2   4         36.21         25.89         3.25 o                         
 -14   2   4          0.10         -0.78         1.83 o                         
 -13   2   4        215.84        247.52         6.12 o                         
 -12   2   4         20.60         21.38         2.12 o                         
 -11   2   4        149.21        161.55         4.30 o                         
 -10   2   4         17.84         16.99         1.76 o                         
  -9   2   4        148.47        157.69         3.28 o                         
  -8   2   4        209.86        202.81         3.07 o                         
  -7   2   4         71.73         84.75         1.77 o                         
  -6   2   4        206.35        216.08         2.50 o                         
  -5   2   4         25.04         33.39         1.16 o                         
  -4   2   4        219.76        222.32         2.62 o                         
  -3   2   4       3024.49       3166.72        20.09 o                         
  -2   2   4         81.89         70.86         1.41 o                         
  -1   2   4       4510.80       4531.91        26.07 o                         
   0   2   4        524.04        536.18         3.76 o                         
   1   2   4         81.14         90.16         1.29 o                         
   2   2   4        236.70        236.35         2.26 o                         
   3   2   4         82.16         78.82         2.09 o                         
   4   2   4        464.11        490.32         4.37 o                         
   5   2   4          4.43          2.25         0.72 o                         
   6   2   4        217.40        226.60         3.07 o                         
   7   2   4        419.11        433.16         5.59 o                         
   8   2   4        244.67        265.23         4.70 o                         
   9   2   4       2035.32       2216.02        22.00 o                         
  10   2   4         62.02         65.55         3.00 o                         
  11   2   4        174.88        190.59         4.72 o                         
  12   2   4          2.92          3.14         1.76 o                         
  13   2   4         34.75         34.71         2.87 o                         
  14   2   4         19.36         18.98         2.73 o                         
  15   2   4          6.00          4.56         2.56 o                         
 -15   3   4          1.89         -0.58         2.40 o                         
 -14   3   4         59.79         57.23         3.66 o                         
 -13   3   4         31.44         27.09         2.72 o                         
 -12   3   4        109.03        110.83         4.01 o                         
 -11   3   4         85.42         91.47         3.03 o                         
 -10   3   4         75.75         80.57         2.84 o                         
  -9   3   4         37.07         40.32         1.67 o                         
  -8   3   4          6.29          6.22         1.00 o                         
  -7   3   4         15.36         15.38         1.09 o                         
  -6   3   4         17.18         16.15         1.08 o                         
  -5   3   4         84.77         83.97         2.55 o                         
  -4   3   4        516.83        546.89         4.99 o                         
  -3   3   4        122.53        130.18         1.81 o                         
  -2   3   4       1042.41       1125.30         7.48 o                         
  -1   3   4        233.19        235.23         2.41 o                         
   0   3   4        907.05       1004.41         6.77 o                         
   1   3   4         95.25         92.17         1.74 o                         
   2   3   4          4.57          3.76         0.64 o                         
   3   3   4          3.59          2.40         0.59 o                         
   4   3   4          1.51          0.33         0.66 o                         
   5   3   4         14.88         19.05         1.22 o                         
   6   3   4        121.70        124.92         2.84 o                         
   7   3   4        127.88        126.61         3.63 o                         
   8   3   4        202.28        227.43         5.65 o                         
   9   3   4         55.21         53.78         3.02 o                         
  10   3   4        909.96       1041.58        12.91 o                         
  11   3   4          0.36          1.48         1.70 o                         
  12   3   4        278.00        340.00         7.42 o                         
  13   3   4          3.22          2.25         2.22 o                         
  14   3   4         24.27         17.23         3.34 o                         
 -14   4   4          4.54          4.02         2.36 o                         
 -13   4   4          1.18          1.89         1.98 o                         
 -12   4   4          0.00         -0.13         1.81 o                         
 -11   4   4         13.43         13.26         1.76 o                         
 -10   4   4         53.09         52.15         2.89 o                         
  -9   4   4         19.09         18.38         2.10 o                         
  -8   4   4          7.90          6.86         1.08 o                         
  -7   4   4        136.35        143.54         3.00 o                         
  -6   4   4         25.59         23.91         1.37 o                         
  -5   4   4          4.11          3.38         0.89 o                         
  -4   4   4         71.24         78.01         1.76 o                         
  -3   4   4          6.42          5.66         0.81 o                         
  -2   4   4          4.60          7.12         0.77 o                         
  -1   4   4         67.55         72.12         1.66 o                         
   0   4   4         23.03         16.50         0.94 o                         
   1   4   4        206.88        217.59         2.85 o                         
   2   4   4          3.83          4.00         0.86 o                         
   3   4   4         46.13         50.07         1.78 o                         
   4   4   4          8.28          7.09         0.96 o                         
   5   4   4         71.64         70.71         2.50 o                         
   6   4   4         15.32         16.60         1.52 o                         
   7   4   4         65.38         69.57         3.26 o                         
   8   4   4        382.41        396.82         6.40 o                         
   9   4   4         21.55         23.35         2.52 o                         
  10   4   4         14.99         14.35         2.41 o                         
  11   4   4        543.88        625.54        11.03 o                         
  12   4   4          6.78          6.69         2.30 o                         
  13   4   4         39.50         28.51         2.96 o                         
  14   4   4          5.05          6.96         2.58 o                         
 -13   5   4         17.72         11.46         2.45 o                         
 -12   5   4          0.01         -1.71         1.71 o                         
 -11   5   4          2.43          0.99         1.72 o                         
 -10   5   4          1.88          2.14         1.56 o                         
  -9   5   4          8.87          7.50         1.56 o                         
  -8   5   4          0.82          0.73         1.02 o                         
  -7   5   4          0.48          0.18         1.09 o                         
  -6   5   4          7.98          8.27         1.12 o                         
  -5   5   4          0.18          0.39         0.84 o                         
  -4   5   4         14.49         13.47         1.17 o                         
  -3   5   4          0.51         -0.06         0.85 o                         
  -2   5   4        160.36        169.94         2.55 o                         
  -1   5   4        235.31        246.76         3.47 o                         
   0   5   4          6.82          7.27         1.17 o                         
   1   5   4         10.90          8.98         1.33 o                         
   2   5   4         81.54         84.07         2.55 o                         
   3   5   4        597.04        606.74         6.85 o                         
   4   5   4          0.25         -0.11         1.09 o                         
   5   5   4          0.44         -0.12         1.11 o                         
   6   5   4         16.19         14.96         1.61 o                         
   7   5   4        121.07        119.36         3.70 o                         
   8   5   4         43.60         48.63         2.91 o                         
   9   5   4         25.27         23.62         2.21 o                         
  10   5   4         45.93         38.58         3.18 o                         
  11   5   4         58.46         54.22         4.75 o                         
  12   5   4          1.71         -2.18         2.30 o                         
 -12   6   4          0.82          1.43         5.78 o                         
 -11   6   4         11.77         10.94         2.91 o                         
 -10   6   4         57.70         83.87         5.26 o                         
  -9   6   4          0.00         -1.68         1.68 o                         
  -8   6   4         38.83         53.30         2.70 o                         
  -7   6   4          7.93          6.85         1.47 o                         
  -6   6   4         49.35         50.31         2.53 o                         
  -5   6   4          0.32          1.43         1.17 o                         
  -4   6   4         13.10         14.29         1.40 o                         
  -3   6   4          0.88          1.40         0.98 o                         
  -2   6   4          9.06         10.10         1.33 o                         
  -1   6   4          0.33          0.71         1.20 o                         
   0   6   4          1.35          0.00         1.19 o                         
   1   6   4        173.71        197.26         3.89 o                         
   2   6   4       1648.01       1830.61        16.12 o                         
   3   6   4         48.40         48.44         2.54 o                         
   4   6   4        272.54        300.24         5.08 o                         
   5   6   4         39.87         43.39         2.33 o                         
   6   6   4          8.30         10.75         2.14 o                         
   7   6   4         26.91         31.11         2.73 o                         
   8   6   4        108.79        125.84         5.14 o                         
   9   6   4          0.01          0.67         1.79 o                         
  10   6   4         31.20         28.66         3.58 o                         
  11   6   4          0.34         -2.12         2.26 o                         
  -9   7   4        118.52        140.57        10.79 o                         
  -8   7   4          1.87          1.97         2.86 o                         
  -7   7   4          9.55         14.76         2.82 o                         
  -6   7   4          6.03         10.38         1.77 o                         
  -5   7   4        327.30        373.67         6.16 o                         
  -4   7   4         25.05         26.11         2.23 o                         
  -3   7   4         22.16         23.91         2.09 o                         
  -2   7   4          4.03          2.12         1.68 o                         
  -1   7   4         30.25         28.56         2.50 o                         
   0   7   4          1.70          0.06         1.47 o                         
   1   7   4         53.34         46.44         2.39 o                         
   2   7   4         60.69         69.71         3.63 o                         
   3   7   4         63.22         58.88         3.30 o                         
   4   7   4         50.38         57.29         3.51 o                         
   5   7   4          6.68          6.27         2.07 o                         
   6   7   4        207.03        244.35         8.31 o                         
   7   7   4          1.83          1.76         2.04 o                         
   8   7   4          8.02          3.90         2.17 o                         
   9   7   4         17.83          9.84         2.51 o                         
  -6   8   4         23.14         20.94         4.21 o                         
  -5   8   4         23.04         21.08         2.60 o                         
  -4   8   4          1.25          2.39         1.72 o                         
  -3   8   4          1.05         -0.15         1.79 o                         
  -2   8   4          5.42          2.65         2.05 o                         
  -1   8   4         16.49         10.57         2.42 o                         
   0   8   4          0.06         -1.92         1.92 o                         
   1   8   4          9.85          9.37         2.20 o                         
   2   8   4          8.63          7.96         2.31 o                         
   3   8   4          0.01         -1.39         1.97 o                         
   4   8   4          0.28          0.07         2.16 o                         
   5   8   4          6.23          2.12         2.39 o                         
   6   8   4          1.95         -0.22         2.53 o                         
 -16   1   5          8.70          4.06         2.63 o                         
 -15   1   5          0.15         -1.04         2.10 o                         
 -14   1   5          1.36          1.58         2.03 o                         
 -13   1   5          1.53          1.46         1.67 o                         
 -12   1   5         15.31         15.57         1.91 o                         
 -11   1   5          6.12          5.78         1.45 o                         
 -10   1   5         85.40         86.03         2.41 o                         
  -9   1   5         94.14         88.75         2.46 o                         
  -8   1   5        991.61       1021.15         8.55 o                         
  -7   1   5          0.66          1.26         0.66 o                         
  -6   1   5        722.65        729.04         5.52 o                         
  -5   1   5       1352.21       1306.06         8.51 o                         
  -4   1   5        353.63        351.24         3.09 o                         
  -3   1   5        381.97        365.26         2.96 o                         
  -2   1   5        532.83        519.53         3.63 o                         
  -1   1   5        246.58        223.26         2.07 o                         
   0   1   5        193.78        182.47         1.95 o                         
   1   1   5         26.10         21.38         0.80 o                         
   2   1   5       1903.99       1722.33        11.67 o                         
   3   1   5        374.02        374.56         3.68 o                         
   4   1   5       1052.74        992.12         7.58 o                         
   5   1   5        932.55        983.84         7.69 o                         
   6   1   5         60.46         66.57         1.78 o                         
   7   1   5        633.96        647.42         6.85 o                         
   8   1   5         18.71         18.61         1.62 o                         
   9   1   5        677.64        723.79         8.57 o                         
  10   1   5          2.07          3.55         1.48 o                         
  11   1   5          1.98          1.87         1.57 o                         
  12   1   5         25.79         29.99         2.25 o                         
  13   1   5          0.50          1.36         1.87 o                         
  14   1   5         21.08         20.23         2.67 o                         
  15   1   5          0.05          0.45         2.20 o                         
 -16   2   5          1.00          5.28         8.74 o                         
 -15   2   5          4.29          2.70         2.35 o                         
 -14   2   5         68.25         70.77         4.78 o                         
 -13   2   5          0.23          1.61         1.47 o                         
 -12   2   5         46.40         49.71         2.24 o                         
 -11   2   5         36.48         34.03         1.90 o                         
 -10   2   5         39.16         41.57         1.98 o                         
  -9   2   5        851.07        884.59         9.07 o                         
  -8   2   5        120.49        120.86         2.56 o                         
  -7   2   5        409.88        433.07         4.23 o                         
  -6   2   5        116.99        116.67         1.91 o                         
  -5   2   5        222.74        236.66         2.50 o                         
  -4   2   5       2757.58       2933.60        20.54 o                         
  -3   2   5       1142.62       1162.78         8.05 o                         
  -2   2   5        880.65        823.62         6.08 o                         
  -1   2   5        950.32        946.04         6.34 o                         
   0   2   5        738.27        686.65         4.67 o                         
   1   2   5         42.22         48.14         1.21 o                         
   2   2   5         76.99         69.24         1.30 o                         
   3   2   5       2364.85       2442.95        15.58 o                         
   4   2   5        893.83        821.89         6.48 o                         
   5   2   5        158.13        160.50         2.53 o                         
   6   2   5        178.77        194.45         3.32 o                         
   7   2   5          0.00          0.03         1.07 o                         
   8   2   5       3179.58       3358.48        30.12 o                         
   9   2   5         74.80         81.79         3.48 o                         
  10   2   5        187.82        208.93         4.86 o                         
  11   2   5          4.36          2.09         1.78 o                         
  12   2   5         89.08         93.17         4.18 o                         
  13   2   5        112.45        143.66         5.05 o                         
  14   2   5          0.02         -0.19         2.15 o                         
  15   2   5         99.62         95.83         8.89 o                         
 -15   3   5         45.75         30.32         4.44 o                         
 -14   3   5         21.13         14.51         2.55 o                         
 -13   3   5        131.80        149.24         5.02 o                         
 -12   3   5        127.04        133.09         4.40 o                         
 -11   3   5         74.73         65.75         2.96 o                         
 -10   3   5         42.33         41.86         1.91 o                         
  -9   3   5         11.58          9.55         1.20 o                         
  -8   3   5        124.71        127.36         2.58 o                         
  -7   3   5         89.80         90.87         2.12 o                         
  -6   3   5          0.23          0.47         0.74 o                         
  -5   3   5         24.10         18.50         1.24 o                         
  -4   3   5          0.10         -0.74         0.74 o                         
  -3   3   5        994.90        979.31         7.34 o                         
  -2   3   5          5.67          2.58         0.66 o                         
  -1   3   5       3192.52       3411.05        19.48 o                         
   0   3   5       3660.62       3884.00        22.26 o                         
   1   3   5          3.26          1.32         0.55 o                         
   2   3   5          7.82          9.33         0.76 o                         
   3   3   5         21.42         18.83         0.88 o                         
   4   3   5        111.82        125.76         2.07 o                         
   5   3   5         67.65         64.85         2.24 o                         
   6   3   5         18.64         20.67         1.50 o                         
   7   3   5         19.54         21.91         2.01 o                         
   8   3   5        150.67        160.67         4.09 o                         
   9   3   5         13.76         14.23         2.17 o                         
  10   3   5        152.73        165.04         5.31 o                         
  11   3   5        995.35       1169.05        13.55 o                         
  12   3   5        361.78        410.65         7.97 o                         
  13   3   5        144.19        168.78         9.65 o                         
  14   3   5        131.41        113.78         8.11 o                         
 -14   4   5          0.03         -1.83         2.18 o                         
 -13   4   5          0.01          0.44         1.95 o                         
 -12   4   5          0.41          3.40         1.86 o                         
 -11   4   5         46.77         48.08         2.73 o                         
 -10   4   5          0.00         -0.52         1.37 o                         
  -9   4   5          0.61         -0.56         1.02 o                         
  -8   4   5        101.08        106.18         3.31 o                         
  -7   4   5         16.79         15.94         1.35 o                         
  -6   4   5         19.87         23.92         1.68 o                         
  -5   4   5         59.39         66.57         2.77 o                         
  -4   4   5         30.64         27.18         1.49 o                         
  -3   4   5          1.18          1.62         0.74 o                         
  -2   4   5          6.27          5.27         0.81 o                         
  -1   4   5        108.86        117.32         1.99 o                         
   0   4   5         89.06        100.77         2.08 o                         
   1   4   5          0.31         -0.41         0.77 o                         
   2   4   5        127.44        119.67         2.67 o                         
   3   4   5          1.41          0.27         0.90 o                         
   4   4   5          0.03          0.38         0.90 o                         
   5   4   5         10.16          8.13         1.12 o                         
   6   4   5        104.70        100.88         3.55 o                         
   7   4   5         11.70         11.12         1.51 o                         
   8   4   5         64.71         71.80         3.63 o                         
   9   4   5          0.04         -0.65         1.47 o                         
  10   4   5        242.80        287.48         7.02 o                         
  11   4   5          7.29          7.93         2.54 o                         
  12   4   5         21.40         14.76         2.50 o                         
  13   4   5          9.41          5.50         2.25 o                         
 -13   5   5         10.57          6.40         2.42 o                         
 -12   5   5          0.58         -0.08         1.89 o                         
 -11   5   5         91.13        112.29         5.04 o                         
 -10   5   5         21.46         27.64         2.69 o                         
  -9   5   5          2.90          2.39         1.67 o                         
  -8   5   5          0.00         -1.18         1.28 o                         
  -7   5   5         10.80         11.22         1.51 o                         
  -6   5   5         18.50         14.62         1.75 o                         
  -5   5   5          0.40          0.99         0.97 o                         
  -4   5   5         35.72         43.60         1.61 o                         
  -3   5   5         40.41         46.53         1.80 o                         
  -2   5   5          0.82         -0.70         0.83 o                         
  -1   5   5          3.89          2.66         1.00 o                         
   0   5   5        199.62        204.29         3.66 o                         
   1   5   5          8.32         14.30         1.36 o                         
   2   5   5        281.50        310.88         4.35 o                         
   3   5   5        232.80        239.47         3.82 o                         
   4   5   5        145.87        151.47         3.24 o                         
   5   5   5         68.30         76.16         2.61 o                         
   6   5   5          0.64          1.19         1.23 o                         
   7   5   5          8.16          8.08         1.63 o                         
   8   5   5         19.71         20.61         2.23 o                         
   9   5   5         18.07         17.54         2.16 o                         
  10   5   5          0.28         -0.15         1.99 o                         
  11   5   5         24.22         19.62         2.79 o                         
  12   5   5          1.93          1.21         2.30 o                         
 -12   6   5          6.32         10.62        13.34 o                         
 -11   6   5         33.67         32.47         4.15 o                         
 -10   6   5          2.12          2.17         2.58 o                         
  -9   6   5          0.11         -1.44         1.91 o                         
  -8   6   5         25.42         33.94         2.45 o                         
  -7   6   5         26.93         24.36         1.91 o                         
  -6   6   5          0.46         -0.29         1.20 o                         
  -5   6   5          0.03          0.34         0.99 o                         
  -4   6   5          0.03         -0.94         0.94 o                         
  -3   6   5        162.76        149.67         3.27 o                         
  -2   6   5         89.32         83.00         2.53 o                         
  -1   6   5         30.01         33.91         1.98 o                         
   0   6   5          0.70          0.79         1.22 o                         
   1   6   5         91.80         96.08         2.99 o                         
   2   6   5        470.86        479.34         6.38 o                         
   3   6   5         81.78         89.11         3.22 o                         
   4   6   5          9.44          7.40         1.75 o                         
   5   6   5        221.53        274.43         5.50 o                         
   6   6   5        272.32        315.67         6.06 o                         
   7   6   5         42.15         48.45         3.17 o                         
   8   6   5         14.61         15.88         2.57 o                         
   9   6   5         14.82          9.77         2.46 o                         
  10   6   5          0.24          1.21         2.20 o                         
  11   6   5          0.39         -0.62         2.43 o                         
  -9   7   5          8.60          9.51         3.27 o                         
  -8   7   5          0.31         -2.15         2.44 o                         
  -7   7   5        174.05        228.55         7.05 o                         
  -6   7   5        232.74        262.80         6.58 o                         
  -5   7   5         52.91         72.67         3.66 o                         
  -4   7   5          1.24          1.35         1.50 o                         
  -3   7   5         29.95         30.58         2.20 o                         
  -2   7   5         12.86         14.03         2.08 o                         
  -1   7   5          0.20          0.20         1.47 o                         
   0   7   5          9.98          9.57         1.69 o                         
   1   7   5          2.53          3.37         1.49 o                         
   2   7   5         47.53         47.27         3.03 o                         
   3   7   5          0.00         -1.02         1.75 o                         
   4   7   5        142.67        177.67         5.66 o                         
   5   7   5        596.97        701.67        19.11 o                         
   6   7   5         17.92         22.86         3.25 o                         
   7   7   5         92.02        111.85         6.90 o                         
   8   7   5         14.69         10.05         2.56 o                         
   9   7   5          8.03          2.67         2.55 o                         
  -6   8   5         77.15         67.31         7.78 o                         
  -5   8   5         25.30         16.50         3.22 o                         
  -4   8   5          0.87         -0.38         1.56 o                         
  -3   8   5         24.28         18.08         2.87 o                         
  -2   8   5          6.74          3.66         1.97 o                         
  -1   8   5         26.43         22.55         3.18 o                         
   0   8   5          1.01          0.98         1.97 o                         
   1   8   5          0.01          1.10         1.95 o                         
   2   8   5         43.29         31.38         4.57 o                         
   3   8   5         16.76          8.79         2.68 o                         
   4   8   5          8.39          3.78         2.22 o                         
   5   8   5         19.83         16.72         3.56 o                         
 -16   0   6          7.07          1.04         3.55 o                         
 -15   0   6         97.41         86.96         9.30 o                         
 -14   0   6        115.21        109.84         6.13 o                         
 -13   0   6         82.37         88.79         4.89 o                         
 -12   0   6        107.89        127.35         5.06 o                         
 -11   0   6         57.53         61.78         3.43 o                         
 -10   0   6         13.53         15.37         1.89 o                         
  -9   0   6          6.00          5.95         1.36 o                         
  -8   0   6        171.19        171.83         3.45 o                         
  -7   0   6          2.35          1.43         0.79 o                         
  -6   0   6         38.04         41.43         1.56 o                         
  -5   0   6       1758.55       1742.95        15.98 o                         
  -4   0   6         24.80         24.11         1.12 o                         
  -3   0   6        442.73        476.51         4.80 o                         
  -2   0   6        698.70        641.60         6.76 o                         
  -1   0   6       6692.17       6430.87        57.71 o                         
   0   0   6        485.49        441.67         5.04 o                         
   1   0   6       1025.26        998.30        10.75 o                         
   2   0   6       1030.77        957.86        10.60 o                         
   3   0   6        612.58        603.92         7.87 o                         
   4   0   6         18.77         15.57         1.54 o                         
   5   0   6        204.65        230.67         4.46 o                         
   6   0   6          1.04          2.21         1.20 o                         
   7   0   6          3.31          3.47         1.54 o                         
   8   0   6        181.29        202.88         6.03 o                         
   9   0   6         84.54        175.94        15.80 o                         
  10   0   6          0.05         -2.11         2.11 o                         
  11   0   6          1.05         -2.23         2.27 o                         
  12   0   6          9.74         12.87         3.15 o                         
  13   0   6          0.59          0.21         2.43 o                         
  14   0   6          4.04          4.86         2.84 o                         
  15   0   6          7.99          3.70         3.36 o                         
 -16   1   6        177.18        147.60        11.58 o                         
 -15   1   6         50.28         42.21         3.98 o                         
 -14   1   6         36.10         39.59         3.02 o                         
 -13   1   6          2.08          1.98         1.66 o                         
 -12   1   6         98.83        108.68         3.49 o                         
 -11   1   6          6.45          7.28         1.42 o                         
 -10   1   6         24.68         24.85         1.61 o                         
  -9   1   6        229.62        248.47         3.63 o                         
  -8   1   6         18.89         20.11         1.19 o                         
  -7   1   6         59.79         66.58         1.57 o                         
  -6   1   6        745.65        763.54         5.57 o                         
  -5   1   6         54.07         62.22         1.45 o                         
  -4   1   6        452.79        417.29         3.64 o                         
  -3   1   6          8.25         10.79         0.64 o                         
  -2   1   6         56.92         42.93         0.99 o                         
  -1   1   6        111.73        103.55         1.37 o                         
   0   1   6        220.89        193.09         2.08 o                         
   1   1   6        494.22        426.75         3.68 o                         
   2   1   6         17.09         21.53         1.01 o                         
   3   1   6          0.59          0.55         0.72 o                         
   4   1   6         67.04         65.02         1.65 o                         
   5   1   6        778.96        778.89         6.80 o                         
   6   1   6        726.97        744.13         6.86 o                         
   7   1   6        398.06        402.30         5.31 o                         
   8   1   6        507.80        557.70         7.05 o                         
   9   1   6        174.24        202.56         4.68 o                         
  10   1   6          8.09          8.49         1.71 o                         
  11   1   6          0.23         -1.15         1.53 o                         
  12   1   6          3.99          2.97         1.72 o                         
  13   1   6         11.54         10.16         2.20 o                         
  14   1   6         13.64         12.81         2.42 o                         
  15   1   6          1.79          1.03         2.29 o                         
 -15   2   6         35.50         28.61         3.70 o                         
 -14   2   6         13.04         10.80         2.32 o                         
 -13   2   6         36.08         40.90         2.87 o                         
 -12   2   6         26.77         22.97         2.14 o                         
 -11   2   6          1.78          2.01         1.47 o                         
 -10   2   6        590.21        653.33         8.02 o                         
  -9   2   6          0.85          1.50         1.07 o                         
  -8   2   6        150.80        155.80         2.65 o                         
  -7   2   6         11.21         10.22         0.83 o                         
  -6   2   6          0.67          0.35         0.55 o                         
  -5   2   6         10.50         16.93         0.85 o                         
  -4   2   6        757.98        822.43         6.78 o                         
  -3   2   6          4.73          4.78         0.78 o                         
  -2   2   6        759.80        702.38         5.16 o                         
  -1   2   6        154.98        152.12         1.83 o                         
   0   2   6        400.98        439.77         3.68 o                         
   1   2   6        232.51        194.30         2.27 o                         
   2   2   6       3908.98       3932.39        23.80 o                         
   3   2   6        260.38        251.76         2.83 o                         
   4   2   6         30.39         32.58         1.26 o                         
   5   2   6         96.13         99.98         1.94 o                         
   6   2   6          4.77          6.59         0.88 o                         
   7   2   6        735.76        774.16         8.78 o                         
   8   2   6         92.45        103.81         3.33 o                         
   9   2   6          0.26         -1.45         1.45 o                         
  10   2   6        428.45        488.76         7.77 o                         
  11   2   6          2.28         -0.19         1.77 o                         
  12   2   6        830.19        953.38        12.34 o                         
  13   2   6          3.29          1.32         2.04 o                         
  14   2   6        179.69        203.39         8.51 o                         
  15   2   6         17.34         13.43         2.91 o                         
 -15   3   6          4.46          1.05         2.38 o                         
 -14   3   6          0.25         -1.89         2.10 o                         
 -13   3   6         21.50         20.43         2.46 o                         
 -12   3   6         45.86         47.70         2.72 o                         
 -11   3   6        155.65        165.26         4.13 o                         
 -10   3   6         56.39         58.05         2.18 o                         
  -9   3   6          1.72          1.56         0.97 o                         
  -8   3   6         40.04         38.40         1.87 o                         
  -7   3   6          5.64          7.82         1.05 o                         
  -6   3   6          0.94          3.42         0.97 o                         
  -5   3   6          1.36          2.09         0.96 o                         
  -4   3   6        147.33        149.41         2.39 o                         
  -3   3   6          3.67          3.40         0.75 o                         
  -2   3   6        201.87        183.97         2.20 o                         
  -1   3   6       2590.84       2626.67        16.11 o                         
   0   3   6        244.87        257.52         2.59 o                         
   1   3   6       1462.25       1504.22         9.54 o                         
   2   3   6          4.12          3.30         0.55 o                         
   3   3   6         33.47         46.68         1.33 o                         
   4   3   6         90.79         90.17         1.98 o                         
   5   3   6         23.50         20.80         1.32 o                         
   6   3   6          3.14         17.32         2.86 o                         
   7   3   6         28.87         20.85         2.14 o                         
   8   3   6         43.80         47.23         2.66 o                         
   9   3   6        199.04        227.87         5.72 o                         
  10   3   6         19.23         18.68         2.95 o                         
  11   3   6        380.07        420.08         8.12 o                         
  12   3   6         11.56          9.25         2.26 o                         
  13   3   6        278.97        347.73        10.87 o                         
  14   3   6          0.92          0.84         2.35 o                         
 -14   4   6         15.85          8.62         2.50 o                         
 -13   4   6          1.83          1.53         2.08 o                         
 -12   4   6        181.07        183.25         5.57 o                         
 -11   4   6         63.24         75.90         3.76 o                         
 -10   4   6          0.04          0.89         1.05 o                         
  -9   4   6          7.53          2.81         1.28 o                         
  -8   4   6        135.32        130.13         3.28 o                         
  -7   4   6          0.06         -0.93         1.11 o                         
  -6   4   6          1.58          1.23         1.12 o                         
  -5   4   6         16.47         19.82         1.60 o                         
  -4   4   6          1.57          0.25         1.07 o                         
  -3   4   6        117.17        124.69         2.32 o                         
  -2   4   6          6.01          2.30         0.76 o                         
  -1   4   6          0.81          1.22         0.72 o                         
   0   4   6        660.29        638.16         5.45 o                         
   1   4   6         49.14         59.49         1.85 o                         
   2   4   6        273.59        289.39         4.00 o                         
   3   4   6        470.85        482.37         5.16 o                         
   4   4   6         13.85         15.10         1.33 o                         
   5   4   6         34.91         32.28         1.58 o                         
   6   4   6          1.04          1.72         1.17 o                         
   7   4   6          4.86          3.93         1.46 o                         
   8   4   6         33.32         32.84         2.33 o                         
   9   4   6         32.86         31.93         2.55 o                         
  10   4   6          6.11          6.23         1.82 o                         
  11   4   6          1.15         -1.48         2.14 o                         
  12   4   6          2.68          3.04         2.23 o                         
  13   4   6          0.47         -1.72         2.12 o                         
 -13   5   6          5.94          8.64         3.61 o                         
 -12   5   6        158.42        185.63         7.37 o                         
 -11   5   6         92.42         91.84         4.28 o                         
 -10   5   6         49.28         50.43         3.61 o                         
  -9   5   6         13.31         12.03         2.16 o                         
  -8   5   6         25.84         19.24         1.87 o                         
  -7   5   6          5.59          4.83         1.37 o                         
  -6   5   6          2.58         -0.44         1.26 o                         
  -5   5   6          2.70          1.04         1.18 o                         
  -4   5   6        133.79        120.11         2.63 o                         
  -3   5   6          1.40          0.85         0.85 o                         
  -2   5   6         23.26         30.43         1.30 o                         
  -1   5   6          0.05          0.07         0.89 o                         
   0   5   6          0.44          4.64         1.16 o                         
   1   5   6          3.06          7.21         1.29 o                         
   2   5   6          8.07          7.28         1.37 o                         
   3   5   6         33.30         31.78         1.83 o                         
   4   5   6          6.38          5.86         1.30 o                         
   5   5   6          0.78         -0.48         1.19 o                         
   6   5   6         38.59         40.67         2.03 o                         
   7   5   6          8.45          9.30         1.78 o                         
   8   5   6          1.06          4.56         1.93 o                         
   9   5   6          3.63          4.86         2.29 o                         
  10   5   6         14.81         14.88         2.75 o                         
  11   5   6          1.90         -0.55         2.23 o                         
  12   5   6          2.23          0.93         2.47 o                         
 -11   6   6          1.07          0.53         2.77 o                         
 -10   6   6          3.29          4.31         2.17 o                         
  -9   6   6          4.57          2.78         1.97 o                         
  -8   6   6         15.13         14.61         2.04 o                         
  -7   6   6          2.43          1.09         1.45 o                         
  -6   6   6          6.10          3.15         1.48 o                         
  -5   6   6          0.44          0.17         1.22 o                         
  -4   6   6         22.62         19.08         1.50 o                         
  -3   6   6        601.31        590.77         6.66 o                         
  -2   6   6          0.05         -0.63         1.08 o                         
  -1   6   6          7.65          6.46         1.42 o                         
   0   6   6         53.34         56.97         2.35 o                         
   1   6   6          9.28          9.88         1.50 o                         
   2   6   6         19.81         21.86         2.04 o                         
   3   6   6         33.80         36.58         2.37 o                         
   4   6   6         19.17         19.56         2.03 o                         
   5   6   6        518.50        607.60         8.26 o                         
   6   6   6         26.74         25.39         2.31 o                         
   7   6   6        163.88        198.25         7.38 o                         
   8   6   6          0.30          1.23         2.07 o                         
   9   6   6         22.70         22.43         3.24 o                         
  10   6   6         22.42         19.06         2.89 o                         
  11   6   6         24.69          9.67         8.73 o                         
  -9   7   6         41.60         47.52         5.32 o                         
  -8   7   6         31.70         37.69         4.12 o                         
  -7   7   6         32.14         30.18         3.19 o                         
  -6   7   6         84.61        111.73         5.02 o                         
  -5   7   6          1.38          3.81         1.87 o                         
  -4   7   6         54.51         59.25         2.93 o                         
  -3   7   6          0.29         -1.23         1.30 o                         
  -2   7   6        241.79        271.85         5.81 o                         
  -1   7   6          5.33          4.75         1.67 o                         
   0   7   6         15.76         13.18         2.06 o                         
   1   7   6          0.84          1.30         1.55 o                         
   2   7   6          2.01          4.92         1.91 o                         
   3   7   6          0.17         -1.74         1.88 o                         
   4   7   6        128.82        127.12         5.24 o                         
   5   7   6        221.60        252.32         8.99 o                         
   6   7   6         19.12         11.24         2.57 o                         
   7   7   6          4.55          3.31         2.30 o                         
   8   7   6         10.31          6.81         2.59 o                         
  -6   8   6          5.16          5.67         3.20 o                         
  -5   8   6          7.09          3.66         2.94 o                         
  -4   8   6        128.55        121.47        10.13 o                         
  -3   8   6         12.35          9.02         1.99 o                         
  -2   8   6         36.65         31.62         4.11 o                         
  -1   8   6          4.47          6.31         2.14 o                         
   0   8   6          9.10          7.71         2.24 o                         
   1   8   6         16.86         12.69         2.55 o                         
   2   8   6         15.39         10.31         2.40 o                         
   3   8   6          2.00          1.69         2.10 o                         
   4   8   6          9.22         11.93         2.60 o                         
   5   8   6          1.40          1.21         2.43 o                         
 -16   1   7         16.06          6.85         2.68 o                         
 -15   1   7         10.86          6.57         2.25 o                         
 -14   1   7          0.17          0.06         1.81 o                         
 -13   1   7         48.32         57.25         2.77 o                         
 -12   1   7         48.44         58.20         2.53 o                         
 -11   1   7          0.98         -0.50         1.15 o                         
 -10   1   7          8.62          6.91         1.32 o                         
  -9   1   7        185.21        191.27         3.62 o                         
  -8   1   7         51.89         52.75         1.70 o                         
  -7   1   7        841.02        916.38         6.96 o                         
  -6   1   7        153.72        128.55         1.99 o                         
  -5   1   7        988.53       1030.69         7.44 o                         
  -4   1   7        337.67        305.67         2.85 o                         
  -3   1   7       1571.67       1557.02        10.29 o                         
  -2   1   7         25.70         31.22         1.02 o                         
  -1   1   7         47.31         46.90         1.02 o                         
   0   1   7          4.34          1.57         0.58 o                         
   1   1   7         80.83         65.40         1.60 o                         
   2   1   7       1954.80       1883.09        13.46 o                         
   3   1   7         49.46         43.63         1.53 o                         
   4   1   7         38.21         40.53         1.41 o                         
   5   1   7       3058.44       3069.37        21.15 o                         
   6   1   7        483.66        475.09         5.42 o                         
   7   1   7        228.63        235.63         3.90 o                         
   8   1   7        629.68        683.79         8.46 o                         
   9   1   7         35.47         40.44         2.42 o                         
  10   1   7         31.14         30.00         2.28 o                         
  11   1   7         11.45          9.38         1.89 o                         
  12   1   7          2.68          1.35         1.73 o                         
  13   1   7          4.00          3.79         2.11 o                         
  14   1   7         18.70          9.25         2.35 o                         
  15   1   7         66.94         69.46         5.47 o                         
 -15   2   7         77.13         81.13         6.34 o                         
 -14   2   7         47.96         44.58         3.26 o                         
 -13   2   7         14.77         14.82         2.16 o                         
 -12   2   7          0.24         -0.66         1.45 o                         
 -11   2   7          0.02          0.82         1.34 o                         
 -10   2   7          0.68         -0.19         1.14 o                         
  -9   2   7         26.23         23.86         1.42 o                         
  -8   2   7         12.19          9.64         1.15 o                         
  -7   2   7        328.93        330.19         4.03 o                         
  -6   2   7       1132.99       1168.53         8.57 o                         
  -5   2   7        287.96        257.95         3.09 o                         
  -4   2   7          8.35          8.03         0.85 o                         
  -3   2   7        121.47        127.26         1.98 o                         
  -2   2   7        247.77        245.70         2.51 o                         
  -1   2   7        383.08        402.79         3.45 o                         
   0   2   7        149.53        138.89         2.01 o                         
   1   2   7        467.37        451.10         4.14 o                         
   2   2   7        317.21        332.58         3.35 o                         
   3   2   7        110.51        111.25         1.98 o                         
   4   2   7       1028.63       1008.24         7.75 o                         
   5   2   7        110.16        102.56         2.24 o                         
   6   2   7        610.52        673.94         6.96 o                         
   7   2   7         30.02         31.91         1.58 o                         
   8   2   7          1.05          1.94         1.49 o                         
   9   2   7         46.70         48.01         2.88 o                         
  10   2   7          7.30          7.50         2.01 o                         
  11   2   7        767.27        857.13        11.54 o                         
  12   2   7         32.40         32.60         2.88 o                         
  13   2   7        148.68        173.68         5.32 o                         
  14   2   7          3.33          2.54         2.35 o                         
 -15   3   7          3.52          0.78         2.31 o                         
 -14   3   7          0.22          0.21         2.29 o                         
 -13   3   7          2.58          2.49         2.20 o                         
 -12   3   7        152.16        160.82         5.46 o                         
 -11   3   7        235.77        249.48         4.74 o                         
 -10   3   7        152.03        160.55         4.27 o                         
  -9   3   7        170.21        154.67         3.25 o                         
  -8   3   7         16.49         23.63         1.45 o                         
  -7   3   7          4.81          3.18         1.34 o                         
  -6   3   7         91.91         91.07         3.57 o                         
  -5   3   7         13.98         17.73         1.57 o                         
  -4   3   7         35.66         35.63         1.38 o                         
  -3   3   7        209.82        199.18         2.54 o                         
  -2   3   7        193.14        232.17         2.58 o                         
  -1   3   7        481.73        513.44         4.17 o                         
   0   3   7          2.93          1.40         0.55 o                         
   1   3   7        393.51        380.07         3.53 o                         
   2   3   7        491.11        575.10         4.91 o                         
   3   3   7        324.43        375.30         3.80 o                         
   4   3   7        124.30        135.16         2.63 o                         
   5   3   7         63.77         58.66         2.01 o                         
   6   3   7          6.41          4.38         1.37 o                         
   7   3   7          0.93          0.19         1.36 o                         
   8   3   7         56.46         57.04         2.88 o                         
   9   3   7         34.47         33.45         2.87 o                         
  10   3   7        331.07        370.73         9.71 o                         
  11   3   7         10.90          9.50         2.38 o                         
  12   3   7         97.81         95.92         4.36 o                         
  13   3   7        200.63        238.81         9.03 o                         
  14   3   7        224.86        179.17        11.72 o                         
 -14   4   7          3.83          2.88         2.32 o                         
 -13   4   7         25.08         18.11         2.82 o                         
 -12   4   7          0.18          2.05         2.10 o                         
 -11   4   7         84.05         92.51         4.02 o                         
 -10   4   7         61.23         55.79         3.23 o                         
  -9   4   7         72.37         85.80         3.07 o                         
  -8   4   7        101.79         82.64         2.66 o                         
  -7   4   7          5.12          3.55         1.22 o                         
  -6   4   7          3.90          0.78         1.34 o                         
  -5   4   7         81.78         82.98         2.69 o                         
  -4   4   7          0.00          0.23         0.99 o                         
  -3   4   7         20.09         19.86         1.32 o                         
  -2   4   7          1.72          0.05         0.73 o                         
  -1   4   7        134.19        132.75         2.43 o                         
   0   4   7          0.08          0.88         0.76 o                         
   1   4   7          0.68          1.51         0.74 o                         
   2   4   7        546.30        546.74         6.02 o                         
   3   4   7         57.17         66.18         2.15 o                         
   4   4   7         64.32         63.25         1.94 o                         
   5   4   7         72.84         69.84         2.24 o                         
   6   4   7          0.91          2.06         1.24 o                         
   7   4   7          0.30         -0.29         1.44 o                         
   8   4   7          3.32          0.80         1.59 o                         
   9   4   7          3.54          4.10         1.96 o                         
  10   4   7          5.60          4.31         2.11 o                         
  11   4   7         52.41         48.38         3.28 o                         
  12   4   7         29.59         27.75         3.00 o                         
  13   4   7         20.90         11.28         2.61 o                         
 -13   5   7         64.71         54.63         4.71 o                         
 -12   5   7        304.10        336.76        11.65 o                         
 -11   5   7          0.95         -0.12         1.87 o                         
 -10   5   7         49.61         61.63         3.30 o                         
  -9   5   7          1.69         -0.77         1.35 o                         
  -8   5   7          3.49          3.17         1.41 o                         
  -7   5   7         32.92         38.16         2.13 o                         
  -6   5   7         95.34         92.68         3.05 o                         
  -5   5   7         10.84          9.48         1.36 o                         
  -4   5   7          2.88          2.41         1.09 o                         
  -3   5   7         24.56         23.53         1.22 o                         
  -2   5   7          0.56          0.78         0.84 o                         
  -1   5   7          1.10         -0.92         0.92 o                         
   0   5   7        520.71        435.34         5.29 o                         
   1   5   7         27.40         28.00         1.89 o                         
   2   5   7         15.45         13.15         1.47 o                         
   3   5   7         14.79         11.78         1.45 o                         
   4   5   7        122.21        136.88         3.59 o                         
   5   5   7          7.84          7.40         1.42 o                         
   6   5   7          3.38          2.40         1.37 o                         
   7   5   7         21.17         22.56         2.24 o                         
   8   5   7          4.38          2.96         1.47 o                         
   9   5   7          8.97          3.99         2.25 o                         
  10   5   7         16.72         14.64         2.70 o                         
  11   5   7          2.12         -1.52         2.39 o                         
  12   5   7          8.33          9.61         2.74 o                         
 -11   6   7         28.45         17.17         4.12 o                         
 -10   6   7         37.49         35.09         3.60 o                         
  -9   6   7          0.85          1.07         1.74 o                         
  -8   6   7         16.34         18.29         2.21 o                         
  -7   6   7         25.22         27.31         2.27 o                         
  -6   6   7         14.77         13.71         1.75 o                         
  -5   6   7         32.97         37.83         2.33 o                         
  -4   6   7        192.51        186.70         3.93 o                         
  -3   6   7         24.79         21.79         1.53 o                         
  -2   6   7         28.27         27.69         1.62 o                         
  -1   6   7          1.61         -1.03         1.25 o                         
   0   6   7        126.39        114.60         3.20 o                         
   1   6   7        117.66        106.26         3.39 o                         
   2   6   7          8.23          9.68         1.68 o                         
   3   6   7          0.77          1.51         1.44 o                         
   4   6   7        134.69        139.67         3.95 o                         
   5   6   7        186.99        196.20         4.78 o                         
   6   6   7         12.39          7.49         2.07 o                         
   7   6   7          1.77         -1.22         1.90 o                         
   8   6   7         78.62         90.82         4.78 o                         
   9   6   7         74.69         79.15         7.50 o                         
  10   6   7         18.88         11.69         3.09 o                         
  -9   7   7          0.59          0.59         2.97 o                         
  -8   7   7          2.51          2.28         2.53 o                         
  -7   7   7          1.76         -1.46         2.10 o                         
  -6   7   7          0.40         -1.25         1.82 o                         
  -5   7   7          0.29          1.89         1.80 o                         
  -4   7   7         90.91        120.22         4.56 o                         
  -3   7   7         91.90         76.19         2.64 o                         
  -2   7   7         34.00         44.41         2.47 o                         
  -1   7   7          0.01          1.37         1.51 o                         
   0   7   7          2.62          0.61         1.63 o                         
   1   7   7         13.02         12.51         2.23 o                         
   2   7   7          7.64          6.48         1.99 o                         
   3   7   7         26.78         22.53         2.69 o                         
   4   7   7          1.45          0.67         1.95 o                         
   5   7   7         48.81         41.71         4.47 o                         
   6   7   7          1.79         -0.32         2.10 o                         
   7   7   7        124.78        151.21         8.21 o                         
   8   7   7        435.48        551.08        24.87 o                         
  -6   8   7          1.09         -1.92         9.82 o                         
  -5   8   7         39.66         29.02         5.68 o                         
  -4   8   7          2.18         -0.91         2.47 o                         
  -3   8   7         36.29         37.15         3.94 o                         
  -2   8   7          3.35          1.91         1.91 o                         
  -1   8   7          5.87          4.25         2.06 o                         
   0   8   7         31.50         26.62         4.75 o                         
   1   8   7         24.80         12.39         2.96 o                         
   2   8   7          3.56          3.38         2.12 o                         
   3   8   7         16.37         10.36         2.53 o                         
   4   8   7          0.89         -0.10         2.26 o                         
   5   8   7          9.91         -6.08        10.66 o                         
 -16   0   8        444.42        480.90        34.41 o                         
 -15   0   8         46.36         42.52         6.12 o                         
 -14   0   8       2171.31       2701.44        54.31 o                         
 -13   0   8          0.27         -0.72         1.76 o                         
 -12   0   8        105.19        119.33         4.34 o                         
 -11   0   8        304.47        332.59         7.46 o                         
 -10   0   8        152.82        174.56         4.64 o                         
  -9   0   8         15.61         14.95         1.74 o                         
  -8   0   8          8.33          7.59         1.71 o                         
  -7   0   8         38.44         38.61         1.75 o                         
  -6   0   8       1065.40       1024.61        10.07 o                         
  -5   0   8         59.64         60.63         2.69 o                         
  -4   0   8       3530.01       3803.26        30.95 o                         
  -3   0   8       1880.30       1917.79        16.36 o                         
  -2   0   8       5721.49       5756.28        52.35 o                         
  -1   0   8        136.95        124.72         2.80 o                         
   0   0   8       2070.61       2109.43        19.64 o                         
   1   0   8        731.54        667.34         7.80 o                         
   2   0   8        257.15        236.53         4.23 o                         
   3   0   8        370.97        335.40         4.92 o                         
   4   0   8         42.95         46.19         2.28 o                         
   5   0   8        586.28        548.78         7.94 o                         
   6   0   8         33.89         42.24         3.08 o                         
   7   0   8        147.12        152.94         7.73 o                         
   8   0   8        906.74        993.79        15.82 o                         
   9   0   8        329.51        379.08        12.57 o                         
  10   0   8        108.63        119.80         5.68 o                         
  11   0   8          6.56          7.58         2.71 o                         
  12   0   8        117.05        125.11         7.65 o                         
  13   0   8          1.01         -1.05         2.71 o                         
  14   0   8          0.02          1.85         2.84 o                         
  15   0   8          8.82          8.15         3.85 o                         
 -16   1   8         25.73         16.90         4.10 o                         
 -15   1   8        316.97        402.10        11.57 o                         
 -14   1   8         13.14          9.86         2.14 o                         
 -13   1   8         88.36        103.05         3.70 o                         
 -12   1   8        438.73        505.80         6.76 o                         
 -11   1   8        129.06        146.92         3.42 o                         
 -10   1   8         33.95         35.83         1.80 o                         
  -9   1   8        115.25        120.85         2.84 o                         
  -8   1   8         42.86         46.48         1.88 o                         
  -7   1   8          6.70          8.41         0.94 o                         
  -6   1   8        492.42        498.56         4.37 o                         
  -5   1   8         19.65         19.09         0.90 o                         
  -4   1   8        830.01        836.12         5.96 o                         
  -3   1   8       4208.60       4271.27        26.10 o                         
  -2   1   8        845.88        881.80         6.76 o                         
  -1   1   8         33.08         29.82         0.96 o                         
   0   1   8         47.69         52.66         1.28 o                         
   1   1   8          2.94          0.98         0.73 o                         
   2   1   8        233.70        213.66         2.74 o                         
   3   1   8          1.56          5.16         0.90 o                         
   4   1   8         27.29         34.05         1.41 o                         
   5   1   8        167.02        155.60         2.71 o                         
   6   1   8          0.81          0.63         1.08 o                         
   7   1   8        136.48        142.16         3.66 o                         
   8   1   8        118.73        141.33         3.80 o                         
   9   1   8        291.22        328.63         5.96 o                         
  10   1   8         33.23         37.59         2.48 o                         
  11   1   8          5.73          5.45         1.86 o                         
  12   1   8          0.29          0.39         1.69 o                         
  13   1   8         11.72         11.00         1.99 o                         
  14   1   8          0.18         -0.88         2.11 o                         
 -15   2   8          0.11          2.11         2.46 o                         
 -14   2   8          8.04          4.95         2.28 o                         
 -13   2   8          1.99          0.99         1.87 o                         
 -12   2   8         20.13         20.13         2.12 o                         
 -11   2   8          1.09         -1.19         1.49 o                         
 -10   2   8          0.07          1.37         1.35 o                         
  -9   2   8         65.81         70.26         2.42 o                         
  -8   2   8        126.80        132.47         2.96 o                         
  -7   2   8       1206.29       1257.74        10.85 o                         
  -6   2   8        349.56        345.58         4.05 o                         
  -5   2   8          5.74          8.38         0.96 o                         
  -4   2   8          0.00          1.33         0.71 o                         
  -3   2   8        351.48        314.69         3.05 o                         
  -2   2   8         54.15         67.75         1.55 o                         
  -1   2   8         78.00        106.03         1.71 o                         
   0   2   8         15.70         18.65         0.96 o                         
   1   2   8        114.97        101.92         1.93 o                         
   2   2   8          4.31          4.20         0.82 o                         
   3   2   8         80.15         95.67         1.91 o                         
   4   2   8         32.27         32.24         1.31 o                         
   5   2   8        124.66        148.31         2.94 o                         
   6   2   8          6.20          4.48         1.06 o                         
   7   2   8          1.51         -0.03         1.07 o                         
   8   2   8         12.18         11.91         1.97 o                         
   9   2   8          0.68          3.37         1.95 o                         
  10   2   8        191.33        202.92         5.48 o                         
  11   2   8         76.58         82.10         3.85 o                         
  12   2   8          1.52         -1.53         1.91 o                         
  13   2   8         63.95         65.07         3.82 o                         
  14   2   8          0.41         -1.41         2.34 o                         
 -15   3   8         12.73          6.10         2.70 o                         
 -14   3   8          4.17          1.42         2.31 o                         
 -13   3   8          2.03          1.33         1.92 o                         
 -12   3   8         48.46         51.95         3.02 o                         
 -11   3   8         56.87         64.38         3.29 o                         
 -10   3   8        123.62        130.74         3.76 o                         
  -9   3   8         34.82         43.01         2.30 o                         
  -8   3   8        221.00        199.58         4.16 o                         
  -7   3   8          8.03          6.92         1.23 o                         
  -6   3   8        137.42        133.09         4.21 o                         
  -5   3   8         10.42          7.95         1.21 o                         
  -4   3   8         95.64         88.69         2.00 o                         
  -3   3   8        186.73        189.98         2.55 o                         
  -2   3   8         57.53         45.12         1.25 o                         
  -1   3   8          2.16          2.14         0.63 o                         
   0   3   8        115.52        109.98         1.99 o                         
   1   3   8          0.30          0.27         0.67 o                         
   2   3   8        998.39       1013.01         7.81 o                         
   3   3   8         13.92         14.45         1.06 o                         
   4   3   8         61.09         68.20         2.09 o                         
   5   3   8         56.73         57.57         2.21 o                         
   6   3   8         78.72         69.33         2.11 o                         
   7   3   8          0.29         -0.28         1.35 o                         
   8   3   8         38.62         41.21         2.76 o                         
   9   3   8          2.61          0.91         2.04 o                         
  10   3   8          1.87         -1.31         2.14 o                         
  11   3   8          0.55         -0.16         2.19 o                         
  12   3   8         91.27         95.79         4.75 o                         
  13   3   8          0.83         -0.76         2.22 o                         
  14   3   8        174.54        123.15        10.58 o                         
 -14   4   8          9.61          7.43         3.03 o                         
 -13   4   8          1.31          1.60         2.51 o                         
 -12   4   8         41.53         43.44         4.78 o                         
 -11   4   8          2.65          0.38         1.90 o                         
 -10   4   8        236.60        286.47         7.81 o                         
  -9   4   8       1449.59       1566.58        15.32 o                         
  -8   4   8          0.62         -1.14         1.14 o                         
  -7   4   8         74.79         70.63         2.87 o                         
  -6   4   8         66.13         44.24         2.82 o                         
  -5   4   8         13.45          6.81         1.28 o                         
  -4   4   8        113.99        121.26         2.80 o                         
  -3   4   8         30.85         40.24         1.73 o                         
  -2   4   8         10.75         14.18         1.04 o                         
  -1   4   8          5.65          5.10         0.83 o                         
   0   4   8         10.12          9.73         0.94 o                         
   1   4   8        226.85        274.23         3.59 o                         
   2   4   8         92.08         73.66         1.97 o                         
   3   4   8          9.49         18.88         1.50 o                         
   4   4   8         99.28         90.77         2.48 o                         
   5   4   8        288.17        305.34         4.37 o                         
   6   4   8        189.18        204.97         4.13 o                         
   7   4   8        200.06        220.99         4.56 o                         
   8   4   8         11.34          8.25         1.78 o                         
   9   4   8          2.48          2.02         1.94 o                         
  10   4   8          1.17          2.01         2.35 o                         
  11   4   8         27.95         25.65         3.78 o                         
  12   4   8          1.64          0.83         2.26 o                         
  13   4   8         44.19         29.92         3.29 o                         
 -13   5   8        134.57        111.54         6.53 o                         
 -12   5   8         31.07         24.57         3.61 o                         
 -11   5   8        177.47        195.83         6.58 o                         
 -10   5   8          0.10          0.41         1.49 o                         
  -9   5   8        270.63        310.11         6.35 o                         
  -8   5   8        119.82        132.89         3.92 o                         
  -7   5   8        111.92        100.99         3.52 o                         
  -6   5   8         70.90         66.23         2.99 o                         
  -5   5   8        175.24        161.60         3.47 o                         
  -4   5   8         11.13         11.05         1.37 o                         
  -3   5   8          2.21          2.13         0.98 o                         
  -2   5   8          1.66          1.79         0.92 o                         
  -1   5   8        490.81        419.26         5.80 o                         
   0   5   8          3.52          5.87         1.04 o                         
   1   5   8         16.99         18.59         1.66 o                         
   2   5   8         13.03         15.05         1.58 o                         
   3   5   8         21.51         14.46         1.46 o                         
   4   5   8         97.55         87.39         3.40 o                         
   5   5   8         78.59         76.20         2.66 o                         
   6   5   8          6.34          2.00         1.57 o                         
   7   5   8          4.82          6.12         1.85 o                         
   8   5   8          6.56          8.04         1.79 o                         
   9   5   8          0.24          0.85         2.06 o                         
  10   5   8          1.68          1.61         2.31 o                         
  11   5   8         13.96         13.37         2.89 o                         
  12   5   8          6.86         10.12         4.32 o                         
 -11   6   8          0.17         -2.62         2.62 o                         
 -10   6   8         52.65         51.96         4.29 o                         
  -9   6   8          8.76          8.87         2.25 o                         
  -8   6   8          3.89          2.79         1.78 o                         
  -7   6   8         11.69         10.82         1.97 o                         
  -6   6   8          1.49          0.14         1.42 o                         
  -5   6   8          0.17          0.24         1.31 o                         
  -4   6   8          5.53          5.14         1.36 o                         
  -3   6   8          9.47          9.03         1.22 o                         
  -2   6   8         64.35         58.36         2.11 o                         
  -1   6   8         70.30         71.00         2.74 o                         
   0   6   8        441.82        414.82         5.78 o                         
   1   6   8         11.10         13.41         1.83 o                         
   2   6   8          8.91          7.97         1.62 o                         
   3   6   8          0.07         -1.31         1.31 o                         
   4   6   8        100.94        114.45         4.18 o                         
   5   6   8         45.37         52.17         2.88 o                         
   6   6   8          0.06         -1.99         1.99 o                         
   7   6   8         57.07         64.06         3.95 o                         
   8   6   8         25.35         15.22         2.50 o                         
   9   6   8          0.03          0.23         2.06 o                         
  10   6   8         93.81         90.81         8.07 o                         
  -9   7   8          0.01          2.08         3.06 o                         
  -8   7   8          2.46          0.18         2.65 o                         
  -7   7   8          0.39         -2.16         2.16 o                         
  -6   7   8         56.39         63.29         3.53 o                         
  -5   7   8          0.00         -0.94         1.64 o                         
  -4   7   8          0.34          1.95         1.72 o                         
  -3   7   8         18.26         21.53         1.84 o                         
  -2   7   8         12.48         12.67         1.81 o                         
  -1   7   8         29.09         28.19         2.60 o                         
   0   7   8          2.23          1.66         1.76 o                         
   1   7   8          2.89          3.73         1.92 o                         
   2   7   8         21.37         17.57         2.39 o                         
   3   7   8          1.02          0.86         1.93 o                         
   4   7   8          0.73          2.00         2.18 o                         
   5   7   8         13.63         12.11         2.59 o                         
   6   7   8          8.69          5.84         2.48 o                         
   7   7   8        123.25        127.43         7.26 o                         
   8   7   8        153.88        142.49        12.03 o                         
  -5   8   8          2.72         -1.50         2.44 o                         
  -4   8   8          1.42          1.45         2.38 o                         
  -3   8   8        140.15        190.52        10.24 o                         
  -2   8   8         54.07         57.12         4.25 o                         
  -1   8   8        103.73        129.59         8.57 o                         
   0   8   8          2.79          4.21         2.24 o                         
   1   8   8         33.44         22.22         2.98 o                         
   2   8   8          0.26          0.23         2.08 o                         
   3   8   8          3.38          2.16         2.22 o                         
   4   8   8          3.05          2.02         2.47 o                         
 -16   1   9         89.44         59.51         6.85 o                         
 -15   1   9          0.88          0.29         2.48 o                         
 -14   1   9        115.38        126.46         6.27 o                         
 -13   1   9        139.90        161.92         4.75 o                         
 -12   1   9         98.73        105.10         3.30 o                         
 -11   1   9        506.36        558.99         7.05 o                         
 -10   1   9         20.75         22.74         1.75 o                         
  -9   1   9         15.95         14.70         1.48 o                         
  -8   1   9          0.38         -0.10         1.01 o                         
  -7   1   9          4.86          3.84         0.97 o                         
  -6   1   9          6.84          5.71         0.75 o                         
  -5   1   9        689.75        703.63         5.37 o                         
  -4   1   9       2488.49       2718.60        16.99 o                         
  -3   1   9        968.44        958.85         7.39 o                         
  -2   1   9         11.01         19.29         0.93 o                         
  -1   1   9          8.80          4.61         0.70 o                         
   0   1   9          8.48          7.75         0.81 o                         
   1   1   9        907.38        854.98         6.80 o                         
   2   1   9          0.08          0.08         0.75 o                         
   3   1   9         34.17         32.94         1.40 o                         
   4   1   9        102.80         96.33         2.59 o                         
   5   1   9        251.97        244.18         3.78 o                         
   6   1   9        143.19        150.57         5.06 o                         
   7   1   9          6.37          5.30         1.51 o                         
   8   1   9        338.77        364.50         6.16 o                         
   9   1   9         26.43         26.91         2.29 o                         
  10   1   9          0.21         -0.50         1.60 o                         
  11   1   9         22.37         24.56         2.33 o                         
  12   1   9         73.99         73.54         3.47 o                         
  13   1   9          1.15          1.41         2.16 o                         
  14   1   9          3.67          0.33         2.24 o                         
 -15   2   9          1.97          0.20         2.36 o                         
 -14   2   9          2.98          3.24         2.32 o                         
 -13   2   9          2.16          3.15         2.18 o                         
 -12   2   9          0.55          0.46         1.78 o                         
 -11   2   9         19.38         18.56         2.11 o                         
 -10   2   9         33.21         31.19         2.11 o                         
  -9   2   9          0.75          1.92         1.21 o                         
  -8   2   9         21.99         23.58         1.61 o                         
  -7   2   9         27.81         28.18         1.42 o                         
  -6   2   9        605.82        613.71         6.53 o                         
  -5   2   9         53.56         52.03         1.46 o                         
  -4   2   9          0.00         -0.13         0.60 o                         
  -3   2   9         44.23         58.68         1.52 o                         
  -2   2   9         45.75         39.61         1.27 o                         
  -1   2   9         54.45         62.76         1.48 o                         
   0   2   9        156.23        152.37         2.17 o                         
   1   2   9         12.34          9.26         0.90 o                         
   2   2   9         49.91         39.15         1.54 o                         
   3   2   9         90.24         83.09         1.76 o                         
   4   2   9        303.37        305.75         3.98 o                         
   5   2   9          1.84          2.72         1.01 o                         
   6   2   9         22.26         17.27         1.61 o                         
   7   2   9        290.60        312.44         4.85 o                         
   8   2   9          3.28          3.19         1.30 o                         
   9   2   9         28.91         31.96         2.67 o                         
  10   2   9        142.18        155.78         5.63 o                         
  11   2   9          0.72         -1.83         1.83 o                         
  12   2   9         36.09         29.49         2.90 o                         
  13   2   9         12.63         10.45         2.55 o                         
  14   2   9         86.77         83.37         6.41 o                         
 -15   3   9          0.50          1.52         2.95 o                         
 -14   3   9          7.13          4.29         2.78 o                         
 -13   3   9          0.46         -1.00         2.02 o                         
 -12   3   9          0.42          3.71         2.13 o                         
 -11   3   9         37.35         33.44         2.87 o                         
 -10   3   9         28.90         31.11         2.60 o                         
  -9   3   9          4.59          2.76         1.65 o                         
  -8   3   9        131.83        124.69         3.55 o                         
  -7   3   9        195.80        207.96         3.83 o                         
  -6   3   9         83.90         94.88         3.17 o                         
  -5   3   9          1.45          1.82         1.17 o                         
  -4   3   9        179.90        177.93         2.89 o                         
  -3   3   9          2.59          2.32         0.71 o                         
  -2   3   9         17.92         20.86         1.00 o                         
  -1   3   9         94.88         79.65         1.56 o                         
   0   3   9        136.28        131.25         2.32 o                         
   1   3   9        269.58        280.56         3.28 o                         
   2   3   9        346.53        365.07         4.08 o                         
   3   3   9          7.58          7.91         1.06 o                         
   4   3   9         78.23         66.67         1.90 o                         
   5   3   9         31.95         30.43         1.76 o                         
   6   3   9         22.99         25.03         1.89 o                         
   7   3   9          0.00         -0.34         1.57 o                         
   8   3   9         13.78         12.61         2.28 o                         
   9   3   9          9.98         11.02         2.37 o                         
  10   3   9         60.26         64.87         4.10 o                         
  11   3   9         24.28         27.78         3.07 o                         
  12   3   9         24.99         17.24         2.83 o                         
  13   3   9        267.67        299.83        13.70 o                         
 -14   4   9          6.55          6.83         3.14 o                         
 -13   4   9          0.74         -0.13         2.49 o                         
 -12   4   9         32.31         37.61         3.15 o                         
 -11   4   9         30.05         33.08         2.91 o                         
 -10   4   9        263.26        308.50         6.43 o                         
  -9   4   9          6.83          3.75         1.58 o                         
  -8   4   9        605.16        657.20         8.89 o                         
  -7   4   9        177.00        152.24         4.19 o                         
  -6   4   9        335.51        356.53         6.74 o                         
  -5   4   9         28.05         11.69         1.48 o                         
  -4   4   9          3.09          2.66         1.05 o                         
  -3   4   9         13.83         12.76         1.23 o                         
  -2   4   9         22.35         22.41         1.27 o                         
  -1   4   9          1.47          1.07         0.79 o                         
   0   4   9         70.31         58.72         1.88 o                         
   1   4   9         34.15         38.92         1.61 o                         
   2   4   9        438.65        370.73         4.94 o                         
   3   4   9         50.54         56.85         2.34 o                         
   4   4   9          0.12         -1.00         1.18 o                         
   5   4   9        470.33        485.11         5.89 o                         
   6   4   9          7.71         10.17         1.39 o                         
   7   4   9         89.57         86.03         3.28 o                         
   8   4   9          0.18         -0.79         1.65 o                         
   9   4   9          0.82         -1.74         1.74 o                         
  10   4   9          2.52          0.31         2.36 o                         
  11   4   9          0.02         -1.49         2.35 o                         
  12   4   9          2.46          1.59         2.36 o                         
 -13   5   9         35.07         30.74         3.90 o                         
 -12   5   9         54.46         53.27         4.40 o                         
 -11   5   9          4.91          3.90         2.30 o                         
 -10   5   9         48.02         45.76         3.03 o                         
  -9   5   9        552.97        625.54        13.59 o                         
  -8   5   9          0.66          0.91         1.31 o                         
  -7   5   9        230.11        269.13         6.20 o                         
  -6   5   9         66.88         50.59         2.80 o                         
  -5   5   9          4.55          2.94         1.37 o                         
  -4   5   9         72.80         65.44         2.23 o                         
  -3   5   9        199.21        182.27         3.37 o                         
  -2   5   9          7.65          2.06         0.96 o                         
  -1   5   9         49.61         57.15         1.92 o                         
   0   5   9         19.88         18.70         1.24 o                         
   1   5   9        112.81         96.45         3.88 o                         
   2   5   9        125.12        112.55         4.60 o                         
   3   5   9        715.44        654.38         8.97 o                         
   4   5   9         65.66         74.26         3.85 o                         
   5   5   9          2.56          2.26         1.47 o                         
   6   5   9         22.31         17.40         1.98 o                         
   7   5   9          0.61          0.67         1.70 o                         
   8   5   9          7.94          5.41         2.26 o                         
   9   5   9         33.19         29.00         3.18 o                         
  10   5   9         37.50         38.18         4.10 o                         
  11   5   9          8.39          3.66         2.49 o                         
 -11   6   9         13.43          8.43         3.03 o                         
 -10   6   9          0.07          1.65         2.41 o                         
  -9   6   9          0.23          2.62         2.20 o                         
  -8   6   9          0.29          0.70         1.69 o                         
  -7   6   9         35.62         41.62         3.31 o                         
  -6   6   9          8.39          8.70         1.66 o                         
  -5   6   9          1.90          0.21         1.36 o                         
  -4   6   9         11.98         10.87         1.56 o                         
  -3   6   9        106.43        110.97         2.81 o                         
  -2   6   9          7.79          5.15         1.14 o                         
  -1   6   9        185.14        168.74         4.79 o                         
   0   6   9         32.15         30.47         2.27 o                         
   1   6   9          6.46          4.66         1.83 o                         
   2   6   9         19.23         17.39         2.45 o                         
   3   6   9         50.33         52.87         3.36 o                         
   4   6   9          3.14         -0.58         1.92 o                         
   5   6   9          4.38          1.67         1.79 o                         
   6   6   9         12.65         10.60         2.47 o                         
   7   6   9         26.93         21.25         3.18 o                         
   8   6   9          4.87          0.24         2.34 o                         
   9   6   9          2.82         -0.13         2.40 o                         
  10   6   9          9.50          6.02         2.95 o                         
  -9   7   9         16.11         16.22         3.67 o                         
  -8   7   9          0.00         -0.76         2.49 o                         
  -7   7   9         14.60         12.30         2.59 o                         
  -6   7   9          8.16          8.53         2.64 o                         
  -5   7   9          2.81          2.00         1.80 o                         
  -4   7   9         14.13         13.18         2.13 o                         
  -3   7   9         19.26         12.07         2.13 o                         
  -2   7   9          8.27          3.26         1.38 o                         
  -1   7   9          0.10         -1.25         1.40 o                         
   0   7   9          3.89          5.15         1.88 o                         
   1   7   9         10.85         11.20         2.19 o                         
   2   7   9          1.54          1.91         1.94 o                         
   3   7   9          0.10          0.51         2.02 o                         
   4   7   9          0.34         -0.27         2.22 o                         
   5   7   9          0.29         -1.05         2.20 o                         
   6   7   9          2.24          0.74         2.32 o                         
   7   7   9         16.85          7.40         2.98 o                         
  -5   8   9         14.88          9.79         4.23 o                         
  -4   8   9         44.09         40.01         4.59 o                         
  -3   8   9         34.36         34.15         3.96 o                         
  -2   8   9          6.70          7.51         2.01 o                         
  -1   8   9          0.05          1.08         2.07 o                         
   0   8   9          1.57          1.97         2.21 o                         
   1   8   9          6.65          0.97         2.09 o                         
   2   8   9         18.77         15.41         3.27 o                         
   3   8   9          5.37          5.02         2.58 o                         
 -16   0  10         38.95         32.08        14.24 o                         
 -15   0  10         33.86         17.42         6.56 o                         
 -14   0  10        372.39        482.77        18.74 o                         
 -13   0  10       1748.85       2073.43        51.84 o                         
 -12   0  10          4.80          6.01         1.59 o                         
 -11   0  10       2632.92       3017.85        34.68 o                         
 -10   0  10        161.78        158.91         4.26 o                         
  -9   0  10         35.18         33.60         2.82 o                         
  -8   0  10         91.61         98.74         4.06 o                         
  -7   0  10        171.89        157.87         4.56 o                         
  -6   0  10        197.69        205.07         3.60 o                         
  -5   0  10        164.03        157.49         2.91 o                         
  -4   0  10         52.16         57.41         1.88 o                         
  -3   0  10        126.65        111.22         2.51 o                         
  -2   0  10       1893.07       1901.89        19.80 o                         
  -1   0  10      16618.05      17672.75       163.53 o                         
   0   0  10        114.01        106.49         2.91 o                         
   1   0  10        399.28        398.40         5.72 o                         
   2   0  10        176.37        167.02         3.75 o                         
   3   0  10        429.15        410.08         5.89 o                         
   4   0  10         19.60         14.16         1.52 o                         
   5   0  10          0.08          0.65         1.46 o                         
   6   0  10          6.17          4.22         2.02 o                         
   7   0  10         14.02         20.97         3.17 o                         
   8   0  10        282.96        314.44         7.88 o                         
   9   0  10        244.69        279.51         7.71 o                         
  10   0  10         16.14         21.12         3.24 o                         
  11   0  10        722.50        834.58        15.65 o                         
  12   0  10         51.52         50.27         4.47 o                         
  13   0  10         46.13         42.69         6.32 o                         
  14   0  10         18.71          8.71         3.88 o                         
 -15   1  10         22.85         14.09         3.31 o                         
 -14   1  10          8.87          8.21         2.72 o                         
 -13   1  10         34.03         31.90         3.20 o                         
 -12   1  10        751.08        880.58        11.29 o                         
 -11   1  10         12.39         13.34         1.91 o                         
 -10   1  10         64.46         68.33         2.82 o                         
  -9   1  10       1265.01       1329.23        13.16 o                         
  -8   1  10        344.23        333.44         4.69 o                         
  -7   1  10          0.08         -0.88         0.88 o                         
  -6   1  10         12.26         11.99         1.06 o                         
  -5   1  10        187.12        186.04         2.42 o                         
  -4   1  10         22.60         27.04         1.09 o                         
  -3   1  10         35.31         42.42         1.34 o                         
  -2   1  10          5.24          6.42         0.68 o                         
  -1   1  10        629.24        633.54         5.18 o                         
   0   1  10       2264.32       2293.40        16.35 o                         
   1   1  10        283.44        284.53         3.20 o                         
   2   1  10        419.87        403.00         4.22 o                         
   3   1  10         55.00         56.46         1.79 o                         
   4   1  10          0.66          1.20         0.87 o                         
   5   1  10         19.37         17.41         1.46 o                         
   6   1  10          5.89          5.74         1.52 o                         
   7   1  10        172.73        187.96         4.78 o                         
   8   1  10         30.73         26.05         2.26 o                         
   9   1  10          5.24          5.51         1.82 o                         
  10   1  10        166.06        183.22         5.31 o                         
  11   1  10          5.73          4.60         1.96 o                         
  12   1  10         22.23         24.13         2.53 o                         
  13   1  10         14.43         13.06         2.62 o                         
  14   1  10         12.09          9.97         2.71 o                         
 -15   2  10          3.49          0.49         2.79 o                         
 -14   2  10          8.21          6.86         2.63 o                         
 -13   2  10          5.64          4.46         2.35 o                         
 -12   2  10          0.22         -1.97         1.97 o                         
 -11   2  10          0.48         -0.49         1.74 o                         
 -10   2  10         21.66         20.85         2.12 o                         
  -9   2  10        289.36        286.76         4.45 o                         
  -8   2  10        185.32        193.15         3.47 o                         
  -7   2  10         12.26         11.79         1.15 o                         
  -6   2  10         72.03         66.55         1.91 o                         
  -5   2  10         88.99         89.57         2.37 o                         
  -4   2  10        116.62        133.98         2.05 o                         
  -3   2  10         34.00         32.70         1.28 o                         
  -2   2  10        126.39        140.56         2.48 o                         
  -1   2  10         65.55         79.66         1.84 o                         
   0   2  10          0.72         -0.46         0.64 o                         
   1   2  10        161.53        149.39         2.33 o                         
   2   2  10         63.53         48.86         1.64 o                         
   3   2  10        125.20        125.96         2.17 o                         
   4   2  10        115.79        119.97         2.80 o                         
   5   2  10         61.47         63.97         2.37 o                         
   6   2  10          0.45         -0.34         1.18 o                         
   7   2  10         40.08         38.99         2.22 o                         
   8   2  10          6.63          3.39         1.43 o                         
   9   2  10          0.07         -1.32         1.72 o                         
  10   2  10          6.99         10.81         2.29 o                         
  11   2  10          8.65          9.66         2.25 o                         
  12   2  10          6.77          6.30         2.31 o                         
  13   2  10          0.00         -1.68         2.35 o                         
  14   2  10          5.56          3.21         2.70 o                         
 -15   3  10          4.86         18.38        13.98 o                         
 -14   3  10          0.95          0.33         2.53 o                         
 -13   3  10          1.38          2.44         2.20 o                         
 -12   3  10         42.04         45.88         3.68 o                         
 -11   3  10         12.93         13.62         2.33 o                         
 -10   3  10          1.29         -0.63         1.70 o                         
  -9   3  10         23.65         23.85         2.27 o                         
  -8   3  10         99.19        105.30         3.35 o                         
  -7   3  10        815.71        816.94         9.38 o                         
  -6   3  10          1.44          1.48         1.31 o                         
  -5   3  10        571.03        537.70         6.45 o                         
  -4   3  10        106.74        104.78         2.59 o                         
  -3   3  10        180.58        155.52         2.61 o                         
  -2   3  10          0.17          0.55         0.68 o                         
  -1   3  10        183.74        184.38         2.58 o                         
   0   3  10         26.40         27.71         1.36 o                         
   1   3  10          1.18          1.42         0.83 o                         
   2   3  10        129.72        129.78         2.96 o                         
   3   3  10          3.00          0.36         1.00 o                         
   4   3  10         13.03         16.28         1.41 o                         
   5   3  10          0.06          0.02         1.04 o                         
   6   3  10          6.23          5.72         1.30 o                         
   7   3  10         43.43         41.04         2.03 o                         
   8   3  10         14.60          9.25         2.31 o                         
   9   3  10         24.60         28.46         3.05 o                         
  10   3  10         59.19         78.50         4.22 o                         
  11   3  10          1.08          2.02         2.33 o                         
  12   3  10          4.06          6.28         2.55 o                         
  13   3  10         25.00         18.16         3.12 o                         
 -14   4  10          0.89          1.40         3.08 o                         
 -13   4  10          1.75         -0.24         2.48 o                         
 -12   4  10          0.13         -2.06         2.06 o                         
 -11   4  10          1.10          2.66         2.04 o                         
 -10   4  10         38.02         43.58         2.69 o                         
  -9   4  10        121.07        141.61         4.09 o                         
  -8   4  10         27.44         27.79         2.19 o                         
  -7   4  10        303.26        358.07         7.09 o                         
  -6   4  10       2964.01       3017.77        27.86 o                         
  -5   4  10         21.10         17.93         1.64 o                         
  -4   4  10          3.87          5.04         1.22 o                         
  -3   4  10         73.54         59.06         1.93 o                         
  -2   4  10          0.12         -0.31         0.82 o                         
  -1   4  10          3.06          4.31         0.83 o                         
   0   4  10        224.91        214.89         3.27 o                         
   1   4  10          1.84          0.09         0.97 o                         
   2   4  10         62.81         68.88         2.27 o                         
   3   4  10        157.77        164.62         3.56 o                         
   4   4  10        104.08        134.27         3.62 o                         
   5   4  10        381.54        364.87         5.49 o                         
   6   4  10        171.07        162.60         3.98 o                         
   7   4  10         74.65         69.44         3.09 o                         
   8   4  10         96.20         96.58         3.96 o                         
   9   4  10         21.66         19.48         2.66 o                         
  10   4  10         32.05         27.01         3.33 o                         
  11   4  10          2.56          1.97         2.59 o                         
  12   4  10          0.01          1.24         2.40 o                         
 -12   5  10          6.92          6.21         2.72 o                         
 -11   5  10         77.85         90.96         5.39 o                         
 -10   5  10        377.37        429.60         9.14 o                         
  -9   5  10        112.35        141.32         5.51 o                         
  -8   5  10        121.65        129.57         4.13 o                         
  -7   5  10         62.05         61.16         3.03 o                         
  -6   5  10         29.82         39.74         2.53 o                         
  -5   5  10          0.84         -0.19         1.26 o                         
  -4   5  10        303.82        278.03         4.27 o                         
  -3   5  10         39.12         35.53         1.89 o                         
  -2   5  10        167.57        150.48         2.83 o                         
  -1   5  10          1.35          0.23         0.88 o                         
   0   5  10         32.01         28.80         1.86 o                         
   1   5  10          3.72          3.20         1.19 o                         
   2   5  10        601.71        525.91         8.48 o                         
   3   5  10         21.96         20.20         2.08 o                         
   4   5  10         19.67         14.59         1.65 o                         
   5   5  10          1.06          2.24         1.61 o                         
   6   5  10         10.70          8.67         1.80 o                         
   7   5  10         89.05         91.26         4.45 o                         
   8   5  10        124.76        128.02         5.12 o                         
   9   5  10          2.25          0.74         2.35 o                         
  10   5  10          0.25          1.44         2.22 o                         
  11   5  10          2.14          1.52         2.66 o                         
 -11   6  10          9.15          6.63         3.00 o                         
 -10   6  10         13.95         10.00         2.62 o                         
  -9   6  10          2.43          0.30         2.20 o                         
  -8   6  10          1.06          0.96         2.16 o                         
  -7   6  10          3.05          3.74         1.66 o                         
  -6   6  10          1.10         -0.05         1.75 o                         
  -5   6  10          5.01          4.34         1.51 o                         
  -4   6  10         26.77         24.61         1.81 o                         
  -3   6  10         77.51         78.63         2.68 o                         
  -2   6  10          0.14          0.41         1.08 o                         
  -1   6  10         54.83         51.79         2.07 o                         
   0   6  10        131.50        141.12         4.67 o                         
   1   6  10        125.45        116.44         4.66 o                         
   2   6  10          0.28         -0.82         1.83 o                         
   3   6  10         22.55         13.46         2.59 o                         
   4   6  10          3.33          0.47         1.95 o                         
   5   6  10          0.02         -0.77         1.98 o                         
   6   6  10         10.10          6.77         2.47 o                         
   7   6  10          5.58          9.83         2.60 o                         
   8   6  10          4.71         -0.57         2.29 o                         
   9   6  10          5.16          1.74         2.54 o                         
  -8   7  10         24.34         28.75         3.62 o                         
  -7   7  10          0.65          1.14         2.48 o                         
  -6   7  10         14.39         12.15         2.85 o                         
  -5   7  10          0.11         -1.88         1.88 o                         
  -4   7  10          0.34         -0.73         1.74 o                         
  -3   7  10          0.69          0.11         1.60 o                         
  -2   7  10         20.51         19.34         1.81 o                         
  -1   7  10         91.74        111.27         5.78 o                         
   0   7  10          1.23          2.30         1.87 o                         
   1   7  10          0.00         -0.23         1.82 o                         
   2   7  10          1.96         -1.25         1.89 o                         
   3   7  10          0.68          0.99         2.28 o                         
   4   7  10         18.15         10.55         3.25 o                         
   5   7  10          0.08         -2.28         2.28 o                         
   6   7  10          5.59          2.40         2.45 o                         
   7   7  10          5.16          2.61         2.66 o                         
  -4   8  10        131.26        127.32        11.90 o                         
  -3   8  10         18.95         20.00         3.67 o                         
  -2   8  10         34.91         35.81         4.64 o                         
  -1   8  10          9.62          5.40         2.25 o                         
   0   8  10        134.77        159.52         9.93 o                         
   1   8  10         23.28         13.79         2.62 o                         
   2   8  10         14.03          8.89         2.53 o                         
   3   8  10          3.03          8.76        11.99 o                         
 -15   1  11          1.45          5.03         3.22 o                         
 -14   1  11         55.06         46.44         6.69 o                         
 -13   1  11          4.58          5.82         2.44 o                         
 -12   1  11         23.97         25.39         2.29 o                         
 -11   1  11        147.12        172.46         5.35 o                         
 -10   1  11       1246.79       1348.08        14.04 o                         
  -9   1  11         99.04        102.86         3.22 o                         
  -8   1  11       1574.08       1658.76        15.44 o                         
  -7   1  11        203.59        197.47         3.55 o                         
  -6   1  11          2.89          3.55         0.92 o                         
  -5   1  11          5.54          4.25         0.70 o                         
  -4   1  11          4.86          8.77         0.73 o                         
  -3   1  11         76.78         72.35         1.73 o                         
  -2   1  11         39.88         52.00         1.34 o                         
  -1   1  11        558.26        575.09         4.93 o                         
   0   1  11        939.69        909.73         7.28 o                         
   1   1  11        553.56        530.77         4.99 o                         
   2   1  11       1308.01       1357.90        10.50 o                         
   3   1  11         32.75         30.47         1.48 o                         
   4   1  11         60.86         52.28         2.14 o                         
   5   1  11        133.11        133.23         4.34 o                         
   6   1  11         27.47         29.01         2.15 o                         
   7   1  11          6.12          6.49         1.70 o                         
   8   1  11         16.20         17.57         2.16 o                         
   9   1  11         26.04         26.72         2.50 o                         
  10   1  11          5.52          1.22         1.80 o                         
  11   1  11          2.66          2.25         1.91 o                         
  12   1  11         19.99         14.26         2.29 o                         
  13   1  11          1.26          1.03         2.34 o                         
  14   1  11         21.15         16.40         3.01 o                         
 -15   2  11          1.46          0.51         2.92 o                         
 -14   2  11         47.87         39.10         5.57 o                         
 -13   2  11          0.00          0.41         2.21 o                         
 -12   2  11        128.70        139.74         5.75 o                         
 -11   2  11         52.97         61.14         3.30 o                         
 -10   2  11          5.08          4.98         1.67 o                         
  -9   2  11        863.06        893.51         9.62 o                         
  -8   2  11          0.19          0.34         1.07 o                         
  -7   2  11         49.13         45.73         1.71 o                         
  -6   2  11        235.59        224.30         3.54 o                         
  -5   2  11         85.47         70.97         1.98 o                         
  -4   2  11         32.52         26.12         1.21 o                         
  -3   2  11        313.50        322.63         3.63 o                         
  -2   2  11          0.42         -0.27         0.63 o                         
  -1   2  11        683.06        661.35         5.32 o                         
   0   2  11        152.98        135.40         2.32 o                         
   1   2  11         17.17         14.08         1.07 o                         
   2   2  11        140.28        137.79         2.69 o                         
   3   2  11        239.02        247.36         3.48 o                         
   4   2  11         45.69         44.31         1.86 o                         
   5   2  11         17.55         20.14         1.68 o                         
   6   2  11         19.95         23.01         1.88 o                         
   7   2  11         14.58         11.96         1.68 o                         
   8   2  11          0.02          0.69         1.45 o                         
   9   2  11         42.10         43.71         2.38 o                         
  10   2  11          0.10          0.62         1.96 o                         
  11   2  11          0.11         -1.98         1.98 o                         
  12   2  11          1.78          0.85         2.15 o                         
  13   2  11         11.16          7.39         2.67 o                         
 -14   3  11         77.08         70.27         4.68 o                         
 -13   3  11         21.46         18.85         2.95 o                         
 -12   3  11          5.15          5.21         2.34 o                         
 -11   3  11         10.80          8.52         2.35 o                         
 -10   3  11         31.33         39.50         3.05 o                         
  -9   3  11         70.02         68.36         3.21 o                         
  -8   3  11         58.86         56.01         2.60 o                         
  -7   3  11          2.56          0.97         1.32 o                         
  -6   3  11        593.69        590.96         7.82 o                         
  -5   3  11          8.66         12.07         1.18 o                         
  -4   3  11       1890.08       1874.39        19.45 o                         
  -3   3  11       1239.23       1170.87        11.77 o                         
  -2   3  11         26.55         29.10         1.40 o                         
  -1   3  11         64.74         72.07         2.52 o                         
   0   3  11          0.54          1.10         0.87 o                         
   1   3  11          0.81         -0.15         0.88 o                         
   2   3  11          0.17          0.24         1.00 o                         
   3   3  11         56.67         52.60         2.11 o                         
   4   3  11         10.68          6.64         1.26 o                         
   5   3  11          0.00         -0.22         0.95 o                         
   6   3  11         33.06         34.53         1.67 o                         
   7   3  11          1.65          2.28         1.40 o                         
   8   3  11         23.79         22.48         2.96 o                         
   9   3  11         27.27         28.56         3.06 o                         
  10   3  11          7.46          9.31         2.55 o                         
  11   3  11          1.56          2.45         2.40 o                         
  12   3  11          0.00         -2.32         2.32 o                         
  13   3  11          8.16          3.65         2.65 o                         
 -13   4  11          0.13         -1.90         2.68 o                         
 -12   4  11         16.99         21.24         2.90 o                         
 -11   4  11          5.25          3.72         2.03 o                         
 -10   4  11          0.17         -0.01         1.72 o                         
  -9   4  11         68.34         85.19         3.56 o                         
  -8   4  11        176.72        193.96         4.04 o                         
  -7   4  11        995.24       1094.22        12.74 o                         
  -6   4  11          3.35          2.40         1.39 o                         
  -5   4  11        658.36        659.01         8.62 o                         
  -4   4  11         71.42         54.50         2.21 o                         
  -3   4  11        377.98        384.64         5.09 o                         
  -2   4  11         42.18         35.03         1.55 o                         
  -1   4  11         37.37         38.15         1.74 o                         
   0   4  11          0.31          0.31         1.00 o                         
   1   4  11        105.24        101.97         2.76 o                         
   2   4  11          3.59          3.11         1.18 o                         
   3   4  11        172.44        151.95         4.16 o                         
   4   4  11          8.41          9.59         1.62 o                         
   5   4  11        396.99        355.45         5.55 o                         
   6   4  11         13.64         12.17         1.79 o                         
   7   4  11         33.81         33.00         2.46 o                         
   8   4  11        130.32        135.19         5.57 o                         
   9   4  11          3.41          0.38         2.12 o                         
  10   4  11         15.98         14.84         2.77 o                         
  11   4  11          3.73          0.18         2.61 o                         
  12   4  11          2.58          1.47         2.52 o                         
 -12   5  11         23.54         14.48         2.96 o                         
 -11   5  11        161.97        191.43        10.17 o                         
 -10   5  11          8.34         10.36         2.39 o                         
  -9   5  11          0.03          0.88         2.02 o                         
  -8   5  11         50.98         56.46         3.41 o                         
  -7   5  11         17.01         16.85         1.97 o                         
  -6   5  11        218.55        224.15         5.02 o                         
  -5   5  11          0.96          3.09         1.42 o                         
  -4   5  11         70.90         81.10         3.34 o                         
  -3   5  11        192.18        175.45         3.78 o                         
  -2   5  11         23.94         24.97         1.51 o                         
  -1   5  11         61.97         61.63         2.47 o                         
   0   5  11         16.22          9.92         1.36 o                         
   1   5  11         14.63          6.05         1.38 o                         
   2   5  11          4.59          2.37         1.48 o                         
   3   5  11         56.40         53.24         2.87 o                         
   4   5  11        237.86        221.44         5.03 o                         
   5   5  11         34.11         33.71         2.57 o                         
   6   5  11         89.11         74.30         3.33 o                         
   7   5  11        178.56        191.43         6.95 o                         
   8   5  11          1.70          0.40         2.42 o                         
   9   5  11          0.06         -0.32         2.66 o                         
  10   5  11         21.91         19.32         3.47 o                         
  11   5  11         28.87         11.45         3.30 o                         
 -11   6  11         90.02        108.54        24.99 o                         
 -10   6  11         30.27         29.42         3.53 o                         
  -9   6  11         18.96         18.52         2.87 o                         
  -8   6  11          0.67         -0.62         1.99 o                         
  -7   6  11          2.45          0.10         1.87 o                         
  -6   6  11          2.50          1.42         1.67 o                         
  -5   6  11         24.74         20.72         2.18 o                         
  -4   6  11          0.21         -1.33         1.33 o                         
  -3   6  11          1.61          2.00         1.21 o                         
  -2   6  11          4.19          4.08         1.20 o                         
  -1   6  11          5.98          1.80         1.33 o                         
   0   6  11         56.98         64.99         3.68 o                         
   1   6  11          0.24         -0.66         1.97 o                         
   2   6  11          3.84          1.96         2.09 o                         
   3   6  11          4.31          8.62         2.29 o                         
   4   6  11          4.97          6.65         2.40 o                         
   5   6  11          0.63          0.70         2.16 o                         
   6   6  11         13.80         12.17         2.87 o                         
   7   6  11          4.15          4.31         2.71 o                         
   8   6  11          1.35          1.17         2.49 o                         
   9   6  11         20.15         10.17         3.03 o                         
  -8   7  11          5.18          3.12         2.87 o                         
  -7   7  11         11.96         13.82         3.34 o                         
  -6   7  11         11.80         10.25         2.63 o                         
  -5   7  11          3.66          5.40         2.20 o                         
  -4   7  11          0.08         -0.37         1.74 o                         
  -3   7  11         13.05         12.25         1.92 o                         
  -2   7  11          1.14          1.27         1.38 o                         
  -1   7  11         44.01         44.06         3.83 o                         
   0   7  11          9.98          8.50         2.08 o                         
   1   7  11          8.50          7.95         2.13 o                         
   2   7  11          0.40          1.54         2.28 o                         
   3   7  11         20.30         17.66         3.00 o                         
   4   7  11          0.50         -1.53         2.22 o                         
   5   7  11          0.86          0.25         2.41 o                         
   6   7  11          2.73         -0.63         2.40 o                         
  -3   8  11          0.54         -2.46         3.22 o                         
  -2   8  11         26.52         20.93         4.34 o                         
  -1   8  11         60.44         46.93         6.76 o                         
   0   8  11        168.96        143.87        12.99 o                         
   1   8  11          5.88          4.14         2.37 o                         
 -15   0  12         22.71         16.12         5.86 o                         
 -14   0  12          0.57         -2.77         3.96 o                         
 -13   0  12         16.74         19.61         5.02 o                         
 -12   0  12         47.35         47.95         5.51 o                         
 -11   0  12        945.45       1068.61        21.79 o                         
 -10   0  12       1261.05       1392.00        20.28 o                         
  -9   0  12         12.66         11.61         1.90 o                         
  -8   0  12       1034.77       1075.59        14.75 o                         
  -7   0  12         78.87         80.76         2.68 o                         
  -6   0  12         43.44         38.80         2.06 o                         
  -5   0  12        158.62        157.13         3.30 o                         
  -4   0  12         68.33         73.67         2.22 o                         
  -3   0  12        872.83        879.28         9.56 o                         
  -2   0  12         25.42         27.84         1.71 o                         
  -1   0  12          1.05          0.75         1.00 o                         
   0   0  12        259.70        248.25         4.50 o                         
   1   0  12       1338.65       1316.43        14.46 o                         
   2   0  12       7311.48       7444.62        71.40 o                         
   3   0  12        192.89        203.34         4.41 o                         
   4   0  12         21.75         17.95         2.12 o                         
   5   0  12         56.21         59.56         3.52 o                         
   6   0  12         48.59         55.77         3.69 o                         
   7   0  12          0.78         -1.81         2.38 o                         
   8   0  12         44.55         42.42         3.96 o                         
   9   0  12         93.09        107.59         5.66 o                         
  10   0  12         38.76         47.64         4.30 o                         
  11   0  12          0.03         -1.76         2.54 o                         
  12   0  12        169.75        195.24         8.95 o                         
  13   0  12          0.02         -0.97         2.99 o                         
 -15   1  12         24.96         10.27         3.74 o                         
 -14   1  12          8.14          3.83         2.70 o                         
 -13   1  12         19.05         17.86         2.77 o                         
 -12   1  12         53.45         53.14         2.82 o                         
 -11   1  12        294.01        314.45         5.55 o                         
 -10   1  12          8.33          5.41         1.60 o                         
  -9   1  12        483.91        516.69         7.24 o                         
  -8   1  12         96.08        100.82         3.30 o                         
  -7   1  12        514.58        542.47         8.01 o                         
  -6   1  12        740.91        737.96         7.58 o                         
  -5   1  12        398.82        349.99         3.77 o                         
  -4   1  12         86.64         89.64         1.95 o                         
  -3   1  12        284.88        298.92         3.34 o                         
  -2   1  12         67.51         63.50         1.52 o                         
  -1   1  12         77.89         89.71         1.89 o                         
   0   1  12         36.65         34.73         1.35 o                         
   1   1  12        402.39        420.59         4.39 o                         
   2   1  12         45.68         41.83         1.61 o                         
   3   1  12        254.79        250.67         3.81 o                         
   4   1  12         13.44         11.89         1.50 o                         
   5   1  12        288.67        283.53         5.09 o                         
   6   1  12          7.63          6.10         1.59 o                         
   7   1  12          7.52          7.99         1.83 o                         
   8   1  12          4.45          3.28         1.82 o                         
   9   1  12          1.64         -1.68         1.75 o                         
  10   1  12         37.16         41.80         2.87 o                         
  11   1  12          1.00         -1.81         1.81 o                         
  12   1  12          6.31          4.69         2.34 o                         
  13   1  12         56.42         48.30         3.85 o                         
 -15   2  12         24.61         16.07         3.76 o                         
 -14   2  12          6.56          4.72         2.86 o                         
 -13   2  12         28.72         20.09         3.26 o                         
 -12   2  12         31.95         25.28         2.92 o                         
 -11   2  12         72.14         76.95         4.11 o                         
 -10   2  12         45.36         44.02         2.78 o                         
  -9   2  12         18.87         16.27         1.77 o                         
  -8   2  12        119.61        125.77         2.94 o                         
  -7   2  12       1325.51       1326.48        13.23 o                         
  -6   2  12        155.53        150.36         3.10 o                         
  -5   2  12        546.62        559.63         6.36 o                         
  -4   2  12         73.56         71.96         2.01 o                         
  -3   2  12        200.89        193.94         2.97 o                         
  -2   2  12          1.64          0.67         0.68 o                         
  -1   2  12        805.75        703.74         5.61 o                         
   0   2  12        374.61        333.66         3.76 o                         
   1   2  12         56.42         53.61         2.26 o                         
   2   2  12          0.16          0.36         1.02 o                         
   3   2  12         66.15         67.74         1.91 o                         
   4   2  12          2.23          2.44         1.06 o                         
   5   2  12         97.80         98.76         2.92 o                         
   6   2  12          0.78          2.82         1.41 o                         
   7   2  12         48.56         46.25         2.57 o                         
   8   2  12          4.92          0.34         1.58 o                         
   9   2  12         31.57         28.74         2.23 o                         
  10   2  12          0.15          0.55         1.52 o                         
  11   2  12          0.10         -1.52         2.10 o                         
  12   2  12          6.79          6.33         2.48 o                         
  13   2  12          7.38          2.58         2.65 o                         
 -14   3  12          4.14          1.51         2.85 o                         
 -13   3  12          2.76          0.88         2.38 o                         
 -12   3  12          0.47          1.33         2.21 o                         
 -11   3  12         10.23          8.97         2.42 o                         
 -10   3  12          0.57         -1.01         1.77 o                         
  -9   3  12          0.68          0.45         1.42 o                         
  -8   3  12          9.55          9.77         1.76 o                         
  -7   3  12          7.92         10.55         1.62 o                         
  -6   3  12        304.10        306.66         5.89 o                         
  -5   3  12        115.21        111.85         3.14 o                         
  -4   3  12       2301.49       2330.40        20.92 o                         
  -3   3  12          0.46          0.18         0.88 o                         
  -2   3  12        477.83        467.64         5.15 o                         
  -1   3  12          0.67         -0.83         0.83 o                         
   0   3  12        145.73        122.95         2.70 o                         
   1   3  12         15.90         13.22         1.25 o                         
   2   3  12          5.80          4.11         1.22 o                         
   3   3  12         20.22         25.89         1.69 o                         
   4   3  12        110.46        110.92         2.99 o                         
   5   3  12         34.15         32.92         2.01 o                         
   6   3  12        172.58        167.53         3.43 o                         
   7   3  12         12.05          9.36         1.36 o                         
   8   3  12        122.64        127.62         4.14 o                         
   9   3  12          5.22          6.80         2.53 o                         
  10   3  12          5.05         -0.42         2.22 o                         
  11   3  12          0.07          1.22         2.48 o                         
  12   3  12          0.36         -0.44         2.49 o                         
 -13   4  12          5.77          6.44         2.77 o                         
 -12   4  12          1.21         -0.50         2.08 o                         
 -11   4  12         56.93         56.81         3.30 o                         
 -10   4  12          6.13          3.88         1.86 o                         
  -9   4  12          0.07         -1.29         1.72 o                         
  -8   4  12        254.32        287.43         5.26 o                         
  -7   4  12        313.61        358.72         7.08 o                         
  -6   4  12          0.00          1.85         1.78 o                         
  -5   4  12        511.15        514.70         6.88 o                         
  -4   4  12         27.44         28.14         1.86 o                         
  -3   4  12       1391.31       1400.30        13.40 o                         
  -2   4  12         83.01         86.18         2.51 o                         
  -1   4  12        191.42        197.82         3.50 o                         
   0   4  12         44.39         38.45         1.91 o                         
   1   4  12          8.25         10.92         1.51 o                         
   2   4  12         60.20         64.57         2.39 o                         
   3   4  12         22.50         19.08         1.65 o                         
   4   4  12        109.74         97.01         3.01 o                         
   5   4  12          7.82          7.73         1.65 o                         
   6   4  12          2.76          0.82         1.58 o                         
   7   4  12         23.51         19.09         2.11 o                         
   8   4  12        186.75        191.76         5.76 o                         
   9   4  12         65.78         63.36         3.81 o                         
  10   4  12          1.12         -0.32         2.34 o                         
  11   4  12          6.21          6.76         2.53 o                         
 -12   5  12         31.26         22.80         3.97 o                         
 -11   5  12        113.76        153.97         8.58 o                         
 -10   5  12         14.12         16.59         2.67 o                         
  -9   5  12         12.01          9.66         2.44 o                         
  -8   5  12         46.45         49.54         3.36 o                         
  -7   5  12        268.11        288.29         7.78 o                         
  -6   5  12         65.19         74.76         3.46 o                         
  -5   5  12         42.55         40.98         2.31 o                         
  -4   5  12        104.90        104.95         3.38 o                         
  -3   5  12         60.47         55.02         2.10 o                         
  -2   5  12        144.60        130.85         2.75 o                         
  -1   5  12        345.98        342.67         5.26 o                         
   0   5  12         14.96         14.39         1.55 o                         
   1   5  12         50.01         56.24         2.49 o                         
   2   5  12          2.76          1.28         1.47 o                         
   3   5  12         32.00         28.70         2.16 o                         
   4   5  12          0.01         -1.37         1.37 o                         
   5   5  12        210.81        199.06         4.66 o                         
   6   5  12         34.71         28.53         2.36 o                         
   7   5  12         48.05         37.57         3.71 o                         
   8   5  12          0.03          0.06         2.55 o                         
   9   5  12          0.12          0.20         2.51 o                         
  10   5  12         23.74         12.62         3.29 o                         
 -10   6  12         20.67         12.36         2.96 o                         
  -9   6  12         77.52         78.34         5.94 o                         
  -8   6  12         39.07         46.29         3.96 o                         
  -7   6  12          3.86          0.72         2.03 o                         
  -6   6  12         62.43         78.19         3.83 o                         
  -5   6  12          5.37          4.46         2.14 o                         
  -4   6  12         83.01        106.65         3.79 o                         
  -3   6  12          6.69          6.60         1.36 o                         
  -2   6  12         11.80          8.61         1.58 o                         
  -1   6  12         61.09         62.19         2.64 o                         
   0   6  12        200.44        206.82         5.83 o                         
   1   6  12          0.47          0.09         2.03 o                         
   2   6  12         40.56         32.45         3.19 o                         
   3   6  12         21.73         16.23         2.69 o                         
   4   6  12         12.67          8.25         2.68 o                         
   5   6  12         12.66          7.78         2.51 o                         
   6   6  12          2.75          2.25         2.54 o                         
   7   6  12          6.99          6.31         2.87 o                         
   8   6  12          0.25         -0.73         2.58 o                         
  -8   7  12         83.18        129.78        28.11 o                         
  -7   7  12         10.91         13.08         3.91 o                         
  -6   7  12          6.55          7.36         2.55 o                         
  -5   7  12         27.65         32.32         3.13 o                         
  -4   7  12          4.31          2.81         1.84 o                         
  -3   7  12          6.18          4.83         1.95 o                         
  -2   7  12          0.16         -0.69         1.63 o                         
  -1   7  12          0.48         -0.85         1.73 o                         
   0   7  12          4.66          1.30         1.91 o                         
   1   7  12         20.31         24.71         3.09 o                         
   2   7  12        178.50        204.64         9.16 o                         
   3   7  12         62.97         74.12         4.90 o                         
   4   7  12         24.32         17.32         4.09 o                         
   5   7  12          9.68          8.15         2.80 o                         
   6   7  12          3.57          4.00         2.88 o                         
 -15   1  13          6.88          1.42         3.69 o                         
 -14   1  13         16.07         11.35         2.84 o                         
 -13   1  13         24.62         17.68         3.12 o                         
 -12   1  13         48.89         50.46         3.42 o                         
 -11   1  13          0.03          2.73         1.76 o                         
 -10   1  13        271.32        301.13         5.79 o                         
  -9   1  13        123.04        129.75         3.94 o                         
  -8   1  13        267.18        283.02         4.84 o                         
  -7   1  13       2110.63       2164.22        19.77 o                         
  -6   1  13         90.09         89.28         2.23 o                         
  -5   1  13       1439.02       1463.42        11.82 o                         
  -4   1  13        195.95        183.86         2.95 o                         
  -3   1  13        210.23        187.52         2.54 o                         
  -2   1  13          0.04         -0.03         0.70 o                         
  -1   1  13        275.51        281.12         3.29 o                         
   0   1  13        353.97        332.58         3.84 o                         
   1   1  13        190.61        172.20         2.96 o                         
   2   1  13        123.09        116.25         2.84 o                         
   3   1  13          1.38          0.56         1.18 o                         
   4   1  13        850.85        837.09         9.35 o                         
   5   1  13        968.29       1023.39        12.03 o                         
   6   1  13          4.20          2.97         1.48 o                         
   7   1  13         15.74         19.33         2.12 o                         
   8   1  13          0.05         -0.36         1.78 o                         
   9   1  13          0.31         -0.34         1.83 o                         
  10   1  13          7.99          7.86         2.11 o                         
  11   1  13          2.15         -0.92         1.91 o                         
  12   1  13         13.38         13.45         2.63 o                         
  13   1  13          0.43         -0.09         2.47 o                         
 -15   2  13         23.06         21.53         6.82 o                         
 -14   2  13          1.71         -0.31         2.73 o                         
 -13   2  13         59.81         47.15         5.01 o                         
 -12   2  13          4.77          7.10         2.47 o                         
 -11   2  13         55.16         50.23         3.19 o                         
 -10   2  13         39.74         33.49         2.54 o                         
  -9   2  13         41.96         41.60         2.41 o                         
  -8   2  13        602.68        630.34         8.41 o                         
  -7   2  13          0.00          1.49         1.21 o                         
  -6   2  13       2266.47       2252.51        20.60 o                         
  -5   2  13          2.74          2.26         0.98 o                         
  -4   2  13       1209.29       1122.64         9.99 o                         
  -3   2  13        271.13        268.57         3.79 o                         
  -2   2  13         28.17         24.02         1.39 o                         
  -1   2  13       1757.82       1615.19        12.22 o                         
   0   2  13         33.54         35.63         1.58 o                         
   1   2  13         46.45         45.23         2.07 o                         
   2   2  13        328.45        312.29         4.75 o                         
   3   2  13         39.65         38.68         2.10 o                         
   4   2  13         74.14         76.96         2.50 o                         
   5   2  13         40.82         43.21         2.23 o                         
   6   2  13         13.92         14.02         1.70 o                         
   7   2  13          6.27          5.87         1.61 o                         
   8   2  13         97.39         99.91         3.54 o                         
   9   2  13          4.84          5.29         1.81 o                         
  10   2  13          5.28          3.80         1.99 o                         
  11   2  13         18.36         21.79         2.96 o                         
  12   2  13          7.91          6.98         2.70 o                         
  13   2  13         11.37          5.33         2.85 o                         
 -14   3  13         75.87         65.96         6.23 o                         
 -13   3  13          1.57          0.67         2.54 o                         
 -12   3  13         39.72         42.45         4.42 o                         
 -11   3  13         61.24         64.26         3.90 o                         
 -10   3  13          7.53          3.18         1.66 o                         
  -9   3  13         16.35         14.51         2.21 o                         
  -8   3  13         24.34         25.57         2.39 o                         
  -7   3  13          8.47          8.09         1.75 o                         
  -6   3  13         25.20         18.93         1.91 o                         
  -5   3  13        442.87        440.20         6.53 o                         
  -4   3  13       1009.00       1005.86        10.25 o                         
  -3   3  13        799.95        771.91         8.42 o                         
  -2   3  13         13.55          9.96         1.24 o                         
  -1   3  13       1074.00       1003.17         9.48 o                         
   0   3  13       1030.92        978.73         9.22 o                         
   1   3  13         28.69         24.62         1.67 o                         
   2   3  13         24.35         22.12         1.73 o                         
   3   3  13          2.17          0.28         1.19 o                         
   4   3  13          0.00          1.26         1.26 o                         
   5   3  13          8.57          5.00         1.56 o                         
   6   3  13         63.46         65.40         2.83 o                         
   7   3  13         87.46         84.30         4.13 o                         
   8   3  13          0.03          2.35         1.48 o                         
   9   3  13          1.96          0.89         2.27 o                         
  10   3  13          3.43         -1.92         2.25 o                         
  11   3  13          9.07         10.32         2.84 o                         
  12   3  13          7.36          3.92         2.81 o                         
 -13   4  13          2.57          2.24         2.67 o                         
 -12   4  13          0.00          2.07         2.25 o                         
 -11   4  13          0.59          0.87         1.99 o                         
 -10   4  13          0.00         -1.62         1.81 o                         
  -9   4  13          7.46          8.79         1.82 o                         
  -8   4  13         44.59         53.24         2.72 o                         
  -7   4  13          1.07         -0.09         1.39 o                         
  -6   4  13          4.88          5.58         1.54 o                         
  -5   4  13        218.17        226.10         4.75 o                         
  -4   4  13       1265.74       1306.39        13.69 o                         
  -3   4  13         46.80         49.26         2.05 o                         
  -2   4  13         69.45         71.79         2.40 o                         
  -1   4  13          4.88          3.68         1.24 o                         
   0   4  13         65.69         63.92         2.43 o                         
   1   4  13        141.97        134.45         4.09 o                         
   2   4  13         41.52         37.32         2.05 o                         
   3   4  13          7.40          9.18         1.53 o                         
   4   4  13         14.40         14.20         1.63 o                         
   5   4  13          3.13          1.67         1.65 o                         
   6   4  13         72.89         68.87         3.27 o                         
   7   4  13          8.32          9.08         1.83 o                         
   8   4  13        166.42        165.81         7.08 o                         
   9   4  13          4.67          3.06         2.23 o                         
  10   4  13         22.82         18.62         2.82 o                         
  11   4  13          8.29          1.55         2.65 o                         
 -12   5  13         30.28         33.61         4.93 o                         
 -11   5  13         13.42         12.40         2.66 o                         
 -10   5  13         42.96         37.12         3.58 o                         
  -9   5  13          4.00          5.63         2.36 o                         
  -8   5  13         23.10         29.32         2.90 o                         
  -7   5  13         31.34         29.62         2.96 o                         
  -6   5  13         54.53         58.30         3.15 o                         
  -5   5  13          0.17          1.48         1.38 o                         
  -4   5  13         31.05         27.35         1.95 o                         
  -3   5  13          7.07          4.24         1.19 o                         
  -2   5  13        108.56        102.41         3.22 o                         
  -1   5  13        117.52        123.77         3.63 o                         
   0   5  13        175.78        171.73         3.99 o                         
   1   5  13          0.00         -1.32         1.32 o                         
   2   5  13          6.77          3.45         1.50 o                         
   3   5  13          2.21          2.97         1.63 o                         
   4   5  13          5.04          4.03         1.66 o                         
   5   5  13         68.00         63.76         3.63 o                         
   6   5  13         15.75         12.38         2.48 o                         
   7   5  13         40.75         31.33         3.16 o                         
   8   5  13          0.01          0.99         2.18 o                         
   9   5  13          3.10          1.00         2.81 o                         
  10   5  13         39.17         18.84         3.90 o                         
 -10   6  13         51.74         51.46         5.04 o                         
  -9   6  13         71.94         74.63         7.57 o                         
  -8   6  13         79.18         98.87         4.79 o                         
  -7   6  13         18.72          8.92         2.42 o                         
  -6   6  13         76.62         89.41         5.57 o                         
  -5   6  13          1.41          1.86         2.01 o                         
  -4   6  13         71.46         80.90         3.68 o                         
  -3   6  13          0.06         -0.82         1.34 o                         
  -2   6  13         48.23         43.48         2.50 o                         
  -1   6  13         87.39         90.02         3.98 o                         
   0   6  13         32.17         29.68         2.18 o                         
   1   6  13         28.96         27.71         3.25 o                         
   2   6  13         26.44         26.44         3.13 o                         
   3   6  13          1.55          3.06         2.42 o                         
   4   6  13          0.93         -0.32         2.45 o                         
   5   6  13         50.00         54.61         4.52 o                         
   6   6  13         11.10         12.34         3.00 o                         
   7   6  13         25.65         18.50         3.65 o                         
   8   6  13          2.07          2.35         2.87 o                         
  -7   7  13          0.98          1.72         2.80 o                         
  -6   7  13          2.35          0.58         2.52 o                         
  -5   7  13          7.13          5.32         2.73 o                         
  -4   7  13         11.43          8.02         2.89 o                         
  -3   7  13          5.11          1.42         1.92 o                         
  -2   7  13         27.76         26.49         2.42 o                         
  -1   7  13         41.97         59.52         4.24 o                         
   0   7  13         18.52         16.31         2.53 o                         
   1   7  13          0.05         -0.95         2.34 o                         
   2   7  13        348.65        462.28        11.87 o                         
   3   7  13        115.48        134.55         8.68 o                         
   4   7  13         59.57         57.41         6.75 o                         
   5   7  13          7.91          5.40         2.87 o                         
 -15   0  14         16.66         11.98         5.77 o                         
 -14   0  14          9.57          4.15         4.82 o                         
 -13   0  14          0.07         -3.21         3.49 o                         
 -12   0  14          9.51         11.90         3.83 o                         
 -11   0  14         47.43         44.94         5.04 o                         
 -10   0  14        100.25        107.57         6.94 o                         
  -9   0  14         24.07         19.37         3.59 o                         
  -8   0  14        153.58        161.31         5.99 o                         
  -7   0  14         37.59         32.13         2.94 o                         
  -6   0  14         52.38         54.85         2.58 o                         
  -5   0  14         86.35         68.85         2.74 o                         
  -4   0  14         99.29         94.12         2.84 o                         
  -3   0  14         66.90         92.11         3.05 o                         
  -2   0  14        809.82        854.31        10.43 o                         
  -1   0  14         78.71         66.42         2.87 o                         
   0   0  14          0.82          0.65         1.30 o                         
   1   0  14        396.86        416.84         8.03 o                         
   2   0  14        204.01        209.70         5.37 o                         
   3   0  14         34.21         36.61         2.67 o                         
   4   0  14         71.20         61.41         3.71 o                         
   5   0  14        751.58        785.47        13.08 o                         
   6   0  14          0.00          1.50         2.52 o                         
   7   0  14        109.28        134.85         6.87 o                         
   8   0  14         62.81         72.87         5.64 o                         
   9   0  14         10.12          7.85         2.92 o                         
  10   0  14         28.44         38.41         4.23 o                         
  11   0  14          5.22          6.88         3.26 o                         
  12   0  14         14.26         13.61         3.64 o                         
  13   0  14         29.42         15.46         5.36 o                         
 -15   1  14          3.08          1.18         3.59 o                         
 -14   1  14         11.04          7.92         3.48 o                         
 -13   1  14         36.61         30.03         4.26 o                         
 -12   1  14          0.50          1.54         2.21 o                         
 -11   1  14          1.87          0.99         1.63 o                         
 -10   1  14         82.23         82.16         3.37 o                         
  -9   1  14        360.88        366.49         6.21 o                         
  -8   1  14        597.85        597.27         7.84 o                         
  -7   1  14        335.76        335.18         5.04 o                         
  -6   1  14         46.79         51.22         1.83 o                         
  -5   1  14        110.93        102.91         2.44 o                         
  -4   1  14        195.20        194.47         3.23 o                         
  -3   1  14          1.03          1.67         0.75 o                         
  -2   1  14         83.19         68.41         1.88 o                         
  -1   1  14          0.67          0.29         0.84 o                         
   0   1  14        157.38        168.21         2.92 o                         
   1   1  14          9.73          8.48         1.17 o                         
   2   1  14         81.35         72.54         2.79 o                         
   3   1  14          0.01          1.52         1.32 o                         
   4   1  14        619.95        613.70         8.24 o                         
   5   1  14        298.28        319.08         5.91 o                         
   6   1  14         17.72         16.71         1.89 o                         
   7   1  14          5.69          5.26         1.84 o                         
   8   1  14         48.90         52.01         3.22 o                         
   9   1  14         19.23         18.39         2.55 o                         
  10   1  14          0.02         -1.82         1.82 o                         
  11   1  14          5.92          2.67         2.15 o                         
  12   1  14          5.26          1.80         2.20 o                         
  13   1  14          3.08          0.83         2.69 o                         
 -14   2  14        128.15        142.12        14.83 o                         
 -13   2  14          3.26          5.46         2.93 o                         
 -12   2  14         43.65         35.95         3.72 o                         
 -11   2  14          0.00          0.60         1.91 o                         
 -10   2  14          1.73          0.94         1.65 o                         
  -9   2  14         48.44         41.11         2.48 o                         
  -8   2  14        139.19        139.01         3.83 o                         
  -7   2  14        353.25        356.51         5.69 o                         
  -6   2  14         58.59         62.55         2.50 o                         
  -5   2  14        404.06        409.73         5.12 o                         
  -4   2  14       3399.97       3362.43        26.65 o                         
  -3   2  14         99.02        102.80         2.65 o                         
  -2   2  14       1786.47       1755.89        14.20 o                         
  -1   2  14         10.05         10.39         1.00 o                         
   0   2  14        122.38        103.26         2.35 o                         
   1   2  14         65.35         56.74         2.53 o                         
   2   2  14        808.65        763.02         8.53 o                         
   3   2  14        278.55        267.89         4.69 o                         
   4   2  14         38.54         32.67         1.86 o                         
   5   2  14         92.95        107.50         3.59 o                         
   6   2  14         32.73         31.72         2.14 o                         
   7   2  14         80.78         82.85         3.22 o                         
   8   2  14        272.00        277.11         5.37 o                         
   9   2  14          5.53          5.42         1.88 o                         
  10   2  14         30.40         29.35         2.74 o                         
  11   2  14          3.86          3.77         2.54 o                         
  12   2  14          0.18         -0.98         2.57 o                         
 -14   3  14          3.36          2.86         3.51 o                         
 -13   3  14         63.14         47.55         4.64 o                         
 -12   3  14          1.03          1.74         2.48 o                         
 -11   3  14          0.42          3.00         2.33 o                         
 -10   3  14          2.63          0.69         2.10 o                         
  -9   3  14          0.59         -1.64         1.78 o                         
  -8   3  14          1.41          4.64         1.79 o                         
  -7   3  14         30.03         36.50         2.54 o                         
  -6   3  14         44.50         42.70         2.80 o                         
  -5   3  14        523.46        535.89         7.40 o                         
  -4   3  14          9.58         10.06         1.72 o                         
  -3   3  14       1553.71       1588.17        14.94 o                         
  -2   3  14        222.03        218.27         3.81 o                         
  -1   3  14       1508.60       1467.89        13.98 o                         
   0   3  14         33.46         33.08         1.88 o                         
   1   3  14          4.90          4.35         1.29 o                         
   2   3  14         17.55         13.40         1.75 o                         
   3   3  14        200.28        199.22         5.34 o                         
   4   3  14          0.20          0.32         1.35 o                         
   5   3  14         98.38         97.56         4.06 o                         
   6   3  14          0.47          0.93         1.55 o                         
   7   3  14        103.76        113.57         3.57 o                         
   8   3  14          0.09          0.83         1.48 o                         
   9   3  14        128.88        129.95         5.71 o                         
  10   3  14         14.01         13.00         2.98 o                         
  11   3  14         69.74         69.05         4.68 o                         
  12   3  14          0.09          2.25         3.08 o                         
 -13   4  14         17.87         13.41         3.38 o                         
 -12   4  14          0.26          0.92         2.36 o                         
 -11   4  14          4.15          5.62         2.38 o                         
 -10   4  14         12.26          7.66         2.48 o                         
  -9   4  14          8.73          7.54         2.11 o                         
  -8   4  14         98.97        106.44         3.85 o                         
  -7   4  14         14.37         14.60         2.50 o                         
  -6   4  14         43.68         41.66         2.75 o                         
  -5   4  14        286.62        317.47         7.45 o                         
  -4   4  14         99.01        112.28         3.44 o                         
  -3   4  14        149.57        142.15         3.24 o                         
  -2   4  14        218.73        223.62         5.66 o                         
  -1   4  14         56.48         59.00         2.42 o                         
   0   4  14         64.36         68.68         2.67 o                         
   1   4  14         91.46         94.19         3.20 o                         
   2   4  14          4.25          3.60         1.34 o                         
   3   4  14         15.10         15.91         1.84 o                         
   4   4  14          3.90          4.03         1.44 o                         
   5   4  14          0.06         -1.30         1.76 o                         
   6   4  14          0.67         -1.05         1.81 o                         
   7   4  14         74.54         68.81         3.58 o                         
   8   4  14          9.65          5.74         2.66 o                         
   9   4  14         35.87         32.90         3.62 o                         
  10   4  14         26.82         25.82         3.54 o                         
  11   4  14         37.55         21.29         3.89 o                         
 -11   5  14         44.42         38.49         3.62 o                         
 -10   5  14          3.19          1.03         2.25 o                         
  -9   5  14          4.41          4.07         2.23 o                         
  -8   5  14         20.58         22.81         2.99 o                         
  -7   5  14         22.50         20.91         2.88 o                         
  -6   5  14         17.54         16.21         2.61 o                         
  -5   5  14          1.83          2.93         1.48 o                         
  -4   5  14          4.75          3.30         1.66 o                         
  -3   5  14         25.70         23.98         1.69 o                         
  -2   5  14         28.39         25.89         1.89 o                         
  -1   5  14          0.32         -1.37         1.37 o                         
   0   5  14         49.94         50.39         2.96 o                         
   1   5  14         95.13         95.66         3.37 o                         
   2   5  14        109.00        114.23         3.49 o                         
   3   5  14         11.36         10.96         1.83 o                         
   4   5  14         13.51         15.42         2.16 o                         
   5   5  14          4.44          4.42         2.06 o                         
   6   5  14          8.43          3.96         2.31 o                         
   7   5  14          3.47          2.65         2.43 o                         
   8   5  14          3.34          3.37         2.47 o                         
   9   5  14          1.84         -1.90         2.83 o                         
  -9   6  14        194.70        191.19        14.77 o                         
  -8   6  14          6.31          4.84         2.50 o                         
  -7   6  14        138.75        168.38        10.49 o                         
  -6   6  14          0.01          0.75         2.21 o                         
  -5   6  14         29.12         34.90         3.20 o                         
  -4   6  14         53.68         54.08         3.44 o                         
  -3   6  14         64.64         82.05         3.47 o                         
  -2   6  14          1.62          0.24         1.29 o                         
  -1   6  14          6.67          7.89         1.91 o                         
   0   6  14         39.23         37.11         2.92 o                         
   1   6  14        139.58        153.54         7.14 o                         
   2   6  14         13.30         11.67         2.77 o                         
   3   6  14        155.66        178.03         7.68 o                         
   4   6  14         12.14          9.96         3.02 o                         
   5   6  14         46.00         46.53         4.53 o                         
   6   6  14         23.05         20.66         3.48 o                         
   7   6  14         11.61          8.22         3.07 o                         
  -6   7  14         16.34         15.27         3.23 o                         
  -5   7  14         36.68         39.60         4.19 o                         
  -4   7  14          5.00          3.26         2.57 o                         
  -3   7  14          2.64          1.32         2.36 o                         
  -2   7  14          0.37         -0.25         1.63 o                         
  -1   7  14          1.25          0.89         1.84 o                         
   0   7  14          0.39         -0.05         2.39 o                         
   1   7  14         50.78         53.47         5.43 o                         
   2   7  14          2.89          1.96         2.71 o                         
   3   7  14          2.51          3.11         2.97 o                         
   4   7  14         39.70         46.01         5.92 o                         
 -14   1  15          0.00         -2.79         2.98 o                         
 -13   1  15          2.43          2.51         2.52 o                         
 -12   1  15          0.22         -1.66         2.15 o                         
 -11   1  15         30.48         29.17         2.40 o                         
 -10   1  15          1.42          0.80         1.51 o                         
  -9   1  15         80.68         77.43         3.23 o                         
  -8   1  15          2.18          2.39         1.37 o                         
  -7   1  15         45.19         32.04         1.81 o                         
  -6   1  15         79.78         69.99         2.48 o                         
  -5   1  15          4.01          5.83         1.01 o                         
  -4   1  15        302.60        295.81         4.23 o                         
  -3   1  15          9.89          8.02         0.98 o                         
  -2   1  15        217.29        211.94         3.12 o                         
  -1   1  15         51.25         48.73         1.76 o                         
   0   1  15         96.70         84.64         2.45 o                         
   1   1  15        716.21        697.38         9.79 o                         
   2   1  15        169.06        169.53         3.86 o                         
   3   1  15        108.70         94.68         3.40 o                         
   4   1  15         20.03         25.84         2.71 o                         
   5   1  15        224.43        228.18         5.18 o                         
   6   1  15         22.99         24.83         2.25 o                         
   7   1  15         32.46         29.86         2.54 o                         
   8   1  15        155.90        170.49         5.32 o                         
   9   1  15          2.86          3.30         2.19 o                         
  10   1  15          0.50         -0.32         1.97 o                         
  11   1  15         28.24         30.34         2.94 o                         
  12   1  15          1.84         -0.36         2.42 o                         
 -14   2  15          2.52          0.13         3.04 o                         
 -13   2  15          1.68         -2.52         2.76 o                         
 -12   2  15         30.65         29.54         3.57 o                         
 -11   2  15          0.24         -0.80         1.93 o                         
 -10   2  15        388.60        430.15         8.80 o                         
  -9   2  15         45.48         57.22         3.53 o                         
  -8   2  15         32.86         23.65         2.15 o                         
  -7   2  15          0.32          0.41         1.31 o                         
  -6   2  15        194.37        211.70         4.72 o                         
  -5   2  15       1067.44       1046.47        10.24 o                         
  -4   2  15        128.40        127.92         3.08 o                         
  -3   2  15        881.60        880.85         9.05 o                         
  -2   2  15         13.60         13.48         1.37 o                         
  -1   2  15       1278.08       1241.38        10.80 o                         
   0   2  15         35.40         29.94         1.90 o                         
   1   2  15        102.88         97.73         3.33 o                         
   2   2  15       3225.35       3207.63        28.43 o                         
   3   2  15         43.79         49.68         2.81 o                         
   4   2  15          1.46          0.75         1.24 o                         
   5   2  15          6.47          4.85         1.51 o                         
   6   2  15         33.27         31.63         2.24 o                         
   7   2  15        221.08        227.69         5.08 o                         
   8   2  15         14.21         13.04         2.11 o                         
   9   2  15          2.46          1.81         2.08 o                         
  10   2  15         21.87         23.75         2.77 o                         
  11   2  15         25.79         24.14         3.23 o                         
  12   2  15         12.89         12.13         3.04 o                         
 -13   3  15         59.44         54.89         6.92 o                         
 -12   3  15         54.01         52.51         5.87 o                         
 -11   3  15         77.34         82.37         5.76 o                         
 -10   3  15         12.52         13.39         2.87 o                         
  -9   3  15         19.21         17.31         2.49 o                         
  -8   3  15          1.10          1.59         1.86 o                         
  -7   3  15         39.98         35.91         3.35 o                         
  -6   3  15         73.14         73.54         3.70 o                         
  -5   3  15        182.91        187.26         4.25 o                         
  -4   3  15        447.44        453.94         6.32 o                         
  -3   3  15        113.26        119.46         4.07 o                         
  -2   3  15       2614.29       2650.46        22.56 o                         
  -1   3  15       2999.15       3079.61        24.83 o                         
   0   3  15        182.94        175.99         3.80 o                         
   1   3  15         58.96         53.53         2.61 o                         
   2   3  15        235.63        218.53         4.52 o                         
   3   3  15        237.49        243.99         4.92 o                         
   4   3  15         32.26         27.40         2.52 o                         
   5   3  15          0.02         -1.60         1.60 o                         
   6   3  15          8.03          3.86         1.73 o                         
   7   3  15         13.47         12.21         1.72 o                         
   8   3  15          2.17          1.06         1.67 o                         
   9   3  15          9.88          5.16         1.90 o                         
  10   3  15        165.46        172.31         6.35 o                         
  11   3  15         28.71         12.42         3.59 o                         
 -12   4  15         73.97         70.47         6.58 o                         
 -11   4  15          1.31          2.21         2.47 o                         
 -10   4  15         10.35         11.34         2.47 o                         
  -9   4  15          7.41          4.91         2.07 o                         
  -8   4  15          2.02         -1.50         1.75 o                         
  -7   4  15          0.03         -1.64         1.64 o                         
  -6   4  15          0.23         -0.35         1.55 o                         
  -5   4  15          7.87          3.73         1.57 o                         
  -4   4  15          6.23          5.99         1.47 o                         
  -3   4  15         12.55         13.58         1.55 o                         
  -2   4  15         27.49         23.52         2.00 o                         
  -1   4  15        346.43        358.76         5.85 o                         
   0   4  15        171.00        172.25         4.13 o                         
   1   4  15          2.66          2.05         1.48 o                         
   2   4  15          0.01          1.51         1.50 o                         
   3   4  15         10.90          9.33         1.76 o                         
   4   4  15         63.95         57.66         3.14 o                         
   5   4  15          5.44          3.58         1.72 o                         
   6   4  15          0.08          1.06         2.05 o                         
   7   4  15          7.00          1.74         2.19 o                         
   8   4  15          0.38         -2.29         2.43 o                         
   9   4  15         33.35         27.94         3.60 o                         
  10   4  15         24.89         12.93         3.27 o                         
 -11   5  15         23.23         14.01         4.26 o                         
 -10   5  15         11.29          5.65         2.51 o                         
  -9   5  15         13.74          8.36         2.50 o                         
  -8   5  15         21.57         28.45         3.58 o                         
  -7   5  15         28.04         31.77         3.21 o                         
  -6   5  15          0.84          0.79         2.10 o                         
  -5   5  15         93.27         93.97         4.22 o                         
  -4   5  15        175.53        190.96         4.05 o                         
  -3   5  15          2.58          2.80         1.57 o                         
  -2   5  15         78.93         93.25         3.85 o                         
  -1   5  15          0.05         -0.81         1.46 o                         
   0   5  15          9.99         13.81         1.93 o                         
   1   5  15        192.83        203.73         6.73 o                         
   2   5  15         82.58         82.46         3.19 o                         
   3   5  15         96.41         92.22         3.53 o                         
   4   5  15          0.18         -1.13         1.83 o                         
   5   5  15          0.59          0.09         2.04 o                         
   6   5  15          0.27          0.36         2.22 o                         
   7   5  15          3.70          1.93         2.54 o                         
   8   5  15          0.07         -1.30         2.92 o                         
   9   5  15         21.47         17.43         3.76 o                         
  -9   6  15        120.19        123.48        13.04 o                         
  -8   6  15         26.11         13.54         2.98 o                         
  -7   6  15         68.16         62.26         6.45 o                         
  -6   6  15         14.29         20.61         2.85 o                         
  -5   6  15         19.98         28.43         3.74 o                         
  -4   6  15         56.94         61.69         4.43 o                         
  -3   6  15         30.98         35.90         3.07 o                         
  -2   6  15          4.92          4.46         1.56 o                         
  -1   6  15         40.48         39.40         2.89 o                         
   0   6  15          9.33          6.18         2.21 o                         
   1   6  15         24.75         15.11         2.45 o                         
   2   6  15         63.08         62.77         4.99 o                         
   3   6  15          6.33          1.83         2.68 o                         
   4   6  15        113.36        132.16         6.79 o                         
   5   6  15         52.27         48.65         4.68 o                         
   6   6  15          5.20          5.82         3.77 o                         
   7   6  15          5.10         -1.30         2.87 o                         
  -6   7  15        352.97        500.90        28.03 o                         
  -5   7  15          2.66          1.96         2.64 o                         
  -4   7  15          0.01         -1.16         2.66 o                         
  -3   7  15          0.00          2.02         2.52 o                         
  -2   7  15          0.73          1.40         2.34 o                         
  -1   7  15         15.74          8.56         2.37 o                         
   0   7  15          1.92          2.90         2.47 o                         
   1   7  15          6.31          0.99         2.50 o                         
   2   7  15         15.21         14.09         3.32 o                         
   3   7  15        101.95        115.84         7.03 o                         
 -14   0  16          0.22         -2.23         4.40 o                         
 -13   0  16          0.18         -0.54         3.93 o                         
 -12   0  16          6.66          5.85         4.06 o                         
 -11   0  16         63.53         70.83         6.12 o                         
 -10   0  16          4.61          0.57         3.02 o                         
  -9   0  16          6.88          2.21         2.85 o                         
  -8   0  16          6.21          3.52         2.22 o                         
  -7   0  16         73.17         64.40         3.16 o                         
  -6   0  16        310.19        264.14         5.21 o                         
  -5   0  16         91.42         87.98         3.36 o                         
  -4   0  16        541.70        435.09         8.56 o                         
  -3   0  16         51.67         60.10         2.79 o                         
  -2   0  16         87.27        102.34         4.00 o                         
  -1   0  16         28.32         31.53         2.68 o                         
   0   0  16        188.43        208.57         7.54 o                         
   1   0  16        158.64        177.53         5.31 o                         
   2   0  16        104.48        102.22         4.65 o                         
   3   0  16        132.14        125.02         7.43 o                         
   4   0  16          7.83          2.45         2.15 o                         
   5   0  16        183.64        207.13         7.92 o                         
   6   0  16        106.60        117.91         6.55 o                         
   7   0  16        126.43        144.66         7.44 o                         
   8   0  16          0.37          0.44         3.08 o                         
   9   0  16         41.84         42.92         4.64 o                         
  10   0  16         15.19          8.32         3.44 o                         
  11   0  16          0.00         -0.30         3.12 o                         
  12   0  16          5.13         -0.51         3.39 o                         
 -14   1  16         19.44          6.77         3.86 o                         
 -13   1  16          0.02          1.43         3.06 o                         
 -12   1  16          1.33         -1.35         2.26 o                         
 -11   1  16          0.39          0.05         1.60 o                         
 -10   1  16         36.39         38.40         2.57 o                         
  -9   1  16         62.93         64.97         3.08 o                         
  -8   1  16         25.86         21.31         1.82 o                         
  -7   1  16        379.88        336.08         6.11 o                         
  -6   1  16        211.99        193.50         4.79 o                         
  -5   1  16        260.89        225.76         3.41 o                         
  -4   1  16        261.59        264.99         3.99 o                         
  -3   1  16          1.98          1.50         0.90 o                         
  -2   1  16         18.18         14.03         1.33 o                         
  -1   1  16          4.49          4.58         1.06 o                         
   0   1  16         48.90         52.60         2.10 o                         
   1   1  16          9.29         10.10         1.59 o                         
   2   1  16        126.84        113.49         3.55 o                         
   3   1  16        122.16        111.56         3.80 o                         
   4   1  16        327.01        337.32         7.27 o                         
   5   1  16        683.85        742.97         9.79 o                         
   6   1  16         19.26         15.77         2.14 o                         
   7   1  16        188.37        194.07         5.27 o                         
   8   1  16         56.97         59.99         3.61 o                         
   9   1  16          0.03         -2.13         2.13 o                         
  10   1  16          3.77          3.97         2.35 o                         
  11   1  16         11.01         10.46         2.57 o                         
  12   1  16         21.85         17.24         3.12 o                         
 -14   2  16          0.97          0.67         3.17 o                         
 -13   2  16          7.07          5.59         3.15 o                         
 -12   2  16         44.66         48.24         7.38 o                         
 -11   2  16        111.95        123.29         7.02 o                         
 -10   2  16          4.88          1.48         2.09 o                         
  -9   2  16         21.38         17.50         2.26 o                         
  -8   2  16          1.63          0.11         1.59 o                         
  -7   2  16          9.17          5.40         1.81 o                         
  -6   2  16        103.76         97.58         3.94 o                         
  -5   2  16          1.97          2.92         1.41 o                         
  -4   2  16         48.84         47.54         2.18 o                         
  -3   2  16         19.66         16.95         1.53 o                         
  -2   2  16         42.79         45.64         2.06 o                         
  -1   2  16       1158.55       1130.92        10.13 o                         
   0   2  16        227.93        232.60         4.10 o                         
   1   2  16       2445.95       2444.00        25.71 o                         
   2   2  16        173.43        167.69         4.44 o                         
   3   2  16          0.06          0.12         1.69 o                         
   4   2  16         83.52         82.69         2.88 o                         
   5   2  16        287.13        290.42         5.60 o                         
   6   2  16        141.77        136.06         4.68 o                         
   7   2  16          4.78          4.39         1.91 o                         
   8   2  16         15.89         19.25         2.47 o                         
   9   2  16         38.41         37.14         3.08 o                         
  10   2  16         17.24         13.54         2.56 o                         
  11   2  16        119.40        131.39         7.07 o                         
 -13   3  16          1.27          3.24         3.14 o                         
 -12   3  16        138.50        153.17        10.71 o                         
 -11   3  16          7.09          5.41         2.84 o                         
 -10   3  16         21.84         11.43         2.86 o                         
  -9   3  16         10.36         10.85         2.36 o                         
  -8   3  16         26.24         32.11         2.93 o                         
  -7   3  16          1.14         -0.15         1.98 o                         
  -6   3  16         42.90         45.24         3.07 o                         
  -5   3  16          2.33          2.40         1.45 o                         
  -4   3  16         19.53         21.88         1.80 o                         
  -3   3  16          4.77          4.24         1.29 o                         
  -2   3  16       1113.96       1143.71        12.06 o                         
  -1   3  16         59.26         64.47         2.59 o                         
   0   3  16       1046.57       1069.99        11.39 o                         
   1   3  16         44.85         44.37         2.32 o                         
   2   3  16         85.33         75.29         3.20 o                         
   3   3  16         11.33          9.59         1.82 o                         
   4   3  16         25.02         24.67         2.35 o                         
   5   3  16         11.45          9.12         2.19 o                         
   6   3  16         68.76         71.17         3.40 o                         
   7   3  16          2.57          2.74         2.14 o                         
   8   3  16         27.15         24.46         2.51 o                         
   9   3  16          2.10          1.07         1.97 o                         
  10   3  16         46.13         38.71         4.07 o                         
  11   3  16          0.00          2.20         3.17 o                         
 -12   4  16         28.36         20.14         3.56 o                         
 -11   4  16          2.70          0.06         2.48 o                         
 -10   4  16        110.16        113.53         9.20 o                         
  -9   4  16         57.55         65.69         4.23 o                         
  -8   4  16         27.20         24.58         3.00 o                         
  -7   4  16         97.91        107.48         5.48 o                         
  -6   4  16          4.88          8.54         2.04 o                         
  -5   4  16          5.33          6.09         1.75 o                         
  -4   4  16          3.35          2.26         1.41 o                         
  -3   4  16         14.16          9.37         1.52 o                         
  -2   4  16         30.99         33.60         2.34 o                         
  -1   4  16        197.96        210.55         4.36 o                         
   0   4  16         21.04         18.66         1.96 o                         
   1   4  16        225.15        241.97         4.84 o                         
   2   4  16        193.20        198.22         4.65 o                         
   3   4  16         83.95         86.74         3.91 o                         
   4   4  16          1.10          1.85         1.73 o                         
   5   4  16         11.00          8.30         2.03 o                         
   6   4  16          1.59          0.53         2.38 o                         
   7   4  16          6.31          4.15         2.36 o                         
   8   4  16          0.03         -0.05         2.65 o                         
   9   4  16          0.63         -0.84         2.65 o                         
  10   4  16          1.25          0.30         3.11 o                         
 -11   5  16          9.45          4.93         4.38 o                         
 -10   5  16          2.90          4.56         2.72 o                         
  -9   5  16         16.88         13.06         2.72 o                         
  -8   5  16         19.65         17.79         2.80 o                         
  -7   5  16          3.42          3.82         2.36 o                         
  -6   5  16          0.21          1.67         2.02 o                         
  -5   5  16          2.20          4.99         1.95 o                         
  -4   5  16          0.97         -0.05         1.46 o                         
  -3   5  16          1.57          1.06         1.75 o                         
  -2   5  16         16.75         15.56         2.25 o                         
  -1   5  16        249.23        287.15         5.54 o                         
   0   5  16        113.68        129.75         4.43 o                         
   1   5  16          0.45          0.00         1.54 o                         
   2   5  16         64.34         65.47         4.05 o                         
   3   5  16          0.03         -0.82         1.88 o                         
   4   5  16          0.50          1.27         2.00 o                         
   5   5  16         12.71         13.85         2.89 o                         
   6   5  16          9.85          9.35         2.85 o                         
   7   5  16         28.20         19.06         3.05 o                         
   8   5  16          0.15          0.21         3.07 o                         
  -8   6  16         49.94         44.33         5.10 o                         
  -7   6  16          6.68          3.27         2.42 o                         
  -6   6  16         87.88        110.54         7.04 o                         
  -5   6  16          1.47         -0.70         2.26 o                         
  -4   6  16        181.69        225.19         6.65 o                         
  -3   6  16         22.67         22.58         3.01 o                         
  -2   6  16          5.30          2.06         1.59 o                         
  -1   6  16         47.51         41.84         3.57 o                         
   0   6  16         11.88         16.17         2.67 o                         
   1   6  16          4.28          1.61         2.00 o                         
   2   6  16          3.02          0.09         2.80 o                         
   3   6  16          7.89          4.88         3.11 o                         
   4   6  16        186.73        221.57         9.38 o                         
   5   6  16         40.89         32.47         5.20 o                         
   6   6  16        181.33        167.92        23.49 o                         
  -4   7  16         60.88         73.34         7.59 o                         
  -3   7  16         24.28         18.53         3.73 o                         
  -2   7  16          9.55         10.69         3.50 o                         
  -1   7  16          1.04          0.79         2.23 o                         
   0   7  16          5.20          3.35         2.66 o                         
   1   7  16          6.93          3.58         2.73 o                         
   2   7  16         17.28         12.56         3.54 o                         
 -14   1  17         27.25         13.10         4.20 o                         
 -13   1  17          3.35         -0.10         3.19 o                         
 -12   1  17         13.99          7.84         2.55 o                         
 -11   1  17         73.11         75.49         4.77 o                         
 -10   1  17          5.12          6.02         1.68 o                         
  -9   1  17          8.99          7.26         1.52 o                         
  -8   1  17        497.78        516.16         7.66 o                         
  -7   1  17         74.02         68.59         2.67 o                         
  -6   1  17          7.95          3.35         1.32 o                         
  -5   1  17         33.56         30.83         1.70 o                         
  -4   1  17         11.51         22.34         1.66 o                         
  -3   1  17         29.59         24.80         1.42 o                         
  -2   1  17        174.56        155.60         3.22 o                         
  -1   1  17          0.86         -0.97         0.97 o                         
   0   1  17        169.88        169.21         4.15 o                         
   1   1  17         77.73         83.98         3.21 o                         
   2   1  17         51.35         48.51         2.54 o                         
   3   1  17         68.63         75.20         3.34 o                         
   4   1  17       1591.95       1660.35        17.96 o                         
   5   1  17         15.82         18.10         2.29 o                         
   6   1  17         23.20         23.69         2.36 o                         
   7   1  17        108.56        124.62         4.68 o                         
   8   1  17        143.65        149.76         5.26 o                         
   9   1  17          0.69         -2.23         2.23 o                         
  10   1  17         15.72         14.22         2.75 o                         
  11   1  17          9.82          5.69         2.51 o                         
 -13   2  17          6.39          4.00         3.22 o                         
 -12   2  17          2.25          1.85         2.92 o                         
 -11   2  17          8.54          5.18         2.60 o                         
 -10   2  17         12.42         12.82         2.50 o                         
  -9   2  17          3.19          2.01         1.90 o                         
  -8   2  17         19.67         14.36         2.47 o                         
  -7   2  17        484.10        484.04         8.34 o                         
  -6   2  17          0.01         -0.39         1.29 o                         
  -5   2  17          3.10          0.03         1.30 o                         
  -4   2  17         74.51         72.72         2.67 o                         
  -3   2  17        299.75        316.33         5.50 o                         
  -2   2  17        706.09        716.35         8.77 o                         
  -1   2  17        442.03        460.70         5.56 o                         
   0   2  17         41.10         42.11         2.71 o                         
   1   2  17          6.27          3.06         1.33 o                         
   2   2  17         97.52         94.92         3.74 o                         
   3   2  17        320.82        350.37         7.12 o                         
   4   2  17        150.70        152.14         3.88 o                         
   5   2  17       1118.78       1203.01        13.56 o                         
   6   2  17          0.13         -0.32         1.64 o                         
   7   2  17          9.60          7.27         1.95 o                         
   8   2  17          2.75          1.33         2.42 o                         
   9   2  17         27.25         25.44         2.89 o                         
  10   2  17        178.12        181.70         8.12 o                         
  11   2  17         12.92          5.76         3.04 o                         
 -13   3  17          0.90         -1.39         3.25 o                         
 -12   3  17          6.63          2.57         2.94 o                         
 -11   3  17          8.60          6.26         2.69 o                         
 -10   3  17         27.45         31.36         3.77 o                         
  -9   3  17         95.53        117.11         5.46 o                         
  -8   3  17         26.28         29.96         3.62 o                         
  -7   3  17          0.00         -0.53         2.00 o                         
  -6   3  17          4.47          5.22         1.87 o                         
  -5   3  17         18.30         16.78         1.85 o                         
  -4   3  17         61.03         61.90         2.76 o                         
  -3   3  17          4.15          4.94         1.31 o                         
  -2   3  17         11.96          9.53         1.59 o                         
  -1   3  17        311.62        316.52         5.92 o                         
   0   3  17         46.72         49.28         2.51 o                         
   1   3  17       1096.81       1172.44        11.88 o                         
   2   3  17       1380.25       1488.40        15.67 o                         
   3   3  17         77.15         83.08         3.52 o                         
   4   3  17          5.97          4.01         1.98 o                         
   5   3  17         30.79         27.10         2.77 o                         
   6   3  17          3.05          0.56         1.97 o                         
   7   3  17          4.37          3.56         2.44 o                         
   8   3  17         13.09         14.45         2.75 o                         
   9   3  17          8.75          5.18         3.29 o                         
  10   3  17          0.35         -0.67         2.99 o                         
 -12   4  17          2.01          3.56         3.42 o                         
 -11   4  17         26.36         18.87         3.46 o                         
 -10   4  17          7.21          8.33         2.86 o                         
  -9   4  17        245.54        284.09        16.55 o                         
  -8   4  17          0.13          1.58         2.21 o                         
  -7   4  17          2.52          1.19         2.19 o                         
  -6   4  17          2.50          1.60         1.94 o                         
  -5   4  17          5.89          4.85         1.81 o                         
  -4   4  17          0.82          0.69         1.38 o                         
  -3   4  17         29.04         26.10         2.28 o                         
  -2   4  17          7.01          6.00         1.88 o                         
  -1   4  17          1.55          1.36         1.63 o                         
   0   4  17          0.23         -1.39         1.39 o                         
   1   4  17        702.17        761.83        10.19 o                         
   2   4  17          0.10         -1.08         1.64 o                         
   3   4  17         97.53         96.26         3.74 o                         
   4   4  17          6.56          5.84         1.92 o                         
   5   4  17          6.71          5.30         2.37 o                         
   6   4  17         25.22         21.00         3.19 o                         
   7   4  17          0.40         -2.25         2.25 o                         
   8   4  17          3.38          2.11         2.80 o                         
   9   4  17          1.68         -1.05         2.83 o                         
 -10   5  17         47.90         38.08         5.11 o                         
  -9   5  17          5.68          3.74         2.48 o                         
  -8   5  17          0.38         -1.45         2.20 o                         
  -7   5  17          9.32          7.08         2.42 o                         
  -6   5  17          0.21         -1.52         2.04 o                         
  -5   5  17          0.83         -1.03         1.98 o                         
  -4   5  17          1.72          1.55         2.21 o                         
  -3   5  17          2.28          1.13         2.02 o                         
  -2   5  17         58.64         64.34         3.53 o                         
  -1   5  17        124.50        149.70         4.79 o                         
   0   5  17         19.79         16.23         2.38 o                         
   1   5  17          0.01         -0.69         1.79 o                         
   2   5  17         89.88         90.11         4.21 o                         
   3   5  17         21.19         21.56         2.91 o                         
   4   5  17          0.58         -0.96         2.47 o                         
   5   5  17          4.61          0.90         2.56 o                         
   6   5  17          1.95          2.40         2.70 o                         
   7   5  17          4.07          2.11         3.11 o                         
   8   5  17         12.30         14.23         7.99 o                         
  -8   6  17          0.02         -1.92         2.68 o                         
  -7   6  17          5.69          2.71         2.65 o                         
  -6   6  17         33.77         33.65         4.38 o                         
  -5   6  17         35.48         35.41         3.81 o                         
  -4   6  17         58.89         66.66         5.25 o                         
  -3   6  17          0.01          1.64         2.40 o                         
  -2   6  17          8.25          6.90         2.09 o                         
  -1   6  17          4.69          7.12         2.69 o                         
   0   6  17          1.39          1.63         2.20 o                         
   1   6  17         10.18         11.73         2.58 o                         
   2   6  17          4.60          1.31         2.91 o                         
   3   6  17         10.09          8.75         3.36 o                         
   4   6  17          1.55          1.11         3.14 o                         
   5   6  17          0.00         -0.80         3.06 o                         
  -3   7  17        152.78        203.84        43.81 o                         
  -2   7  17          0.40          0.42         3.23 o                         
  -1   7  17          0.13         -1.57         2.43 o                         
   0   7  17          1.44         -0.30         2.68 o                         
 -14   0  18          0.02         -2.90         5.95 o                         
 -13   0  18         25.02         18.29         8.14 o                         
 -12   0  18        138.60        152.71        10.98 o                         
 -11   0  18         72.64         99.92         7.82 o                         
 -10   0  18          2.06          4.23         3.20 o                         
  -9   0  18         44.90         55.59         5.09 o                         
  -8   0  18         16.29         16.62         2.86 o                         
  -7   0  18        107.38        126.67         3.22 o                         
  -6   0  18          4.33          2.69         1.49 o                         
  -5   0  18       1357.35       1217.30        14.90 o                         
  -4   0  18         74.38         94.12         3.87 o                         
  -3   0  18        251.05        191.65         6.69 o                         
  -2   0  18         16.01         14.53         2.20 o                         
  -1   0  18        313.44        239.79         5.89 o                         
   0   0  18          8.64          3.34         1.80 o                         
   1   0  18        201.30        189.84         6.81 o                         
   2   0  18          7.18          4.69         2.36 o                         
   3   0  18         27.97         27.39         3.40 o                         
   4   0  18        173.78        173.09        11.61 o                         
   5   0  18        214.28        244.89        10.77 o                         
   6   0  18         50.05         52.63         5.05 o                         
   7   0  18       1057.11       1266.70        23.30 o                         
   8   0  18          1.22          4.62         3.62 o                         
   9   0  18          1.33         -1.95         3.07 o                         
  10   0  18          0.74         -0.02         3.16 o                         
  11   0  18         99.91        107.08         7.53 o                         
 -13   1  18         30.52         20.42         4.86 o                         
 -12   1  18         34.94         43.83         9.04 o                         
 -11   1  18         14.05         13.79         3.02 o                         
 -10   1  18          0.96         -0.66         1.55 o                         
  -9   1  18         20.24         18.30         2.11 o                         
  -8   1  18         12.83          8.72         1.86 o                         
  -7   1  18          0.10          1.36         1.37 o                         
  -6   1  18         35.12         32.53         2.07 o                         
  -5   1  18         34.53         23.20         1.66 o                         
  -4   1  18        707.75        591.93         7.03 o                         
  -3   1  18         21.32         10.54         1.23 o                         
  -2   1  18          0.07         -0.59         1.12 o                         
  -1   1  18         15.38         13.32         1.58 o                         
   0   1  18          3.35          1.76         1.36 o                         
   1   1  18          0.62          1.95         1.49 o                         
   2   1  18          4.66          6.32         1.69 o                         
   3   1  18          7.38          6.91         2.00 o                         
   4   1  18          5.98          1.32         1.81 o                         
   5   1  18         59.53         54.42         3.47 o                         
   6   1  18        205.54        223.92         5.48 o                         
   7   1  18        423.24        500.08         8.66 o                         
   8   1  18        547.77        642.32        11.29 o                         
   9   1  18          3.65          4.22         2.60 o                         
  10   1  18          0.41         -0.14         2.22 o                         
  11   1  18          0.33         -0.57         2.43 o                         
 -13   2  18          7.43          6.03         2.93 o                         
 -12   2  18          4.60          0.04         2.54 o                         
 -11   2  18          1.03         -0.39         2.38 o                         
 -10   2  18         11.95          8.88         2.72 o                         
  -9   2  18          3.27         -0.18         2.02 o                         
  -8   2  18          7.15         12.20         2.46 o                         
  -7   2  18          0.40         -0.98         1.72 o                         
  -6   2  18         34.65         27.10         2.16 o                         
  -5   2  18         31.85         30.04         2.20 o                         
  -4   2  18        113.07        110.08         3.31 o                         
  -3   2  18         63.68         59.79         2.56 o                         
  -2   2  18        190.44        204.99         4.21 o                         
  -1   2  18         53.03         49.43         2.14 o                         
   0   2  18         35.31         29.75         2.20 o                         
   1   2  18          2.55         -0.22         1.37 o                         
   2   2  18        100.55        102.67         4.00 o                         
   3   2  18         18.60         18.74         2.61 o                         
   4   2  18        759.57        823.25        10.93 o                         
   5   2  18        125.82        128.59         3.81 o                         
   6   2  18          0.09         -1.44         1.63 o                         
   7   2  18          0.35          1.90         1.93 o                         
   8   2  18         69.94         75.70         4.10 o                         
   9   2  18         51.52         48.26         3.49 o                         
  10   2  18          6.61          5.67         2.83 o                         
 -12   3  18         33.44         27.09         5.55 o                         
 -11   3  18         15.97         11.30         3.27 o                         
 -10   3  18          0.79         -2.32         2.53 o                         
  -9   3  18         25.75         30.25         3.67 o                         
  -8   3  18          1.32          1.15         2.58 o                         
  -7   3  18          4.58         -0.96         1.99 o                         
  -6   3  18          0.98         -0.20         1.83 o                         
  -5   3  18         39.50         48.00         2.66 o                         
  -4   3  18         74.72         76.16         3.16 o                         
  -3   3  18         13.04         13.91         1.82 o                         
  -2   3  18         26.71         24.48         2.20 o                         
  -1   3  18         10.15          9.19         1.85 o                         
   0   3  18         61.89         66.50         2.89 o                         
   1   3  18        724.97        766.53         8.85 o                         
   2   3  18          1.92          1.87         1.72 o                         
   3   3  18        190.66        191.66         5.36 o                         
   4   3  18         12.70         12.12         2.42 o                         
   5   3  18         38.91         37.42         3.57 o                         
   6   3  18          3.07          1.54         2.33 o                         
   7   3  18          3.94          6.21         2.72 o                         
   8   3  18         21.59         21.85         4.35 o                         
   9   3  18          0.37         -0.93         3.00 o                         
  10   3  18          0.03         -3.32         3.32 o                         
 -11   4  18          0.43          1.13         2.77 o                         
 -10   4  18          0.04          3.57         2.69 o                         
  -9   4  18         38.76         43.75         5.22 o                         
  -8   4  18         30.97         36.92         3.64 o                         
  -7   4  18         58.55         75.32         4.41 o                         
  -6   4  18        181.67        226.51         7.84 o                         
  -5   4  18         21.25         23.46         2.41 o                         
  -4   4  18         56.17         60.58         2.86 o                         
  -3   4  18         40.14         50.18         3.11 o                         
  -2   4  18         33.95         32.18         2.69 o                         
  -1   4  18         24.48         21.18         2.31 o                         
   0   4  18         34.97         30.80         2.28 o                         
   1   4  18        105.86        123.73         4.15 o                         
   2   4  18        490.06        556.31         8.72 o                         
   3   4  18          4.59          3.38         1.85 o                         
   4   4  18        484.81        563.46        10.08 o                         
   5   4  18         94.39         94.00         4.84 o                         
   6   4  18        130.52        141.69         6.36 o                         
   7   4  18          0.03          2.55         2.66 o                         
   8   4  18          0.43         -2.86         2.86 o                         
 -10   5  18         37.64          6.12         8.43 o                         
  -9   5  18         24.13         20.10         4.21 o                         
  -8   5  18          0.64          2.90         2.37 o                         
  -7   5  18         16.76         16.74         3.06 o                         
  -6   5  18         78.90        109.62         5.94 o                         
  -5   5  18          0.07         -1.74         2.04 o                         
  -4   5  18         16.19         14.73         2.69 o                         
  -3   5  18          0.09         -1.41         1.79 o                         
  -2   5  18         25.38         33.59         3.01 o                         
  -1   5  18         42.67         42.20         3.05 o                         
   0   5  18         17.45         17.16         2.56 o                         
   1   5  18         14.53         16.27         2.57 o                         
   2   5  18        145.57        184.12         6.23 o                         
   3   5  18         13.54         17.18         2.91 o                         
   4   5  18         87.54         89.76         5.77 o                         
   5   5  18         32.34         28.35         3.39 o                         
   6   5  18         17.85         13.38         3.05 o                         
   7   5  18         19.18         18.89         3.86 o                         
  -7   6  18          0.20         -1.23         2.80 o                         
  -6   6  18          0.07         -1.17         2.68 o                         
  -5   6  18          0.06          1.98         2.76 o                         
  -4   6  18          2.74          0.40         2.47 o                         
  -3   6  18         43.93         57.41         4.66 o                         
  -2   6  18          0.20         -1.52         1.97 o                         
  -1   6  18         60.64         86.35         5.23 o                         
   0   6  18         12.41         11.26         3.08 o                         
   1   6  18          7.14          5.19         3.03 o                         
   2   6  18          0.01         -2.89         2.89 o                         
   3   6  18          1.05          1.27         3.18 o                         
   4   6  18          4.82          0.52         3.28 o                         
 -13   1  19         63.98         37.65         8.57 o                         
 -12   1  19         70.91         57.49         8.28 o                         
 -11   1  19         13.19         13.21         3.78 o                         
 -10   1  19         15.37         14.70         2.51 o                         
  -9   1  19         81.08         86.20         3.64 o                         
  -8   1  19         36.87         32.91         2.43 o                         
  -7   1  19          2.15          0.22         1.42 o                         
  -6   1  19          4.54          1.69         1.41 o                         
  -5   1  19        193.78        162.88         3.58 o                         
  -4   1  19          0.02         -1.23         1.35 o                         
  -3   1  19          9.03          4.25         1.17 o                         
  -2   1  19        106.90         97.14         2.92 o                         
  -1   1  19         20.25         15.08         1.75 o                         
   0   1  19          1.65         -0.37         1.40 o                         
   1   1  19         89.96         79.08         3.23 o                         
   2   1  19          5.03          2.48         1.74 o                         
   3   1  19         79.54         79.26         3.76 o                         
   4   1  19        102.94        107.88         4.09 o                         
   5   1  19         24.30         25.55         2.69 o                         
   6   1  19         18.33         14.45         2.34 o                         
   7   1  19        552.22        640.24        10.19 o                         
   8   1  19         92.62         89.21         4.34 o                         
   9   1  19          3.29          1.12         2.65 o                         
  10   1  19          0.57          0.80         2.43 o                         
 -13   2  19          6.22          1.14         4.38 o                         
 -12   2  19         13.66          4.83         2.94 o                         
 -11   2  19          0.37         -1.40         2.53 o                         
 -10   2  19          6.88          3.35         2.74 o                         
  -9   2  19          0.64          5.09         2.56 o                         
  -8   2  19          9.73         10.05         2.35 o                         
  -7   2  19          1.49          2.96         1.93 o                         
  -6   2  19         38.07         39.34         2.37 o                         
  -5   2  19         56.84         56.16         2.21 o                         
  -4   2  19         29.30         25.29         1.97 o                         
  -3   2  19         25.55         24.52         1.99 o                         
  -2   2  19          6.87          7.05         1.55 o                         
  -1   2  19          0.72         -0.35         1.25 o                         
   0   2  19         44.39         40.61         2.19 o                         
   1   2  19        175.31        194.33         5.08 o                         
   2   2  19        150.41        152.67         5.25 o                         
   3   2  19          0.86          1.56         2.06 o                         
   4   2  19         79.58         81.14         4.29 o                         
   5   2  19         19.47         15.93         1.84 o                         
   6   2  19        131.27        139.07         4.37 o                         
   7   2  19          6.69          9.40         2.26 o                         
   8   2  19         88.12         91.69         4.49 o                         
   9   2  19          0.57         -1.20         2.24 o                         
  10   2  19          0.05         -3.01         3.01 o                         
 -12   3  19         14.78          9.28         3.60 o                         
 -11   3  19          1.26          4.96         3.27 o                         
 -10   3  19          0.04          0.78         2.65 o                         
  -9   3  19          2.59          1.88         2.63 o                         
  -8   3  19          1.37          1.23         2.36 o                         
  -7   3  19         29.97         33.64         3.51 o                         
  -6   3  19         18.03         24.16         2.78 o                         
  -5   3  19         16.66         14.35         1.96 o                         
  -4   3  19          1.09          3.19         1.67 o                         
  -3   3  19        169.20        188.22         4.67 o                         
  -2   3  19          4.95          4.07         1.76 o                         
  -1   3  19          3.58          2.01         1.71 o                         
   0   3  19        233.46        254.02         5.12 o                         
   1   3  19        385.32        418.68         6.56 o                         
   2   3  19         22.49         19.39         2.34 o                         
   3   3  19          4.52          2.50         2.06 o                         
   4   3  19         39.01         33.20         3.11 o                         
   5   3  19        151.22        152.57         6.02 o                         
   6   3  19         26.79         28.22         3.58 o                         
   7   3  19         30.39         26.90         3.55 o                         
   8   3  19          1.71         -2.05         2.74 o                         
   9   3  19         16.66         12.49         3.57 o                         
 -11   4  19         57.31         36.56         6.06 o                         
 -10   4  19          2.02          1.52         2.63 o                         
  -9   4  19         13.17          5.66         2.66 o                         
  -8   4  19         79.93         90.07         5.39 o                         
  -7   4  19         52.66         63.72         4.24 o                         
  -6   4  19        236.71        296.84        10.54 o                         
  -5   4  19          3.77          2.55         1.86 o                         
  -4   4  19          1.40          1.35         1.61 o                         
  -3   4  19          0.06          0.35         1.78 o                         
  -2   4  19          0.27          2.37         1.95 o                         
  -1   4  19          7.13          5.54         1.89 o                         
   0   4  19          8.25          9.85         1.81 o                         
   1   4  19          3.61          3.65         1.91 o                         
   2   4  19          4.87          1.53         1.97 o                         
   3   4  19         14.67         14.71         2.48 o                         
   4   4  19        688.34        783.76        13.98 o                         
   5   4  19         39.06         38.75         3.88 o                         
   6   4  19         17.73         14.39         3.13 o                         
   7   4  19          6.18          8.55         2.92 o                         
   8   4  19         14.41         15.21         3.67 o                         
  -9   5  19         11.08          8.92         2.96 o                         
  -8   5  19         23.04         14.37         3.22 o                         
  -7   5  19        142.14        207.36        10.95 o                         
  -6   5  19         23.63         22.53         3.41 o                         
  -5   5  19          7.61          7.27         2.83 o                         
  -4   5  19         20.54         18.94         2.97 o                         
  -3   5  19        137.51        153.85         5.86 o                         
  -2   5  19         54.59         48.83         3.48 o                         
  -1   5  19         17.38         12.14         2.63 o                         
   0   5  19         48.10         54.26         3.94 o                         
   1   5  19          0.20         -0.37         2.23 o                         
   2   5  19         37.55         51.65         4.06 o                         
   3   5  19         56.40         46.12         3.92 o                         
   4   5  19         24.89         23.64         3.55 o                         
   5   5  19         60.38         58.07         4.80 o                         
   6   5  19          3.23          1.41         3.34 o                         
  -6   6  19         15.41         12.20         3.66 o                         
  -5   6  19         25.09         25.78         3.85 o                         
  -4   6  19          8.79          6.24         3.22 o                         
  -3   6  19          0.37         -2.14         2.62 o                         
  -2   6  19         29.54         25.43         2.99 o                         
  -1   6  19          3.63          0.21         2.75 o                         
   0   6  19          0.28          4.03         2.86 o                         
   1   6  19         21.12         18.75         3.93 o                         
   2   6  19          0.01         -2.10         3.23 o                         
   3   6  19          0.47         -1.42         3.10 o                         
 -13   0  20         73.01         45.71        10.11 o                         
 -12   0  20        300.90        183.90        25.82 o                         
 -11   0  20          0.00         -2.43         3.23 o                         
 -10   0  20          3.80          9.59         3.95 o                         
  -9   0  20         13.59         12.58         4.35 o                         
  -8   0  20        182.53        234.15        13.29 o                         
  -7   0  20         17.33         13.70         2.02 o                         
  -6   0  20        169.28        177.31         4.29 o                         
  -5   0  20        113.48        110.60         3.69 o                         
  -4   0  20         34.28         38.73         2.77 o                         
  -3   0  20         49.08         36.86         2.80 o                         
  -2   0  20       1886.99       1687.97        24.68 o                         
  -1   0  20         39.29         38.20         3.30 o                         
   0   0  20         94.75         69.83         4.64 o                         
   1   0  20          0.53         -2.38         2.38 o                         
   2   0  20        256.15        261.78         9.12 o                         
   3   0  20         50.92         43.34         4.66 o                         
   4   0  20        110.33        115.92         6.86 o                         
   5   0  20         24.03         28.73         4.36 o                         
   6   0  20         70.81         93.93         6.71 o                         
   7   0  20        214.91        254.93        10.46 o                         
   8   0  20        182.92        209.86        12.48 o                         
   9   0  20        145.89        180.07         9.45 o                         
  10   0  20       1060.57       1319.30        52.26 o                         
 -13   1  20         45.45         29.25         7.86 o                         
 -12   1  20          0.46         -1.94         3.04 o                         
 -11   1  20          3.01          5.75         3.34 o                         
 -10   1  20         63.46         81.11         5.29 o                         
  -9   1  20         72.68         96.67         4.56 o                         
  -8   1  20          0.01         -1.10         1.49 o                         
  -7   1  20          5.28          2.21         1.52 o                         
  -6   1  20         51.86         42.29         2.38 o                         
  -5   1  20         11.68          9.82         1.53 o                         
  -4   1  20          0.42          1.03         1.39 o                         
  -3   1  20         29.55         28.08         1.73 o                         
  -2   1  20         13.67          8.44         1.51 o                         
  -1   1  20        276.47        231.01         4.88 o                         
   0   1  20          4.82          1.91         1.55 o                         
   1   1  20        152.08        153.44         4.54 o                         
   2   1  20        179.19        184.73         5.42 o                         
   3   1  20          0.34          0.74         1.93 o                         
   4   1  20         10.04          9.24         2.15 o                         
   5   1  20          1.61          0.74         2.05 o                         
   6   1  20         66.51         67.28         3.74 o                         
   7   1  20         41.16         51.32         3.58 o                         
   8   1  20          0.31          5.57         2.58 o                         
   9   1  20        194.83        223.01        11.21 o                         
  10   1  20        113.96        117.72        12.10 o                         
 -12   2  20          1.74         -1.86         2.85 o                         
 -11   2  20          0.24          2.37         3.12 o                         
 -10   2  20          6.88          5.66         3.09 o                         
  -9   2  20         82.40         95.66         5.86 o                         
  -8   2  20          0.34          1.14         2.09 o                         
  -7   2  20         19.98         15.19         2.41 o                         
  -6   2  20         33.21         39.25         2.60 o                         
  -5   2  20         97.57        106.04         4.16 o                         
  -4   2  20          8.40          7.24         1.63 o                         
  -3   2  20          3.13          3.85         1.53 o                         
  -2   2  20          4.87          3.66         1.49 o                         
  -1   2  20         12.13          9.82         1.57 o                         
   0   2  20         46.95         49.06         2.30 o                         
   1   2  20         16.53         15.93         2.18 o                         
   2   2  20          5.60          3.66         2.13 o                         
   3   2  20          6.31          6.07         2.31 o                         
   4   2  20          2.61          3.23         2.34 o                         
   5   2  20          1.27         -0.42         2.33 o                         
   6   2  20         19.66         17.01         2.36 o                         
   7   2  20         41.92         38.17         3.59 o                         
   8   2  20         15.12         12.46         3.02 o                         
   9   2  20          0.01         -0.74         2.78 o                         
 -11   3  20          7.06          4.88         3.44 o                         
 -10   3  20          4.79          4.20         2.99 o                         
  -9   3  20          9.47          8.97         2.88 o                         
  -8   3  20         22.89         22.48         3.29 o                         
  -7   3  20         30.30         34.41         3.57 o                         
  -6   3  20         43.31         44.98         3.35 o                         
  -5   3  20          6.68          5.64         1.96 o                         
  -4   3  20          0.63          1.27         1.74 o                         
  -3   3  20         72.64         73.71         3.29 o                         
  -2   3  20          2.64          2.99         1.80 o                         
  -1   3  20         49.85         54.37         3.15 o                         
   0   3  20         28.04         28.28         2.28 o                         
   1   3  20         13.14         10.89         2.06 o                         
   2   3  20         17.62         15.09         2.36 o                         
   3   3  20         18.20         14.69         2.51 o                         
   4   3  20        345.12        383.60         8.93 o                         
   5   3  20         28.45         22.66         3.21 o                         
   6   3  20          5.02          2.83         2.44 o                         
   7   3  20         13.53          9.95         2.93 o                         
   8   3  20         38.08         28.10         3.82 o                         
 -10   4  20         84.06         73.68        10.80 o                         
  -9   4  20         17.34          7.66         2.79 o                         
  -8   4  20         99.13        102.97        11.48 o                         
  -7   4  20        125.67        140.43         7.32 o                         
  -6   4  20         53.78         63.02         4.82 o                         
  -5   4  20         37.49         45.43         3.20 o                         
  -4   4  20          1.51          3.28         2.07 o                         
  -3   4  20         13.77         18.61         2.50 o                         
  -2   4  20         10.04          7.09         2.20 o                         
  -1   4  20         25.56         24.89         2.65 o                         
   0   4  20         19.69         17.71         2.78 o                         
   1   4  20         27.21         27.67         2.91 o                         
   2   4  20          0.24         -2.20         2.20 o                         
   3   4  20        260.58        285.27         9.63 o                         
   4   4  20          6.11          3.08         2.60 o                         
   5   4  20        248.04        294.76         8.23 o                         
   6   4  20          0.83          0.52         2.80 o                         
   7   4  20        150.16        152.38         7.02 o                         
  -8   5  20         11.82         15.02         3.37 o                         
  -7   5  20         67.67         97.12         7.84 o                         
  -6   5  20         37.16         34.00         3.97 o                         
  -5   5  20         22.37         27.63         3.96 o                         
  -4   5  20         12.10         12.84         2.82 o                         
  -3   5  20         83.76         95.12         5.29 o                         
  -2   5  20          7.35          6.79         2.47 o                         
  -1   5  20          6.61          7.81         2.62 o                         
   0   5  20          0.85          4.18         2.82 o                         
   1   5  20         52.61         62.14         5.88 o                         
   2   5  20         46.18         43.86         4.20 o                         
   3   5  20         14.87         11.12         3.06 o                         
   4   5  20         74.54         73.09         5.28 o                         
   5   5  20         24.04         25.84         4.55 o                         
  -4   6  20         65.70         74.81         9.45 o                         
  -3   6  20          4.24          1.48         2.83 o                         
  -2   6  20          7.65          8.05         2.81 o                         
  -1   6  20          0.08          0.84         2.73 o                         
   0   6  20          1.00         -2.88         3.00 o                         
   1   6  20          5.34          5.28         3.46 o                         
 -12   1  21          3.91         -0.02         4.26 o                         
 -11   1  21         85.40         91.40         7.52 o                         
 -10   1  21        154.78        194.42        11.85 o                         
  -9   1  21        106.73        140.39         5.76 o                         
  -8   1  21          8.12          9.41         2.19 o                         
  -7   1  21         13.91         16.32         1.96 o                         
  -6   1  21          0.09          0.53         1.42 o                         
  -5   1  21         21.89         26.39         2.03 o                         
  -4   1  21          7.83          4.88         1.58 o                         
  -3   1  21         22.11         23.29         1.75 o                         
  -2   1  21         22.57         23.84         1.99 o                         
  -1   1  21          5.06          5.25         1.43 o                         
   0   1  21          6.45          3.45         1.69 o                         
   1   1  21        436.13        440.73         7.32 o                         
   2   1  21          0.54          2.26         1.95 o                         
   3   1  21         50.73         51.69         3.28 o                         
   4   1  21         12.51         11.37         2.33 o                         
   5   1  21         41.31         36.37         3.41 o                         
   6   1  21         10.69          9.00         2.44 o                         
   7   1  21          6.98          8.81         2.61 o                         
   8   1  21         20.13         17.76         2.96 o                         
   9   1  21         14.69         15.52         3.19 o                         
 -12   2  21         13.32         -0.97         9.12 o                         
 -11   2  21          7.74          2.68         3.02 o                         
 -10   2  21         52.50         44.93         4.08 o                         
  -9   2  21         19.13         15.83         3.07 o                         
  -8   2  21         11.16         10.84         2.73 o                         
  -7   2  21         20.71         26.12         3.17 o                         
  -6   2  21         24.41         32.35         2.75 o                         
  -5   2  21         14.63         12.74         1.63 o                         
  -4   2  21         10.28         11.70         1.83 o                         
  -3   2  21          2.12          1.53         1.55 o                         
  -2   2  21         24.12         26.74         2.08 o                         
  -1   2  21         32.94         28.44         1.98 o                         
   0   2  21         15.15         14.72         1.65 o                         
   1   2  21          5.01          3.84         1.73 o                         
   2   2  21         51.68         52.10         3.64 o                         
   3   2  21          5.04          1.60         2.27 o                         
   4   2  21          0.61          0.32         2.41 o                         
   5   2  21          1.61         -2.00         2.34 o                         
   6   2  21          3.72         -2.40         2.40 o                         
   7   2  21         18.56         14.92         3.16 o                         
   8   2  21          4.60          1.40         2.75 o                         
 -11   3  21          0.22          1.39         3.40 o                         
 -10   3  21         21.96         13.70         4.39 o                         
  -9   3  21          2.29          5.24         2.76 o                         
  -8   3  21          3.10          0.91         2.50 o                         
  -7   3  21         78.43         80.72         6.32 o                         
  -6   3  21         21.95         17.56         2.68 o                         
  -5   3  21         68.31         79.92         3.75 o                         
  -4   3  21        144.46        183.40         5.01 o                         
  -3   3  21          1.92          2.81         1.68 o                         
  -2   3  21         58.65         54.47         3.21 o                         
  -1   3  21          1.81         -1.74         1.80 o                         
   0   3  21         70.12         68.58         3.23 o                         
   1   3  21          0.12          0.95         1.88 o                         
   2   3  21         12.80         10.27         2.43 o                         
   3   3  21         33.19         32.99         3.13 o                         
   4   3  21        114.05        129.53         5.75 o                         
   5   3  21          2.65          0.33         2.55 o                         
   6   3  21          0.13         -1.55         2.59 o                         
   7   3  21          7.79          5.24         3.11 o                         
   8   3  21          0.43         -7.04         7.58 o                         
  -9   4  21         17.16         15.56         3.18 o                         
  -8   4  21         67.99         76.70         7.74 o                         
  -7   4  21          0.01         -0.21         2.48 o                         
  -6   4  21         28.58         22.99         3.15 o                         
  -5   4  21         31.74         30.52         2.97 o                         
  -4   4  21         91.83        104.25         6.01 o                         
  -3   4  21         32.48         40.01         3.46 o                         
  -2   4  21          4.70          2.19         2.30 o                         
  -1   4  21          0.62         -0.54         2.12 o                         
   0   4  21          8.49          9.43         2.62 o                         
   1   4  21          9.53          9.04         2.64 o                         
   2   4  21          8.76          7.11         2.75 o                         
   3   4  21         21.90         28.51         3.65 o                         
   4   4  21         46.96         57.32         4.18 o                         
   5   4  21         10.83          3.48         2.79 o                         
   6   4  21          4.53          3.51         2.98 o                         
  -7   5  21          2.34          3.81         3.06 o                         
  -6   5  21         47.98         60.67         7.39 o                         
  -5   5  21         46.93         34.32         4.10 o                         
  -4   5  21         25.96         16.46         4.28 o                         
  -3   5  21         30.38         23.87         3.11 o                         
  -2   5  21         19.84         15.63         2.86 o                         
  -1   5  21          0.08          1.19         2.54 o                         
   0   5  21        146.53        171.11         9.78 o                         
   1   5  21          7.47          2.03         2.80 o                         
   2   5  21         14.20         15.76         3.41 o                         
   3   5  21         13.60         11.96         3.10 o                         
   4   5  21          1.74          4.55         3.35 o                         
 -12   0  22        177.94        183.75        19.92 o                         
 -11   0  22        125.09        147.68        35.01 o                         
 -10   0  22          1.90          3.00         6.43 o                         
  -9   0  22        175.60        158.06        26.06 o                         
  -8   0  22          8.47          7.34         2.71 o                         
  -7   0  22         17.02         14.35         2.40 o                         
  -6   0  22          0.12         -0.79         1.49 o                         
  -5   0  22          6.55          5.02         2.08 o                         
  -4   0  22         50.65         49.78         3.70 o                         
  -3   0  22         12.19         11.46         2.32 o                         
  -2   0  22          5.43          7.32         2.53 o                         
  -1   0  22          7.26          4.23         2.44 o                         
   0   0  22          4.18          3.11         2.81 o                         
   1   0  22        336.37        298.38         9.94 o                         
   2   0  22          2.09         -0.19         2.76 o                         
   3   0  22          0.68          2.30         3.12 o                         
   4   0  22          1.25         -2.21         3.15 o                         
   5   0  22         27.81         25.39         4.55 o                         
   6   0  22          9.09          9.53         4.20 o                         
   7   0  22         29.06         28.25         5.08 o                         
   8   0  22          0.07          1.16         3.58 o                         
 -11   1  22         13.47          1.14         3.78 o                         
 -10   1  22         20.84         19.42         5.01 o                         
  -9   1  22         47.19         55.18         6.50 o                         
  -8   1  22          0.06          0.25         2.01 o                         
  -7   1  22         58.85         66.84         4.32 o                         
  -6   1  22         50.29         62.23         2.56 o                         
  -5   1  22          0.21          0.48         1.46 o                         
  -4   1  22         15.85         11.65         1.88 o                         
  -3   1  22         12.18          9.23         1.58 o                         
  -2   1  22         17.17         13.72         1.82 o                         
  -1   1  22          1.74          2.24         1.52 o                         
   0   1  22         64.34         57.11         3.21 o                         
   1   1  22          0.30          2.88         1.97 o                         
   2   1  22          0.86          0.65         1.90 o                         
   3   1  22          0.02          0.44         2.11 o                         
   4   1  22        136.56        148.18         5.68 o                         
   5   1  22         70.67         73.31         4.40 o                         
   6   1  22          3.91          2.35         2.33 o                         
   7   1  22         13.12          9.41         2.77 o                         
   8   1  22          0.00         -2.45         2.45 o                         
 -11   2  22          8.54          4.68         3.05 o                         
 -10   2  22         11.16          8.88         3.04 o                         
  -9   2  22          6.80          5.82         2.83 o                         
  -8   2  22         27.85         22.00         3.09 o                         
  -7   2  22         32.82         29.22         3.19 o                         
  -6   2  22        104.93        122.38         6.02 o                         
  -5   2  22         29.58         32.25         2.22 o                         
  -4   2  22          4.97          4.44         1.72 o                         
  -3   2  22          5.67          5.48         1.74 o                         
  -2   2  22          2.55          4.04         1.62 o                         
  -1   2  22         73.97         80.47         2.92 o                         
   0   2  22         11.29         10.76         1.66 o                         
   1   2  22         33.14         27.52         2.71 o                         
   2   2  22          6.91          6.92         2.39 o                         
   3   2  22        126.93        138.15         5.93 o                         
   4   2  22         36.86         39.35         3.77 o                         
   5   2  22          0.02          2.40         2.52 o                         
   6   2  22          0.48         -2.50         2.50 o                         
   7   2  22          0.53          1.58         2.77 o                         
   8   2  22         13.06          7.73         3.34 o                         
 -10   3  22          1.14          1.25         3.02 o                         
  -9   3  22         36.75         24.19         4.93 o                         
  -8   3  22          0.11         -0.61         2.55 o                         
  -7   3  22         64.39         62.60         4.10 o                         
  -6   3  22         26.15         26.02         2.98 o                         
  -5   3  22        103.02        130.47         6.64 o                         
  -4   3  22         85.65         94.95         5.02 o                         
  -3   3  22         80.78         81.55         4.36 o                         
  -2   3  22          4.48          7.71         2.27 o                         
  -1   3  22         65.42         78.72         4.18 o                         
   0   3  22         27.41         23.74         2.45 o                         
   1   3  22          4.41          4.15         2.35 o                         
   2   3  22          0.01          2.09         2.29 o                         
   3   3  22         14.64         13.59         2.88 o                         
   4   3  22          0.20          2.13         2.62 o                         
   5   3  22          1.24         -1.33         2.54 o                         
   6   3  22          2.73          0.25         2.70 o                         
   7   3  22        108.66        110.41         6.63 o                         
  -8   4  22          0.32         -1.03         2.63 o                         
  -7   4  22         16.42         14.90         3.02 o                         
  -6   4  22          2.96          1.88         2.61 o                         
  -5   4  22        148.59        148.34         8.42 o                         
  -4   4  22         76.91         89.90         5.66 o                         
  -3   4  22        101.53        121.27         6.13 o                         
  -2   4  22         30.88         31.36         3.96 o                         
  -1   4  22          4.99          4.13         2.62 o                         
   0   4  22         64.70         68.49         6.02 o                         
   1   4  22         33.16         29.01         3.53 o                         
   2   4  22         16.24         15.99         3.03 o                         
   3   4  22         90.90         95.77         6.45 o                         
   4   4  22         44.13         33.85         4.19 o                         
   5   4  22          1.83          1.40         2.78 o                         
  -6   5  22          6.16          5.23         3.12 o                         
  -5   5  22          3.29          2.67         2.90 o                         
  -4   5  22         20.11         11.21         3.83 o                         
  -3   5  22          8.93          7.62         2.70 o                         
  -2   5  22         30.08         29.05         4.93 o                         
  -1   5  22          1.11          2.92         2.70 o                         
   0   5  22         21.28         16.32         3.77 o                         
   1   5  22          2.09          1.15         2.91 o                         
   2   5  22          0.83          3.27         3.00 o                         
   3   5  22          0.65         -2.54         4.53 o                         
 -11   1  23         34.23         34.84         9.94 o                         
 -10   1  23         68.37         67.01         8.33 o                         
  -9   1  23         18.29         14.53         3.31 o                         
  -8   1  23        121.72        175.11         7.22 o                         
  -7   1  23         31.88         31.69         3.06 o                         
  -6   1  23         62.02         79.91         3.38 o                         
  -5   1  23          1.19          1.32         1.67 o                         
  -4   1  23         12.97         10.32         1.97 o                         
  -3   1  23         27.91         29.59         2.43 o                         
  -2   1  23          0.92         -0.62         1.64 o                         
  -1   1  23         27.17         23.50         2.45 o                         
   0   1  23          2.84          5.25         2.00 o                         
   1   1  23          2.82          1.11         2.04 o                         
   2   1  23         22.86         24.45         3.08 o                         
   3   1  23          0.49          0.82         2.35 o                         
   4   1  23        174.10        184.12         6.50 o                         
   5   1  23         16.94         13.86         3.07 o                         
   6   1  23         42.42         34.67         3.67 o                         
   7   1  23          0.21          1.24         2.91 o                         
 -10   2  23         91.55         55.42         9.98 o                         
  -9   2  23          6.10          4.43         2.75 o                         
  -8   2  23         16.79         10.64         3.05 o                         
  -7   2  23        124.09        147.65         8.47 o                         
  -6   2  23         11.22         11.26         2.45 o                         
  -5   2  23         65.93         79.80         3.99 o                         
  -4   2  23          0.15         -1.06         1.90 o                         
  -3   2  23          9.15          7.74         2.19 o                         
  -2   2  23        118.85        140.74         5.89 o                         
  -1   2  23         80.51         82.81         3.59 o                         
   0   2  23         31.64         28.54         2.33 o                         
   1   2  23          5.84          3.97         2.25 o                         
   2   2  23          2.40          1.87         2.29 o                         
   3   2  23         95.50         99.38         5.53 o                         
   4   2  23          0.01          2.81         2.51 o                         
   5   2  23         16.67         19.61         3.44 o                         
   6   2  23          1.75          2.32         2.92 o                         
   7   2  23         57.39         54.79         4.77 o                         
  -9   3  23          9.96          5.87         3.08 o                         
  -8   3  23          6.89          5.48         2.78 o                         
  -7   3  23         37.07         25.10         3.65 o                         
  -6   3  23          5.14          1.16         2.36 o                         
  -5   3  23          0.00          0.35         2.22 o                         
  -4   3  23        163.87        207.84         8.29 o                         
  -3   3  23          9.63          2.41         2.30 o                         
  -2   3  23        126.30        151.00         5.92 o                         
  -1   3  23         94.50        103.22         5.47 o                         
   0   3  23          6.68          8.73         2.82 o                         
   1   3  23          4.03          5.05         2.68 o                         
   2   3  23          9.71         10.67         2.65 o                         
   3   3  23         12.12         11.64         3.01 o                         
   4   3  23         23.48         23.05         3.43 o                         
   5   3  23          0.02         -1.25         2.70 o                         
   6   3  23         39.98         34.66         3.92 o                         
  -7   4  23          3.93          0.46         2.86 o                         
  -6   4  23         16.02         13.11         3.31 o                         
  -5   4  23         70.83         75.14         6.00 o                         
  -4   4  23         34.26         30.89         4.30 o                         
  -3   4  23         24.83         20.06         3.07 o                         
  -2   4  23          2.55          1.66         2.73 o                         
  -1   4  23         21.99         13.14         3.18 o                         
   0   4  23          5.29          4.27         2.89 o                         
   1   4  23          0.10          3.01         2.86 o                         
   2   4  23          0.09          2.08         2.93 o                         
   3   4  23          6.22          2.98         3.05 o                         
   4   4  23          2.45          0.44         3.15 o                         
  -4   5  23         16.31         16.50         3.84 o                         
  -3   5  23         12.21          6.93         3.19 o                         
  -2   5  23         35.43         29.85         3.73 o                         
  -1   5  23          2.98          7.15         3.16 o                         
   0   5  23          1.06         -0.68         2.86 o                         
   1   5  23         15.23         11.64         7.42 o                         
 -10   0  24          6.65         -2.68         5.36 o                         
  -9   0  24         92.66        118.83        16.17 o                         
  -8   0  24          0.07          0.28         3.40 o                         
  -7   0  24          5.42          0.74         2.63 o                         
  -6   0  24        125.97        169.92         8.41 o                         
  -5   0  24         15.62         18.48         3.46 o                         
  -4   0  24         12.87         10.86         2.60 o                         
  -3   0  24         12.94         11.31         2.97 o                         
  -2   0  24          0.89          0.33         2.50 o                         
  -1   0  24          8.53          2.98         3.24 o                         
   0   0  24         33.84         34.98         5.56 o                         
   1   0  24          6.05          1.23         3.54 o                         
   2   0  24          2.45          2.38         3.44 o                         
   3   0  24          0.25         -0.36         3.32 o                         
   4   0  24          9.84          3.59         3.78 o                         
   5   0  24         30.97         31.22         5.35 o                         
   6   0  24         16.56         18.56         5.07 o                         
   7   0  24          1.18          3.25         4.89 o                         
 -10   1  24         91.69         86.34         8.74 o                         
  -9   1  24        208.21        151.27        14.10 o                         
  -8   1  24          4.42          1.76         2.41 o                         
  -7   1  24          0.09          1.01         2.24 o                         
  -6   1  24         48.71         52.69         3.90 o                         
  -5   1  24          3.79          1.49         1.86 o                         
  -4   1  24         31.89         36.90         3.10 o                         
  -3   1  24         45.09         45.99         3.31 o                         
  -2   1  24          7.58         10.65         2.40 o                         
  -1   1  24          0.27          1.54         2.04 o                         
   0   1  24          2.17          2.29         2.11 o                         
   1   1  24         42.83         50.58         3.79 o                         
   2   1  24          1.29          3.39         2.44 o                         
   3   1  24         16.63         14.64         2.86 o                         
   4   1  24          9.79          4.57         2.74 o                         
   5   1  24         17.67         21.12         3.28 o                         
   6   1  24          2.76          2.76         2.86 o                         
  -9   2  24        172.40        235.17        13.91 o                         
  -8   2  24         54.08         52.01         6.42 o                         
  -7   2  24          0.90         -2.21         2.54 o                         
  -6   2  24         72.39         74.00         4.38 o                         
  -5   2  24        203.66        269.52         7.67 o                         
  -4   2  24         13.02         11.04         2.44 o                         
  -3   2  24         66.97         85.24         4.88 o                         
  -2   2  24         49.95         51.74         3.75 o                         
  -1   2  24         25.94         26.32         3.28 o                         
   0   2  24          0.13         -0.39         2.26 o                         
   1   2  24         70.71         82.18         4.66 o                         
   2   2  24         19.49         24.04         3.45 o                         
   3   2  24          0.66         -1.22         2.64 o                         
   4   2  24         10.33          6.33         2.93 o                         
   5   2  24          1.53          2.16         2.94 o                         
   6   2  24         18.54         12.55         3.47 o                         
  -8   3  24         63.30         50.62         7.76 o                         
  -7   3  24          5.70          3.39         2.50 o                         
  -6   3  24         44.66         49.74         5.51 o                         
  -5   3  24         25.43         18.11         3.60 o                         
  -4   3  24         86.58        109.62         8.13 o                         
  -3   3  24         65.56         90.76         5.74 o                         
  -2   3  24         79.21         84.82         5.75 o                         
  -1   3  24         14.68         12.35         2.88 o                         
   0   3  24         20.91         20.59         4.36 o                         
   1   3  24          0.86         -2.51         2.51 o                         
   2   3  24         51.48         51.80         4.61 o                         
   3   3  24          1.66          3.42         2.74 o                         
   4   3  24          1.51         -1.35         2.81 o                         
   5   3  24          5.07          2.67         2.99 o                         
  -6   4  24         14.34          8.52         3.16 o                         
  -5   4  24         26.55         22.43         3.42 o                         
  -4   4  24         30.70         29.11         4.73 o                         
  -3   4  24          0.02         -1.51         2.53 o                         
  -2   4  24         26.76         26.02         4.22 o                         
  -1   4  24          1.22         -2.16         2.69 o                         
   0   4  24         30.37         22.26         4.47 o                         
   1   4  24          6.60          3.34         2.97 o                         
   2   4  24          1.08          1.12         3.36 o                         
   3   4  24         30.63         27.55         9.72 o                         
  -9   1  25          0.08          1.01         3.95 o                         
  -8   1  25        126.92        159.80        12.89 o                         
  -7   1  25        131.07        155.61        11.65 o                         
  -6   1  25          7.11          8.61         2.62 o                         
  -5   1  25         26.97         20.60         2.85 o                         
  -4   1  25          0.01         -0.63         2.09 o                         
  -3   1  25        102.88        123.51         5.26 o                         
  -2   1  25         33.64         32.42         3.15 o                         
  -1   1  25         14.05         11.81         2.69 o                         
   0   1  25         10.28          9.90         2.65 o                         
   1   1  25         58.23         65.77         4.53 o                         
   2   1  25         46.71         42.89         4.06 o                         
   3   1  25          9.25          4.90         2.85 o                         
   4   1  25         18.05         18.75         3.43 o                         
   5   1  25         12.36         11.75         3.47 o                         
  -8   2  25          4.10          1.91         2.84 o                         
  -7   2  25         33.52         36.57         6.03 o                         
  -6   2  25         29.49         19.66         3.99 o                         
  -5   2  25          3.43          7.00         2.56 o                         
  -4   2  25        164.26        188.77         7.36 o                         
  -3   2  25         58.81         60.52         3.98 o                         
  -2   2  25         39.62         36.90         4.14 o                         
  -1   2  25          0.56         -2.34         2.67 o                         
   0   2  25          9.99         10.46         2.80 o                         
   1   2  25        144.33        164.53         6.75 o                         
   2   2  25         46.47         46.81         4.23 o                         
   3   2  25          6.86          2.86         2.81 o                         
   4   2  25          7.27          6.95         3.25 o                         
   5   2  25         10.23          7.82         3.42 o                         
  -7   3  25         16.69         11.96         3.46 o                         
  -6   3  25          9.28          3.85         2.95 o                         
  -5   3  25         16.50          7.48         2.79 o                         
  -4   3  25          5.77          2.45         2.80 o                         
  -3   3  25         89.86        129.99         6.95 o                         
  -2   3  25        117.90        152.02         7.53 o                         
  -1   3  25         41.94         34.76         4.42 o                         
   0   3  25          0.26          0.66         3.00 o                         
   1   3  25         49.48         38.23         4.35 o                         
   2   3  25         16.12         12.31         3.57 o                         
   3   3  25          9.70          5.13         3.13 o                         
  -4   4  25          0.63         -0.15         2.89 o                         
  -3   4  25          0.01          0.23         2.94 o                         
  -2   4  25         41.30         31.82         4.44 o                         
  -1   4  25         57.92         53.63         5.75 o                         
   0   4  25         13.78          9.60         3.44 o                         
  -8   0  26        128.17        109.97        27.48 o                         
  -7   0  26        513.51        666.38        27.76 o                         
  -6   0  26          6.17          4.55         3.10 o                         
  -5   0  26        252.20        376.81        12.86 o                         
  -4   0  26         11.85         11.07         3.23 o                         
  -3   0  26          0.36         -1.06         2.90 o                         
  -2   0  26          0.39          1.60         3.04 o                         
  -1   0  26          0.04         -2.37         3.69 o                         
   0   0  26          0.00         -0.86         3.95 o                         
   1   0  26         50.87         45.63         5.88 o                         
   2   0  26          2.68         -3.05         3.63 o                         
   3   0  26         39.68         41.49         6.06 o                         
   4   0  26         35.55         37.23         5.99 o                         
  -8   1  26        199.07        161.99        13.16 o                         
  -7   1  26        214.86        160.19        16.42 o                         
  -6   1  26        270.65        360.97         9.33 o                         
  -5   1  26          5.25          4.72         2.28 o                         
  -4   1  26         33.73         29.42         3.02 o                         
  -3   1  26          3.82          5.07         2.41 o                         
  -2   1  26          3.54          1.33         2.14 o                         
  -1   1  26          3.70          4.94         2.79 o                         
   0   1  26         56.24         65.37         4.68 o                         
   1   1  26         16.80         12.73         3.19 o                         
   2   1  26         14.74         15.87         3.44 o                         
   3   1  26         26.84         27.54         3.67 o                         
   4   1  26         54.30         63.51         4.81 o                         
  -7   2  26         18.84         12.52         4.61 o                         
  -6   2  26        108.28        102.27        13.17 o                         
  -5   2  26         22.42         23.35         3.30 o                         
  -4   2  26          6.13          4.17         2.40 o                         
  -3   2  26         29.06         22.43         4.45 o                         
  -2   2  26        116.34        138.96         7.85 o                         
  -1   2  26         23.84         24.80         4.01 o                         
   0   2  26        145.58        191.96         8.99 o                         
   1   2  26          2.84          3.76         3.09 o                         
   2   2  26          0.87          3.70         3.04 o                         
   3   2  26          3.15          5.90         3.09 o                         
  -5   3  26          8.67          5.70         3.27 o                         
  -4   3  26          9.79          4.71         3.11 o                         
  -3   3  26         27.77         14.78         3.72 o                         
  -2   3  26         24.43         20.46         3.37 o                         
  -1   3  26         63.85         69.44         5.32 o                         
   0   3  26          8.01         10.58         3.64 o                         
   1   3  26         24.70         22.35         4.32 o                         
  -7   1  27        123.31        103.62        14.51 o                         
  -6   1  27          0.01         -0.49         2.70 o                         
  -5   1  27         42.13         46.41         4.38 o                         
  -4   1  27          4.01          0.09         2.45 o                         
  -3   1  27         86.78         99.39         5.72 o                         
  -2   1  27          0.27          0.52         2.71 o                         
  -1   1  27          3.33          2.09         2.69 o                         
   0   1  27         33.34         33.32         3.80 o                         
   1   1  27          8.68          9.83         3.18 o                         
   2   1  27          0.22         -2.89         2.89 o                         
  -5   2  27          5.07          4.15         3.07 o                         
  -4   2  27          1.67          0.96         3.06 o                         
  -3   2  27        102.97        107.66         6.74 o                         
  -2   2  27         27.40         22.15         3.77 o                         
  -1   2  27         85.79         86.06         6.52 o                         
   0   2  27          5.03          0.61         3.09 o                         
   1   2  27          6.29         -1.00         3.15 o                         
  -5   0  28        149.88        135.01        16.52 o                         
  -4   0  28        681.81        926.31        62.09 o                         
  -3   0  28          1.53          1.53         3.79 o                         
  -2   0  28        507.29        681.56        32.58 o                         
  -1   0  28         11.59          9.87         4.42 o                         
   0   0  28         90.22        116.81         8.18 o                         
   1   0  28          0.06          0.86         5.35 o                         
  -4   1  28        136.77        178.07         9.16 o                         
  -3   1  28         25.45         20.29         3.57 o                         
  -2   1  28          6.52          4.85         3.11 o                         
  -1   1  28         60.05         60.00         6.49 o                         
   0   1  28          0.29         -2.47         3.00 o                         
                                                                                
